# Supplementary material for: Mechanosensory trichome cells evoke a mechanical stimuli–induced immune response in Arabidopsis thaliana
Source: Nat Commun. 2022 Mar 8;13:1216. doi: 10.1038/s41467-022-28813-8 (PMC8904797; doi:10.1038/s41467-022-28813-8)
Supplement: Supplementary file 5 — Supplementary Data 2 [file 41467_2022_28813_MOESM5_ESM.xlsx]

## Sheet: GO term of Raindrop
Supplementary Data 2, Gene Ontology terms of 1,050 genes listed in Supplementary Data 1. This list contains GO term description and P value generated by BiNGO.
GO Term Description	P value
response to chitin (GO: 0010200)	3.42e-68
response to carbohydrate stimulus (GO: 0009743)	1.35e-50
response to stimulus (GO: 0050896)	3.38e-37
response to organic substance (GO: 0010033)	1.44e-33
response to stress (GO: 0006950)	2.92e-30
response to chemical stimulus (GO: 0042221)	7.67e-29
defence response (GO: 0006952)	4.44e-26
response to biotic stimulus (GO: 0009607)	7.91e-18
response to other organism (GO: 0051707)	1.35e-17
immune system process (GO: 0002376)	8.93e-17
immune response (GO: 0006955)	9.11e-17
response to fungus (GO: 0009620)	1.16e-16
defence response to fungus (GO: 0050832)	5.67e-16
multi-organism process (GO: 0051704)	8.97e-13
innate immune response (GO: 0045087)	6.13e-12
response to endogenous stimulus (GO: 0009719)	2.97e-11
response to abiotic stimulus (GO: 0009628)	3.46e-11
response to wounding (GO: 0009611)	4.23e-10
regulation of transcription, DNA-dependent (GO: 0006355)	9.73e-10
regulation of RNA metabolic process (GO: 0051252)	1.09e-09
response to water deprivation (GO: 0009414)	1.31e-09
response to water (GO: 0009415)	3.51e-09
response to abscisic acid stimulus (GO: 0009737)	8.89e-09
response to hormone stimulus (GO: 0009725)	2.63e-08
response to salicylic acid stimulus (GO: 0009751)	9.26e-08
response to jasmonic acid stimulus (GO: 0009753)	1.01e-07
response to ethylene stimulus (GO: 0009723)	1.12e-07
defence response to bacterium (GO: 0042742)	2e-07
regulation of defence response (GO: 0031347)	2.1e-07
regulation of response to stress (GO: 0080134)	3.93e-07
biological regulation (GO: 0065007)	7.89e-07
regulation of cellular process (GO: 0050794)	7.89e-07
response to salt stress (GO: 0009651)	7.89e-07
response to bacterium (GO: 0009617)	1.17e-06
signaling process (GO: 0023046)	1.36e-06
signal transmission (GO: 0023060)	1.36e-06
signaling (GO: 0023052)	1.55e-06
response to osmotic stress (GO: 0006970)	1.55e-06
regulation of transcription (GO: 0045449)	1.94e-06
response to temperature stimulus (GO: 0009266)	1.94e-06
cellular response to endogenous stimulus (GO: 0071495)	2.89e-06
regulation of macromolecule biosynthetic process (GO: 0010556)	2.89e-06
response to cold (GO: 0009409)	3.4e-06
regulation of biological process (GO: 0050789)	3.66e-06
regulation of biosynthetic process (GO: 0009889)	7.61e-06
regulation of cellular biosynthetic process (GO: 0031326)	7.61e-06
ethylene mediated signaling pathway (GO: 0009873)	9.25e-06
regulation of nucleobase, nucleoside, nucleotide and nucleic acid metabolic process (GO: 0019219)	9.39e-06
cellular response to ethylene stimulus (GO: 0071369)	1.12e-05
immune effector process (GO: 0002252)	1.42e-05
