# Supplementary material for: Mechanosensory trichome cells evoke a mechanical stimuli–induced immune response in Arabidopsis thaliana
Source: Nat Commun. 2022 Mar 8;13:1216. doi: 10.1038/s41467-022-28813-8 (PMC8904797; doi:10.1038/s41467-022-28813-8)
Supplement: Supplementary file 6 — Supplementary Data 3 [file 41467_2022_28813_MOESM6_ESM.xlsx]

## Sheet: MS-induced 1,241 genes
Supplementary Data 3, The list of 1,241 genes upregulated 15 minutes after treatment of Col-0 leaves with MS (one brushing). This list contains locus identifier, log2FC, P value, and gene description (log2FC >= 1, likelihood ratio test; P < 0.05).
Locus Identifier	logFC	P value	Gene Description
AT3G55980	4.6884	2.87e-272	salt-inducible zinc finger 1;(source:Araport11)
AT2G40000	3.66682	1.32e-256	ortholog of sugar beet HS1 PRO-1 2;(source:Araport11)
AT4G29780	6.53828	3.71e-250	Expression of the gene is affected by multiple stresses. Knockout and overexpression lines show no obvious phenotypes.
AT4G24570	6.12793	2.1e-212	Encodes one of the mitochondrial dicarboxylate carriers (DIC): DIC1 (AT2G22500), DIC2 (AT4G24570), DIC3 (AT5G09470). The mRNA is cell-to-cell mobile.
AT1G09070	3.23483	5.71e-198	SRC2 specifically binds the peptide PIEPPPHH, and moves from ER to a vacuole fraction where it gets internalized. Involved in Protein Storage Vacuole targeting. The mRNA is cell-to-cell mobile.
AT1G57990	3.59123	6.26e-175	Member of a family of proteins related to PUP1, a purine transporter. May be involved in the transport of purine and purine derivatives such as cytokinins, across the plasma membrane.
AT1G76600	4.44857	9.38e-167	PADRE protein up-regulated after infection by S. sclerotiorun.
AT5G59820	5.42477	1.46e-156	Encodes a zinc finger protein involved in high light and cold acclimation. Overexpression of this putative transcription factor increases the expression level of 9 cold-responsive genes and represses the expression level of 15 cold-responsive genes, including CBF genes. Also, lines overexpressing this gene exhibits a small but reproducible increase in freeze tolerance. Because of the repression o…
AT1G27730	5.37002	2.26e-156	Related to Cys2/His2-type zinc-finger proteins found in higher plants. Compensated for a subset of calcineurin deficiency in yeast. Salt tolerance produced by ZAT10 appeared to be partially dependent on ENA1/PMR2, a P-type ATPase required for Li+ and Na+ efflux in yeast. The protein is localized to the nucleus, acts as a transcriptional repressor and is responsive to chitin oligomers. Also involv…
AT3G44260	5.39548	6.64e-154	Encodes one of the homologs of the yeast CCR4-associated factor 1: AT3G44260 (CAF1a), AT5G22250 (CAF1b). Has mRNA deadenylation activity. Also plays a role in plant defense responses.
AT4G27652	4.68066	6.19e-142	hypothetical protein;(source:Araport11)
AT4G34410	8.46473	6.11e-142	Encodes a member of the ERF (ethylene response factor) subfamily B-3 of ERF/AP2 transcription factor family. The protein contains one AP2 domain. There are 18 members in this subfamily including ATERF-1, ATERF-2, AND ATERF-5. Regulates programmed cell death (PCD) inhibitor genes. Involved in retarding programmed cell death under salt stress due to the regulation of processes participating in ROS …
AT5G64660	4.29566	1.01e-141	CYS, MET, PRO, and GLY protein 2;(source:Araport11)
AT1G28370	6.64234	1.7e-136	encodes a member of the ERF (ethylene response factor) subfamily B-1 of ERF/AP2 transcription factor family. The protein contains one AP2 domain. There are 15 members in this subfamily including ATERF-3, ATERF-4, ATERF-7, and leafy petiole.
AT1G80840	6.05047	2.67e-136	Pathogen-induced transcription factor. Binds W-box sequences in vitro. Forms protein complexes with itself and with WRKY40 and WRKY60. Coexpression with WRKY18 or WRKY60 made plants more susceptible to both P. syringae and B. cinerea. WRKY18, WRKY40, and WRKY60 have partially redundant roles in response to the hemibiotrophic bacterial pathogen Pseudomonas syringae and the necrotrophic fungal path…
AT4G27657	5.44898	1.33e-129	hypothetical protein;(source:Araport11)
AT2G25735	3.41273	1.84e-129	hypothetical protein;(source:Araport11)
AT4G32020	1.62615	2.05e-125	serine/arginine repetitive matrix-like protein;(source:Araport11)
AT4G08985	10.0047	8.22e-124	Natural antisense transcript overlaps with AT4G34410;(source:Araport11)
AT3G10930	5.62544	1.81e-123	Encodes a small secreted signaling peptide that processed both N- and C-terminally after translation and is rapidly induced in response to ROS and flg22-induced stress and may act as a negative modulator of stress-induced ROS signalling.
AT5G06320	3.57146	2.36e-122	encodes a protein whose sequence is similar to tobacco hairpin-induced gene (HIN1) and Arabidopsis non-race specific disease resistance gene (NDR1). Expression of this gene is induced by cucumber mosaic virus, spermine and Pseudomonas syringae pv. tomato DC3000. The gene product is localized to the plasma membrane.
AT3G52400	3.64293	4.28e-122	syntaxin protein, involved in the negative regulation of defense pathways such as programmed cell death, salicylic acid signalling pathway, jasmonic acid signalling pathway
AT3G28340	3.93132	9.12e-122	Encodes a protein with putative galacturonosyltransferase activity.
AT1G25400	4.2429	1.7e-119	transmembrane protein;(source:Araport11)
AT5G01815	3.28881	8.05e-118	Natural antisense transcript overlaps with AT5G10695;(source:Araport11)
AT2G38470	4.14666	8.85e-118	Member of the plant WRKY transcription factor family. Regulates the antagonistic relationship between defense pathways mediating responses to P. syringae and necrotrophic fungal pathogens. Located in nucleus. Involved in response to various abiotic stresses - especially salt stress. Regulates cytochrome P450 gene CYP94B1 to control apoplastic barrier formation in roots to confer salt tolerance.
AT5G05410	2.83778	1.81e-117	Encodes a transcription factor that specifically binds to DRE/CRT cis elements (responsive to drought and low-temperature stress). Belongs to the DREB subfamily A-2 of ERF/AP2 transcription factor family (DREB2A). There are eight members in this subfamily including DREB2B. The protein contains one AP2 domain. Overexpression of transcriptional activation domain of DREB2A resulted in significant dr…
AT1G07135	4.62447	2.54e-117	glycine-rich protein;(source:Araport11)
AT5G37770	4.786	5.46e-117	Encodes a protein with 40% similarity to calmodulin. Binds Ca(2+) and, as a consequence, undergoes conformational changes. CML24 expression occurs in all major organs, and transcript levels are increased from 2- to 15-fold in plants subjected to touch, darkness, heat, cold, hydrogen peroxide, abscisic acid (ABA), and indole-3-acetic acid. However, CML24 protein accumulation changes were not detec…
AT5G57560	5.5827	2.81e-116	Encodes a cell wall-modifying enzyme, rapidly upregulated in response to environmental stimuli.
AT5G52050	6.00032	4.68e-115	MATE efflux family protein;(source:Araport11)
AT1G72920	3.49792	6.19e-113	Toll-Interleukin-Resistance (TIR) domain family protein;(source:Araport11)
AT2G33580	4.08691	6.05e-112	Encodes a putative LysM-containing receptor-like kinase. LYK5 is a major chitin receptor and forms a chitin-induced complex with related kinase CERK1. Based on protein sequence alignment analysis, it was determined as a pseudo kinase due to a lack of the ATP-binding P-loop in the kinase domain.
AT3G59080	3.20979	3.7e-110	Eukaryotic aspartyl protease family protein;(source:Araport11)
AT1G73540	4.5092	1.96e-109	nudix hydrolase homolog 21;(source:Araport11)
AT3G02840	6.60646	2.08e-107	ARM repeat superfamily protein;(source:Araport11)
AT3G57450	3.85519	1.36e-106	hypothetical protein;(source:Araport11)
AT3G20600	3.22678	9.64e-101	Required for non-race specific resistance to bacterial and fungal pathogens.Mediates systemic acquired resistance (SAR) response. The mRNA is cell-to-cell mobile.
AT5G04340	4.72467	8.29e-100	Encodes a C2H2 zinc finger transcription factor that coordinately activates phytochelatin-synthesis related gene expression and directly targets GSH1 by binding to its promoter to positively regulate Cd accumulation and tolerance.
AT5G17350	5.91312	8.91e-100	PADRE protein up-regulated after infection by S. sclerotiorum.
AT3G04640	4.86075	1.74e-99	glycine-rich protein;(source:Araport11)
AT4G01250	3.46384	5.95e-99	AtWRKY22 is a member of WRKY Transcription Factor; Group II-e. It is involved in regulation of dark induced leaf senescence.
AT1G66160	4.5634	2.33e-98	CYS, MET, PRO, and GLY protein 1;(source:Araport11)
AT1G76650	5.55003	8.25e-98	calmodulin-like 38;(source:Araport11)
AT1G35210	3.67633	9.79e-98	hypothetical protein;(source:Araport11)
AT1G74930	3.94398	1.79e-96	encodes a member of the DREB subfamily A-5 of ERF/AP2 transcription factor family. The protein contains one AP2 domain. There are 15 members in this subfamily including RAP2.1, RAP2.9 and RAP2.10. The mRNA is cell-to-cell mobile.
AT2G35930	5.68632	7.37e-96	Encodes a cytoplasmically localized U-box domain containing E3 ubiquitin ligase that is involved in the response to water stress and acts as a negative regulator of PAMP-triggered immunity.
AT5G10695	2.9758	4.91e-95	methionyl-tRNA synthetase;(source:Araport11)
AT5G22250	4.66434	5.55e-95	Encodes one of the homologs of the yeast CCR4-associated factor 1: AT3G44260 (CAF1a), AT5G22250 (CAF1b). Has mRNA deadenylation activity. Also plays a role in plant defense responses.
AT2G22880	4.57668	2.03e-94	VQ motif-containing protein;(source:Araport11)
AT2G40140	3.66096	2.27e-94	zinc finger (CCCH-type) family protein;(source:Araport11)
AT1G18300	4.90249	1.77e-93	nudix hydrolase homolog 4;(source:Araport11)
AT3G52450	3.93037	1.94e-93	Encodes a cytoplasmically localized U-box domain E3 ubiquitin ligase protein that is involved in the response to water stress and acts as a negative regulator of PAMP-triggered immunity.
AT5G64310	4.54704	3.97e-93	Encodes arabinogalactan-protein (AGP1). The mRNA is cell-to-cell mobile.
AT2G35935	5.7352	7.86e-93	hypothetical protein;(source:Araport11)
AT2G43290	3.15916	2.47e-92	Calmodulin-like MSS3.Encodes an endomembrane localized member of the CML subfamily VII. Contains a canonical CaM domain and unique N-terminal extension that distinguishes it from other members of the subfamily.
AT1G33760	6.37046	4.89e-92	encodes a member of the DREB subfamily A-4 of ERF/AP2 transcription factor family. The protein contains one AP2 domain. There are 17 members in this subfamily including TINY.
AT1G19770	2.57702	2.84e-91	Member of a family of proteins related to PUP1, a purine transporter. May be involved in the transport of purine and purine derivatives such as cytokinins, across the plasma membrane. The mRNA is cell-to-cell mobile.
AT1G61890	3.31898	3.3e-90	MATE efflux family protein;(source:Araport11)
AT2G27080	6.03748	5.19e-90	Late embryogenesis abundant (LEA) hydroxyproline-rich glycoprotein family;(source:Araport11)
AT1G32920	4.53465	6.37e-90	hypothetical protein;(source:Araport11)
AT4G13395	6.07637	3.38e-89	ROTUNDIFOLIA like 12;(source:Araport11)
AT1G19380	3.71374	1.01e-88	sugar, putative (DUF1195);(source:Araport11)
AT3G15210	3.42839	1.2e-88	Encodes a member of the ERF (ethylene response factor) subfamily B-1 of ERF/AP2 transcription factor family (ATERF-4). The protein contains one AP2 domain. Acts as a negative regulator of JA-responsive defense gene expression and resistance to the necrotrophic fungal pathogen Fusarium oxysporum and antagonizes JA inhibition of root elongation. The mRNA is cell-to-cell mobile.
AT3G19580	3.13836	1.26e-88	Encodes zinc finger protein. mRNA levels are upregulated in response to ABA, high salt, and mild desiccation. The protein is localized to the nucleus and acts as a transcriptional repressor.
AT1G74450	4.1391	5.7e-88	Plants overexpressing At1g74450 are stunted in height and have reduced male fertility.
AT1G21910	4.16606	1.18e-87	encodes a member of the DREB subfamily A-5 of ERF/AP2 transcription factor family. The protein contains one AP2 domain. There are 15 members in this subfamily including RAP2.1, RAP2.9 and RAP2.10.
AT1G19020	3.28576	2.52e-86	Modulates defense against bacterial pathogens and tolerance to oxidative stress.
AT3G56880	3.28949	3.67e-86	VQ motif-containing protein;(source:Araport11)
AT2G41010	3.9298	1.32e-85	Encodes a novel calmodulin binding protein whose gene expression is induced by dehydration and ionic (salt) and non-ionic (mannitol) osmotic stress. Lines over-expressing this gene are more sensitive and anti-sense lines are more tolerant to osmotic stress, suggesting this gene may be a negative regulator of response to osmotic stress.
AT4G37610	2.67265	1.73e-85	BTB and TAZ domain protein. Located in cytoplasm and expressed in fruit, flower and leaves.
AT1G66090	4.22483	2.07e-85	Disease resistance protein (TIR-NBS class);(source:Araport11)
AT2G30020	5.87143	2.27e-84	Encodes AP2C1. Belongs to the clade B of the PP2C-superfamily. Acts as a MAPK phosphatase that negatively regulates MPK4 and MPK6.
AT1G35140	7.71049	6.55e-84	EXL1 is involved in the C-starvation response. Phenotypic changes of an exl1 loss of function mutant became evident only under corresponding experimental conditions. For example, the mutant showed diminished biomass production in a short-day/low light growth regime, impaired survival during extended night, and impaired survival of anoxia stress.
AT3G29000	4.91285	1.96e-83	Calcium-binding EF-hand family protein;(source:Araport11)
AT1G29690	3.21821	3.01e-83	Encodes a protein containing a domain with significant homology to the MACPF (membrane attack complex and perforin) domain of complements and perforin proteins that are involved in innate immunity in animals. Transgenic <i>cad1-1</i> mutant plants show lesions seen in the hypersensitive response, as well as a spontaneous activation of expression of pathogenesis-related genes and leading to a 32-f…
AT2G22870	4.01994	4.13e-83	P-loop containing nucleoside triphosphate hydrolases superfamily protein;(source:Araport11)
AT4G23810	4.55231	5.4e-82	member of WRKY Transcription Factor; Group III
AT1G67470	3.71418	1.83e-81	Protein kinase superfamily protein;(source:Araport11)
AT1G24140	4.2206	3.12e-81	Matrixin family protein;(source:Araport11)
AT1G32928	4.37522	1.46e-80	Avr9/Cf-9 rapidly elicited protein;(source:Araport11)
AT4G17500	3.40969	2.53e-80	Encodes a member of the ERF (ethylene response factor) subfamily B-3 of ERF/AP2 transcription factor family (ATERF-1). The protein contains one AP2 domain. There are 18 members in this subfamily including ATERF-1, ATERF-2, AND ATERF-5. The mRNA is cell-to-cell mobile.
AT5G59550	3.78229	3.15e-80	Encodes an ABA- and drought-induced RING-DUF1117 gene whose mutation results in hyposensitive phenotypes toward ABA in terms of germination rate and stomatal closure and markedly reduced tolerance to drought stress relative to wild-type plants.
AT2G41640	4.35419	4.28e-80	Glycosyltransferase family 61 protein;(source:Araport11)
AT5G52750	4.04272	3.77e-79	Heavy metal transport/detoxification superfamily protein;(source:Araport11)
AT3G16860	4.64885	2.1e-78	COBRA-like protein 8 precursor;(source:Araport11)
AT3G46620	4.0733	7.22e-78	Encodes an ABA- and drought-induced RING-DUF1117 gene whose mutation results in hyposensitive phenotypes toward ABA in terms of germination rate and stomatal closure and markedly reduced tolerance to drought stress relative to wild-type plants.
AT2G38790	3.17847	2.7e-77	hypothetical protein;(source:Araport11)
AT4G17490	4.44596	8.83e-77	Encodes a member of the ERF (ethylene response factor) subfamily B-3 of ERF/AP2 transcription factor family (ATERF-6). The protein contains one AP2 domain. There are 18 members in this subfamily including ATERF-1, ATERF-2, AND ATERF-5. It is involved in the response to reactive oxygen species and light stress. Involved in regulating root architecture and the response to cold stress.
AT1G72520	5.16823	1.02e-76	PLAT/LH2 domain-containing lipoxygenase family protein;(source:Araport11)
AT5G01255	3.55654	2.79e-76	Natural antisense transcript overlaps with AT5G06320;(source:Araport11)
AT4G20860	3.76991	1.06e-75	involved in the generation of H2O2 from reduced compounds
AT4G11280	4.44561	4.29e-75	encodes a a member of the 1-aminocyclopropane-1-carboxylate (ACC) synthase (S-adenosyl-L-methionine methylthioadenosine-lyase, EC 4.4.1.14) gene family The mRNA is cell-to-cell mobile.
AT1G23710	3.87162	6.06e-75	hypothetical protein (DUF1645);(source:Araport11)
AT1G17420	3.32364	1.81e-74	LOX3 encode a Lipoxygenase. Lipoxygenases (LOXs) catalyze the oxygenation of fatty acids (FAs).
AT1G60190	3.92462	9.9e-74	Encodes PUB19, a plant U-box armadillo repeat protein. Involved in salt inhibition of germination together with PUB18. The mRNA is cell-to-cell mobile.
AT3G25600	3.12984	1.66e-73	Calmodulin like protein. Paralog of CML15.
AT3G18690	2.37182	1.73e-73	Encodes a nuclear-localized member of a plant specific gene family involved in mediating responses to pathogens. Interacts with WRKY transcriptional regulators.
AT2G17040	3.85215	1.79e-72	Member of the NAC transcription factor family and more specifically, the ONAC022 subfamily. Involved in leaf and inflorescence stem morphogenesis. The mRNA is cell-to-cell mobile.
AT1G51700	3.28228	2.59e-71	Encodes dof zinc finger protein (adof1). The mRNA is cell-to-cell mobile.
AT5G08790	2.47179	2.66e-71	induced by wounding, belongs to a large family of putative transcriptional activators with NAC domain.
AT2G01180	3.87369	2.51e-70	Encodes phosphatidate phosphatase. Up-regulated by genotoxic stress (gamma ray or UV-B) and elicitor treatments with mastoparan and harpin. Expressed in roots and leaves.
AT1G51660	2.34261	5.93e-70	Encodes a mitogen-activated map kinase kinase (there are nine in Arabidopsis) involved in innate immunity. This protein activates MPK3/MPK6 and early-defense genes redundantly with MKK5. In plants with both MKK5 and MKK4 levels reduced by RNAi plants, floral organs do not abscise suggestion a role for both proteins in mediating floral organ abscission. The mRNA is cell-to-cell mobile.
AT1G19180	3.57072	1.48e-69	JAZ1 is a nuclear-localized protein involved in jasmonate signaling. JAZ1 transcript levels rise in response to a jasmonate stimulus. JAZ1 can interact with the COI1 F-box subunit of an SCF E3 ubiquitin ligase in a yeast-two-hybrid assay only in the presence of jasmonate-isoleucine (JA-ILE) or coronatine. Application of jasmonate methyl ester to Arabidopsis roots reduces the levels of a JAZ1:GUS …
AT2G44500	2.91625	2.49e-69	O-fucosyltransferase family protein;(source:Araport11)
AT1G15010	3.72439	7.41e-69	mediator of RNA polymerase II transcription subunit;(source:Araport11)
AT2G31880	2.4975	7.82e-69	Encodes a putative leucine rich repeat transmembrane protein that is expressed in response to Pseudomonas syringae. Expression of SRRLK may be required for silencing via lsiRNAs. Regulates cell death and innate immunity.
AT1G63750	2.58831	1.75e-68	Disease resistance protein (TIR-NBS-LRR class) family;(source:Araport11)
AT5G20230	4.03292	2.53e-68	Encodes a Al-stress-induced gene. Along with TCF, it promotes lignin biosynthesis in response to cold stress. The mRNA is cell-to-cell mobile.
AT5G10750	2.22221	2.6e-68	enhanced disease resistance-like protein (DUF1336);(source:Araport11)
AT5G41740	4.50661	3.17e-68	Disease resistance protein (TIR-NBS-LRR class) family;(source:Araport11)
AT4G38552	1.85792	6.91e-68	Natural antisense transcript overlaps with AT4G38550;(source:Araport11)
AT4G11300	2.2297	9.45e-68	ROH1, putative (DUF793);(source:Araport11)
AT4G38550	1.88839	1.8e-67	phospholipase-like protein (PEARLI 4) family protein;(source:Araport11)
AT3G25610	2.46385	4.55e-67	Encodes aminophospholipid ATPase10 (ALA10), a P4-type ATPase flippase that internalizes exogenous phospholipids across the plasma membrane.
AT5G19240	4.19275	5.77e-66	Glycoprotein membrane precursor GPI-anchored;(source:Araport11)
AT4G25490	2.3551	1.54e-65	Transcriptional activator that binds to the DRE/CRT regulatory element and induces COR (cold-regulated) gene expression increasing plant freezing tolerance. It encodes a member of the DREB subfamily A-1 of ERF/AP2 transcription factor family (CBF1). The protein contains one AP2 domain. There are six members in this subfamily, including CBF1, CBF2, and CBF3. This gene is involved in response to lo…
AT2G08475	2.43631	1.72e-65	Natural antisense transcript overlaps with AT2G31880;(source:Araport11)
AT1G16130	3.51209	2.16e-65	Encodes a WAK-like receptor-like kinase with a cytoplasmic Ser/Thr protein kinase domain and an extracellular domain with EGF-like repeats.
AT1G59590	2.66125	4.84e-65	ZCF37 mRNA, complete cds The mRNA is cell-to-cell mobile.
AT3G48520	5.69142	5.71e-65	CYP94B3 is a jasmonoyl-isoleucine-12-hydroxylase that catalyzes the formation of 12-OH-JA-Ile from JA-Ile. By reducing the levels of this the biologically active phytohormone, CYP94B3 attenuates the jasmonic acid signaling cascade. CYP94B3 transcript levels rise in response to wounding.
AT3G19030	2.94386	1.04e-64	transcription initiation factor TFIID subunit 1b-like protein;(source:Araport11)
AT4G27280	4.35617	4.01e-64	EF-hand Ca2 + -binding protein, which is a Ca2+-dependent transducer of auxin-regulated gene expression and interacts with ICR1.
AT5G51190	4.28996	7.23e-64	encodes a member of the ERF (ethylene response factor) subfamily B-3 of ERF/AP2 transcription factor family. The protein contains one AP2 domain. There are 18 members in this subfamily including ATERF-1, ATERF-2, AND ATERF-5. Involved in regulating root architecture and the response to cold stress.
AT5G61600	3.91604	8.51e-64	encodes a member of the ERF (ethylene response factor) subfamily B-3 of ERF/AP2 transcription factor family. The protein contains one AP2 domain. There are 18 members in this subfamily including ATERF-1, ATERF-2, AND ATERF-5. Involved in regulating root architecture.
AT1G56660	5.21874	1.23e-63	MAEBL domain protein;(source:Araport11)
AT3G08720	2.65253	1.35e-63	Encodes a ribosomal-protein S6 kinase. Gene expression is induced by cold and salt (NaCl). Activation of AtS6k is regulated by 1-naphthylacetic acid and kinetin, at least in part, via a lipid kinase-dependent pathway. Phosphorylates specifically mammalian and plant S6 at 25 degrees C but not at 37 degrees C. Involved in translational up-regulation of ribosomal proteins.
AT1G72910	4.29361	5.22e-63	Nucleotide-binding, leucine-rich repeat (NLR) gene regulated by nonsense-mediated mRNA decay (NMD) genes UPF1 and UPF3.
AT4G36550	2.00257	6.78e-63	Plant U-box type E3 ubiquitin ligase (PUB).
AT1G18740	3.0254	1.07e-62	DUF793 domain containing protein. Expression is induced by cold. Loss of function mutations are more sensitive to freezing and have reduced levels of CBFs. May act by preventing degradation of CBFs.
AT5G41750	4.03844	1.2e-62	Disease resistance protein (TIR-NBS-LRR class) family;(source:Araport11)
AT1G03730	2.40154	1.63e-62	pyrroline-5-carboxylate reductase;(source:Araport11)
AT5G35735	3.3602	2.15e-62	Auxin-responsive family protein;(source:Araport11)
AT3G61190	3.69349	3e-62	Encodes a protein with a C2 domain that binds to BON1 in yeast two hybrid analyses. Its ability to bind to phospholipids is enhanced by calcium ions. Involved in maintaining cell homeostasis.
AT4G25620	1.92165	3.11e-62	hydroxyproline-rich glycoprotein family protein;(source:Araport11)
AT1G64065	2.96648	3.48e-62	Late embryogenesis abundant (LEA) hydroxyproline-rich glycoprotein family;(source:Araport11)
AT3G08170	2.19603	5.37e-62	Natural antisense transcript overlaps with AT3G50950;(source:Araport11)
AT3G16720	3.09252	9.79e-62	RING-H2 protein induced after exposure to chitin or inactivated crude cellulase preparations. The mRNA is cell-to-cell mobile.
AT1G59870	1.47791	2.36e-61	ATP binding cassette transporter. Localized to the plasma membrane in uninfected cells. In infected leaves, the protein concentrated at infection sites. Contributes to nonhost resistance to inappropriate pathogens that enter by direct penetration in a salicylic acid?dependent manner. Required for mlo resistance. Has Cd transporter activity (Cd2+ extrusion pump) and contributes to heavy metal resi…
AT5G66070	3.0601	3.55e-61	E3 ubiquitin ligase that functions in negative regulation of ABA signaling.
AT3G62720	2.67455	6.15e-61	Encodes a protein with xylosyltransferase activity, which is specific for UDP-xylose as donor substrate and for oligosaccharides with a degree of polymerization >4. Although the enzyme utilizes either cellopentaose or cellohexaose, its activity is four-fold higher with cellohexaose as an acceptor compared to cellopentaose. The enzyme is able to add several xylosyl residues to the acceptor forming…
AT4G25470	2.55075	1.08e-60	Encodes a member of the DREB subfamily A-1 of ERF/AP2 transcription factor family (CBF2). The protein contains one AP2 domain. There are six members in this subfamily, including CBF1, CBF2, and CBF3. This gene is involved in response to low temperature, abscisic acid, and circadian rhythm. Overexpressing this gene leads to increased freeze tolerance and induces the expression level of 85 cold-ind…
AT2G22500	4.04515	3.71e-60	Encodes one of the mitochondrial dicarboxylate carriers (DIC): DIC1 (AT2G22500), DIC2 (AT4G24570), DIC3 (AT5G09470).
AT1G05575	3.49998	5.2e-60	transmembrane protein;(source:Araport11)
AT1G72940	2.82661	6.42e-60	Nucleotide-binding, leucine-rich repeat (NLR) gene regulated by nonsense-mediated mRNA decay (NMD) genes UPF1 and UPF3.
AT1G67880	2.93097	4.5e-59	beta-1,4-N-acetylglucosaminyltransferase family protein;(source:Araport11)
AT5G13200	2.4252	9.06e-59	Encodes a protein with unknown function that is involved in hormone mediated regulation of seed germination/dormancy.
AT1G04833	2.25739	2.04e-58	Natural antisense transcript overlaps with AT1G11050;(source:Araport11)
AT1G12610	10.0056	1.29e-57	Encodes a member of the DREB subfamily A-1 of ERF/AP2 transcription factor family (DDF1). The protein contains one AP2 domain. There are six members in this subfamily, including CBF1, CBF2, and CBF3. Overexpression of this gene results in delayed flowering and dwarfism, reduction of gibberellic acid biosynthesis, and increased tolerance to high levels of salt. This gene is expressed in all tissue…
AT3G11840	2.29442	3.18e-57	Encodes a U-box-domain-containing E3 ubiquitin ligase that acts as a negative regulator of PAMP-triggered immunity.
AT4G27654	9.0818	3.35e-57	transmembrane protein;(source:Araport11)
AT5G67300	2.68131	3.63e-57	Member of the R2R3 factor MYB gene family involved in mediating plant responses to a variety of abiotic stimiuli. The mRNA is cell-to-cell mobile.
AT5G63130	3.85395	4.32e-57	Octicosapeptide/Phox/Bem1p family protein;(source:Araport11)
AT3G49530	3.06864	8.25e-57	Transcription factor that serves as a molecular link between cold signals and pathogen resistance responses. Undergoes proteolytic processing triggered by cold-induced changes in membrane fluidity.It relocates from the plasma membrane to the nucleus in response to ER stress. NAC062 is phosphorylated by SnRK2.8 at Thr-142.
AT3G50950	2.10933	1.03e-56	Encodes a canonical CC-type NLR protein that is required for the recognition of the T3SE HopZ1a as well as several other Hop effectors from the pathogenic bacteria P. syringae.
AT4G33920	3.06144	1.24e-56	Protein phosphatase 2C family protein;(source:Araport11)
AT1G42990	3.1191	1.33e-56	bZIP60 consists of a bZIP DNA binding domain followed by a putative transmembrane domain. bZIP60 mRNA is upregulated by the addition of ER stress inducers, tunicamycin (inhibitor of N-linked glycosylation), DTT (inhibitor of disulfide bond formation) and azetin-2-carboxylate (proline analog perturbing protein structure). Upon ER stress, bZIP60 mRNA is spliced by IRE1A and IRE1B to produce bZIP60-…
AT2G26530	2.62705	1.47e-56	Pheromone receptor-like protein involved in the early elicitor signaling events which occur within minutes and include ion fluxes across the plasma membrane, activation of MPKs and the formation of ROS related to PGPS1 and WRKY33.
AT2G15390	3.32107	2.01e-56	Encodes an alpha-(1,2)-fucosyltransferase.
AT4G18010	2.37862	2.03e-56	Encodes an inositol polyphosphate 5-phosphatase that appears to have Type I activity. It can dephosphorylate IP3(inositol(1,4,5)P3) and IP4 (inositol(1,3,4,5)P4), but it does not appear to be active against phosphatidylinositol 4,5 bisphosphate. Overexpression of this gene renders plants insensitive to ABA in germination and growth assays.
AT5G27420	3.99273	2.79e-56	Encodes CNI1 (Carbon/Nitrogen Insensitive1) (also named as ATL31), a RING type ubiquitin ligase that functions in the Carbon/Nitrogen response for growth phase transition in Arabidopsis seedlings. The mRNA is cell-to-cell mobile.
AT3G46090	5.02319	4.02e-56	C2H2 and C2HC zinc fingers superfamily protein;(source:Araport11)
AT1G61470	4.6227	4.31e-56	Deadenylase.
AT1G02390	3.64981	1.26e-55	putative sn-glycerol-3-phosphate 2-O-acyltransferase
AT5G03210	5.99312	1.3e-55	Encodes a small polypeptide contributing to resistance to potyvirus.
AT5G01100	4.43531	1.7e-55	O-fucosyltransferase family protein;(source:Araport11)
AT3G54810	3.86594	1.89e-55	Encodes a protein containing a GATA type zinc finger domain that is expressed in the embryo axis and involved in germination. Mutants have a reduced rate of germination even when stratified.
AT3G01165	6.38843	4.44e-55	Natural antisense transcript overlaps with AT3G02840;(source:Araport11)
AT3G50060	3.64313	4.94e-55	Encodes a member of the R2R3 transcription factor gene family. Expressed in response to potassium deprivation and auxin. Involved in lateral root development. Interacts with ARF7 and regulates the expression of some auxin responsive genes.
AT5G47230	4.25637	5.53e-55	encodes a member of the ERF (ethylene response factor) subfamily B-3 of ERF/AP2 transcription factor family (ATERF-5). The protein contains one AP2 domain. There are 18 members in this subfamily including ATERF-1, ATERF-2, AND ATERF-5. The mRNA is cell-to-cell mobile.
AT1G21130	1.30827	6.57e-55	O-methyltransferase family protein;(source:Araport11)
AT2G39650	3.35795	6.91e-55	cruciferin (DUF506);(source:Araport11)
AT5G08240	2.46819	1.81e-52	transmembrane protein;(source:Araport11)
AT3G50260	2.3245	2.15e-52	Encodes a member of the DREB subfamily A-5 of ERF/AP2 transcription factor family. The protein contains one AP2 domain. Involved in defense and freezing stress responses. There are 16 members in this subfamily including RAP2.1, RAP2.9 and RAP2.10. The mRNA is cell-to-cell mobile.
AT3G56710	2.41381	2.36e-52	Sig1 binding protein; interacts with Sig1R4. As well as Sig1, SibI is imported into chloroplasts and its expression is light-dependent in mature chloroplasts.
AT5G58620	2.24694	4.65e-52	Involved in control of defence gene expression post-transcriptionally through release from translation arrest within TZF9-PAB2-containing RNA granules. TZF9 shows phospho-mobility shift after flg22 treatment, inferred to be caused by phosphorylation through MPK3 and/or MPK6. The major MPK3/6-targeted phospho-sites are S181, S323, S343, S352, S356, S362 and S377.
AT4G18880	2.96646	6.31e-52	Encodes a member of Heat Stress Transcription Factor(Hsf) family that is a substrate of the MPK3/MPK6 signaling and regulates stress responses.
AT1G53170	1.94332	8.76e-52	encodes a member of the ERF (ethylene response factor) subfamily B-1 of ERF/AP2 transcription factor family (ATERF-8). The protein contains one AP2 domain. There are 15 members in this subfamily including ATERF-3, ATERF-4, ATERF-7, and leafy petiole.
AT2G05940	2.38843	9.23e-52	Encodes a receptor-like cytoplasmic kinase that phosphorylates the host target RIN4, leading to the activation of a plant innate immune receptor RPM1.
AT1G25390	1.88766	1.07e-51	Protein kinase superfamily protein;(source:Araport11)
AT5G64870	3.61782	2.67e-51	Belongs to the group of plant flotillins, which are plasma membrane proteins. Flot3 is found in membrane nanodomains.
AT3G01830	5.18486	4.51e-51	Calcium-binding EF-hand family protein;(source:Araport11)
AT3G23170	4.4105	9.89e-51	PRP is a proline/serine rich protein of unknown function. It interacts with defense related MAP kinase MPK6 and others. It's expression is induced by PAMP elicitors. May play a role in response to pathogens.
AT5G45110	2.12717	1.72e-50	Encodes NPR3, a paralog of NPR1. Involved in negative regulation of defense responses against bacterial and oomycete pathogens. npr3 mutants has elevated level of PR1 expression. Interacts with TGA2, TGA3, TGA5 and TGA6 in yeast two hybrid assays. NPR3 and NPR4 are receptors for the immune signal salicylic acid. The mRNA is cell-to-cell mobile.
AT1G77640	6.25623	2.7e-50	encodes a member of the DREB subfamily A-5 of ERF/AP2 transcription factor family. The protein contains one AP2 domain. There are 15 members in this subfamily including RAP2.1, RAP2.9 and RAP2.10.
AT5G59450	2.07261	3.19e-50	GRAS family transcription factor;(source:Araport11)
AT1G07000	2.63055	3.44e-50	A member of EXO70 gene family, putative exocyst subunits, conserved in land plants. Arabidopsis thaliana contains 23 putative EXO70 genes, which can be classified into eight clusters on the phylogenetic tree.
AT5G66675	2.41802	6.05e-50	transmembrane protein, putative (DUF677);(source:Araport11)
AT1G58420	4.58213	8.49e-50	Uncharacterized conserved protein UCP031279;(source:Araport11)
AT1G65390	4.27073	1.52e-49	Phloem Protein2 family gene encoding a two-domain protein containing predicted lectin and Toll/Interleukin-1 receptor domains, which is induced upon spider mite attack and improves the ability to defend against T. urticae by participating in the tight regulation of hormonal cross talk upon mite feeding.
AT1G69890	2.51011	1.54e-49	Encodes a member of a conserved DUF domain family that is induced by NO. Based on mutant phenotype may be involved in NO stress response.
AT3G09020	2.28442	1.65e-49	alpha 1,4-glycosyltransferase family protein;(source:Araport11)
AT2G46400	3.30731	2.06e-49	Encodes a WRKY transcription factor that contributes to the feedforward inhibition of osmotic/salt stress-dependent LR inhibition via regulation of ABA signaling and auxin homeostasis.
AT4G23170	2.10676	2.06e-49	Induced in response to Salicylic acid.Similar to receptor-like kinase 4 and 5. NPR1, a known positive regulator of the SA signaling pathway is responsible for the SA-dependent induction and constitutive repression of EP1 gene's basal expression. The mRNA is cell-to-cell mobile.
AT1G61340	4.26292	3.38e-49	Encodes a F-box protein induced by various biotic or abiotic stress.
AT4G37260	2.22063	4.87e-49	Member of the R2R3 factor gene family. The mRNA is cell-to-cell mobile.
AT4G22470	4.33128	1.09e-48	Encodes a hybrid proline-rich protein that contains two tandem PRD-8CMs (proline-rich domain-eight cysteine motif) that is involved in systemic acquired resistance.
AT4G22710	3.75118	1.25e-48	member of CYP706A
AT3G51160	1.59982	2.43e-48	Catalyzes the first step in the de novo synthesis of GDP-L-fucose. Loss of function mutations result in reduced levels of fucosylation and decreased freezing tolerance.
AT2G08965	4.73978	3.34e-48	Natural antisense transcript overlaps with AT2G38470;(source:Araport11)
AT4G36500	2.57001	3.65e-48	hypothetical protein;(source:Araport11)
AT3G01055	4.95657	8.45e-48	Natural antisense transcript overlaps with AT3G01830;(source:Araport11)
AT5G45340	4.93487	8.67e-48	Encodes a protein with ABA 8'-hydroxylase activity; involved in ABA catabolism. Mutant analyses show that disruption in the gene results in more drought tolerance whereas overexpression results in increased transpiration rate and reduced drought tolerance. Gene involved in postgermination growth. Plant P450 CYP707A3, ABA 8'-hydroxylase, binds enantioselectively (+)-ABA but not (-)-ABA, whereas th…
AT1G07520	2.23834	1.01e-47	GRAS family transcription factor;(source:Araport11)
AT4G22467	4.48614	2.19e-47	hypothetical protein;(source:Araport11)
AT4G24380	2.38929	2.72e-47	dihydrofolate reductase;(source:Araport11)
AT1G11050	2.23094	4.63e-47	Protein kinase superfamily protein;(source:Araport11)
AT1G55450	2.60211	4.75e-47	S-adenosyl-L-methionine-dependent methyltransferases superfamily protein;(source:Araport11)
AT5G42380	4.47365	4.75e-47	calmodulin like 37;(source:Araport11)
AT5G67450	3.94279	4.76e-47	Encodes zinc-finger protein. mRNA levels are elevated in response to low temperature, cold temperatures and high salt. The protein is localized to the nucleus and acts as a transcriptional repressor.
AT4G31550	2.8487	4.93e-47	member of WRKY Transcription Factor; Group II-d; negative regulator of basal resistance to Pseudomonas syringae.
AT5G02895	2.77754	1.22e-46	Natural antisense transcript overlaps with AT5G18470;(source:Araport11)
AT4G18203	2.45236	1.26e-46	hypothetical protein;(source:Araport11)
AT2G18690	2.69672	2.72e-46	transmembrane protein;(source:Araport11)
AT4G22780	1.97984	2.96e-46	Member of a family of ACT domain containing proteins . ACT domains are involved in amino acid binding .
AT3G50930	3.48251	3.07e-46	Encodes a protein that is present in a homo-multimeric protein complex on the outer mitochondrial membrane and plays a role in cell death and amplifying salicylic acid signalling. The mRNA is cell-to-cell mobile.
AT4G25390	2.49331	3.24e-46	Protein kinase superfamily protein;(source:Araport11)
AT4G01950	4.35581	8.55e-46	putative sn-glycerol-3-phosphate 2-O-acyltransferase
AT3G46930	2.56996	2.35e-45	Encodes a Raf-Like Mitogen-Activated Protein Kinase Kinase Kinase Raf43. Required for tolerance to multiple abiotic stresses.
AT5G24590	2.6377	3.61e-45	Member of NAc protein family. Interacts with turnip crinkle virus (TCV) capsid protein. Transcription factor involved in regulating the defense response of Arabidopsis to TCV.
AT1G67970	1.76518	4.04e-45	member of Heat Stress Transcription Factor (Hsf) family
AT4G34150	3.22886	4.07e-45	Calcium-dependent lipid-binding (CaLB domain) family protein;(source:Araport11)
AT2G41100	2.09783	6.74e-45	encodes a calmodulin-like protein, with six potential calcium binding domains. Calcium binding shown by Ca(2+)-specific shift in electrophoretic mobility. Expression induced by touch and darkness. Expression may also be developmentally controlled. Expression in growing regions of roots, vascular tissue, root/shoot junctions, trichomes, branch points of the shoot, and regions of siliques and flowe…
AT1G69900	3.2763	8.51e-45	Actin cross-linking protein;(source:Araport11)
AT2G24600	3.96505	4.95e-44	Ankyrin repeat family protein;(source:Araport11)
AT3G46600	2.43306	5.04e-44	GRAS family transcription factor;(source:Araport11)
AT1G33590	1.33798	1.16e-43	Leucine-rich repeat (LRR) family protein;(source:Araport11)
AT5G09855	2.59393	1.36e-43	Natural antisense transcript overlaps with AT5G67300;(source:Araport11)
AT1G33610	2.35121	1.84e-43	Leucine-rich repeat (LRR) family protein;(source:Araport11)
AT3G16510	2.30839	2.09e-43	Calcium-dependent lipid-binding (CaLB domain) family protein;(source:Araport11)
AT5G01542	2.99941	2.16e-43	Natural antisense transcript overlaps with AT5G01540;(source:Araport11)
AT1G16110	1.9508	4.53e-43	Encodes a WAK-like receptor-like kinase with a cytoplasmic Ser/Thr protein kinase domain and an extracellular domain with EGF-like repeats. It has been shown to be localized to the cell wall.
AT4G36990	1.68016	4.97e-43	Encodes a protein whose sequence is similar to heat shock factors that regulate the expression of heat shock proteins. Transcript level is increased in response to heat shock. However, overexpression of this gene did not result in the increase of decrease of heat shock proteins.
AT5G42050	2.58345	5.3e-43	Stress responsive asparagine-rich protein. Binds to PevD (Verticillium dahliae ) fungal effector protein. NRP interacts with CRY2, leading to increased cytoplasmic accumulation of CRY2 in a blue light-independent manner (PMID:28633330).NRP also binds FyPP3 and recruits it to endosomes and thus targets it for degradation.
AT4G01360	5.4007	5.92e-43	Encodes a protein related to BYPASS1 (BPS1). Regulates production of mobile compound: bps signal.
AT5G01540	3.15264	7.74e-43	Encodes LecRKA4.1, a member of the lectin receptor kinase subfamily A4 (LecRKA4.1 At5g01540; LecRKA4.2 At5g01550; LecRKA4.3 At5g01560). Together with other members of the subfamily, functions redundantly in the negative regulation of ABA response in seed germination. Positively regulates pattern-triggered immunity.
AT1G27100	2.13248	8.8e-43	Actin cross-linking protein;(source:Araport11)
AT4G15800	1.76852	9.33e-43	Member of a diversely expressed predicted peptide family showing sequence similarity to tobacco Rapid Alkalinization Factor (RALF), and is believed to play an essential role in the physiology of Arabidopsis. Consists of a single exon and is characterized by a conserved C-terminal motif and N-terminal signal peptide. The mRNA is cell-to-cell mobile.
AT5G58430	2.3916	1e-42	A member of EXO70 gene family, putative exocyst subunits, conserved in land plants. Arabidopsis thaliana contains 23 putative EXO70 genes, which can be classified into eight clusters on the phylogenetic tree. Targeted by AvrPtoB to manipulate the defense molecule secretion machinery.
AT2G23810	2.4112	1.3e-42	Member of TETRASPANIN family
AT1G63860	2.45808	1.55e-42	Disease resistance protein (TIR-NBS-LRR class) family;(source:Araport11)
AT5G25250	2.4518	1.66e-42	Encodes a protein that is involved in a membrane microdomain-dependent, but clathrin-independent, endocytic pathway required for optimal seedling development. The mRNA is cell-to-cell mobile.
AT1G10560	1.99051	1.91e-42	Encodes a protein containing a UND, a U-box, and an ARM domain. This protein has E3 ubiquitin ligase activity based on in vitro assays.
AT5G49520	3.53358	2.44e-42	Encodes WRKY48, a member of the WRKY Transcription Factor. WRKY48 is a stress- and pathogen-induced transcriptional activator that represses plant basal defense. The mRNA is cell-to-cell mobile.
AT1G59910	2.88426	2.59e-42	Member of family of cytoskeletal-interacting proteins which have the ability to stimulate actin nucleation and barbed-end capping through the combined activity of conserved formin-homology 1 (FH1) and formin-homology 2 (FH2) domains.
AT4G36010	3.79591	4.8e-42	Pathogenesis-related thaumatin superfamily protein;(source:Araport11)
AT1G20823	3.13502	5.8e-42	Encodes a RING E3 ubiquitin ligase ATL80. Involved in phosphate mobilization and cold stress response in sufficient phosphate growth conditions. The mRNA is cell-to-cell mobile.
AT1G68840	2.42459	9.56e-42	Rav2 is part of a complex that has been named `regulator of the (H+)-ATPase of the vacuolar and endosomal membranes' (RAVE) The mRNA is cell-to-cell mobile.
AT5G47220	2.72196	1.3e-41	Encodes a member of the ERF (ethylene response factor) subfamily B-3 of ERF/AP2 transcription factor family (ATERF-2). The protein contains one AP2 domain. Functions as activator of GCC box?dependent transcription. Positive regulator of JA-responsive defense genes and resistance to F. oxysporum and enhances JA inhibition of root elongation.
AT3G47820	1.91145	1.39e-41	Plant U-box type E3 ubiquitin ligase (PUB).
AT4G02410	2.65418	1.41e-41	Concanavalin A-like lectin protein kinase family protein;(source:Araport11)
AT1G73080	2.04394	1.58e-41	Encodes a leucine-rich repeat receptor kinase. Functions as a receptor for AtPep1 to amplify innate immunity response to pathogen attacks. The mRNA is cell-to-cell mobile.
AT5G62470	2.22444	2.03e-41	Encodes a R2R3 type Myb transcription factor whose expression is strongly induced by abscisic acid. Mediates abscisic acid signaling during drought stress response.
AT5G54490	3.25113	2.42e-41	Encodes a PINOID (PID)-binding protein containing putative EF-hand calcium-binding motifs. The interaction is dependent on the presence of calcium. mRNA expression is up-regulated by auxin. Not a phosphorylation target of PID, likely acts upstream of PID to regulate the activity of this protein in response to changes in calcium levels.
AT1G66400	3.53227	2.77e-41	Encodes a calmodulin-like protein. Regulates nitric oxide levels and transition to flowering.
AT5G45630	6.30343	3.92e-41	senescence regulator (Protein of unknown function, DUF584);(source:Araport11)
AT2G37970	2.26177	5.04e-41	Encodes a cytosolic heme binding protein(cHBP)that can reversibly bind tetrapyrroles including heme, protoporphyrin IX and Mg-protoporphyrin IX dimethyl ester with distinct binding af&#64257;nities.
AT5G15870	2.04384	5.5e-41	glycosyl hydrolase family 81 protein;(source:Araport11)
AT1G66180	1.81316	1.12e-40	The gene encodes a putative aspartyl protease (ASP). Its expression is induced in response to light and ascorbate. The mRNA is cell-to-cell mobile.
AT3G45970	2.96881	1.86e-40	member of EXPANSIN-LIKE. Naming convention from the Expansin Working Group (Kende et al, 2004. Plant Mol Bio) The mRNA is cell-to-cell mobile.
AT2G44840	4.69349	1.89e-40	encodes a member of the ERF (ethylene response factor) subfamily B-3 of ERF/AP2 transcription factor family. The protein contains one AP2 domain. There are 18 members in this subfamily including ATERF-1, ATERF-2, AND ATERF-5. The mRNA is cell-to-cell mobile.
AT3G57530	2.93089	2.79e-40	Calcium-dependent Protein Kinase. ABA signaling component that regulates the ABA-responsive gene expression via ABF4. AtCPK32 has autophosphorylation activity and can phosphorylate ABF4 in vitro
AT5G18470	2.62972	5.45e-40	Curculin-like (mannose-binding) lectin family protein;(source:Araport11)
AT3G09830	2.00534	8.89e-40	Encodes a member of subfamily VIIa of the receptor-like cytoplasmic kinases (RLCKs). It contributes to pattern-triggered immunity in response to P. syringae.
AT4G35480	1.87708	2.02e-39	Encodes a putative RING-H2 finger protein RHA3b.
AT1G22190	2.68671	2.31e-39	The gene encodes a putative transcription factor belongings to the abiotic stress-associated DREB A-6 clade. The mRNA is cell-to-cell mobile.
AT3G52800	2.19681	4.61e-39	A20/AN1-like zinc finger family protein;(source:Araport11)
AT2G38780	2.18574	6.79e-39	cytochrome C oxidase subunit;(source:Araport11)
AT1G28190	2.05405	1.04e-38	PADRE protein up-regulated after infection by S. sclerotiorum.
AT5G22690	2.60433	1.22e-38	Disease resistance protein (TIR-NBS-LRR class) family;(source:Araport11)
AT2G39660	1.71216	1.9e-38	Encodes a plasma membrane-localized ser/thr protein kinase that is a crucial component of host response signaling required to activate the resistance responses to Botrytis and A. brassicicola infection. It is likely a negative regulator of salicylic acid accumulation and basal defense against virulent bacterial pathogens. Together with ER plays opposing roles in leaf morphogenesis and inflorescen…
AT5G03380	1.82193	2.65e-38	Heavy metal transport/detoxification superfamily protein;(source:Araport11)
AT1G72900	2.5611	2.79e-38	Toll-Interleukin-Resistance (TIR) domain-containing protein;(source:Araport11)
AT2G08780	2.31265	3.97e-38	Natural antisense transcript overlaps with AT2G36220;(source:Araport11)
AT4G26090	1.84052	4.28e-38	Encodes a plasma membrane protein with leucine-rich repeat, leucine zipper, and P loop domains that confers resistance to Pseudomonas syringae infection by interacting with the avirulence gene avrRpt2. RPS2 protein interacts directly with plasma membrane associated protein RIN4 and this interaction is disrupted by avrRpt2. The mRNA is cell-to-cell mobile.
AT5G11000	1.94558	6.28e-38	hypothetical protein (DUF868);(source:Araport11)
AT1G70740	2.49413	1.04e-37	Protein kinase superfamily protein;(source:Araport11)
AT4G13340	2.93825	1.29e-37	Leucine rich extensin protein involved in cell wall biogenesis and organization. Interacts with several members of the RALF family of ligand peptides.
AT4G23180	2.65588	1.99e-37	Encodes a receptor-like protein kinase. Naming convention from Chen et al 2003 (PMID 14756307) The mRNA is cell-to-cell mobile.
AT2G15090	1.67735	2.12e-37	Encodes KCS8, a member of the 3-ketoacyl-CoA synthase family involved in the biosynthesis of VLCFA (very long chain fatty acids). The mRNA is cell-to-cell mobile.
AT1G32640	2.19987	2.13e-37	Encodes a MYC-related transcriptional activator with a typical DNA binding domain of a basic helix-loop-helix leucine zipper motif. Binds to an extended G-Box promoter motif and interacts with Jasmonate ZIM-domain proteins. MYC2 interacts with EIN3 and EIL1 to repress hook curvature and resistance to Botrytis cinera.Its transcription is induced by dehydration stress, ABA treatment and blue light …
AT5G26920	2.5816	2.75e-37	Encodes a calmodulin-binding protein CBP60g (calmodulin binding protein 60-like.g). The calmodulin-binding domain is located near the N-terminus; calmodulin binding is dependent on Ca(2+). Inducible by both bacterial pathogen and MAMP (microbe-associated molecular pattern) treatments. Bacterial growth is enhanced in cbp60g mutants. cbp60g mutants also show defects in salicylic acid (SA) accumulat…
AT2G32030	3.31839	4.5e-37	Acyl-CoA N-acyltransferases (NAT) superfamily protein;(source:Araport11)
AT5G45750	1.87584	5.6e-37	RAB GTPase homolog A1C;(source:Araport11)
AT5G47070	2.16418	6.97e-37	Encodes a member of the RLCK VII-4 subfamily of receptor-like cytoplasmic kinases that has been shown to phosphorylate MAPKKK5 Ser-599 and MEKK1 Ser-603, both players in PRR-mediated resistance to bacterial and fungal pathogens.
AT2G27310	1.93061	7.88e-37	F-box family protein;(source:Araport11)
AT1G56240	3.34283	7.96e-37	phloem protein 2-B13;(source:Araport11)
AT5G05190	2.36862	1.52e-36	hypothetical protein (DUF3133);(source:Araport11)
AT4G18197	2.22983	2.38e-36	Member of a family of proteins related to PUP1, a purine transporter. May be involved in the transport of purine and purine derivatives such as cytokinins, across the plasma membrane. The mRNA is cell-to-cell mobile.
AT1G18570	2.71605	2.74e-36	Encodes a member of the R2R3-MYB transcription family. Involved in indole glucosinolate biosynthesis. The mRNA is cell-to-cell mobile.
AT3G18710	2.77087	3.01e-36	Encodes a protein containing a U-box and an ARM domain. This protein has E3 ubiquitin ligase activity based on in vitro assays.
AT5G19230	2.59853	4.41e-36	Glycoprotein membrane precursor GPI-anchored;(source:Araport11)
AT3G62260	3.00558	4.53e-36	Type 2C protein phosphatase (PP2C) which negatively regulates AtHKT1;1 activity and thus determines systemic Na+ allocation during salt stress.
AT4G20780	1.8824	4.71e-36	Calcium sensor involved in trichome branching.
AT2G25250	1.23807	5.13e-36	serine/arginine repetitive matrix-like protein;(source:Araport11)
AT1G32630	2.18831	8.15e-36	FAM50A-like protein;(source:Araport11)
AT1G10340	2.44827	1.14e-35	Ankyrin repeat family protein;(source:Araport11)
AT5G22630	1.06416	1.25e-35	Encodes a plastid-localized arogenate dehydratase involved in phenylalanine biosynthesis. Not less than six genes encoding ADT were identi&#64257;ed in the Arabidopsis genome: ADT1 [At1g11790]; ADT2 [At3g07630]; ADT3 [At2g27820]; ADT4 [At3g44720]; ADT5 [At5g22630]; and ADT6 [At1g08250]. The mRNA is cell-to-cell mobile.
AT3G15530	1.98134	1.41e-35	S-adenosyl-L-methionine-dependent methyltransferases superfamily protein;(source:Araport11)
AT5G59732	2.09194	1.41e-35	Natural antisense transcript overlaps with AT5G59730. The RNA is cell-to-cell mobile.
AT5G18490	1.39617	2.5e-35	vacuolar sorting-associated protein (DUF946);(source:Araport11)
AT1G62422	2.03418	3.2e-35	hypothetical protein;(source:Araport11)
AT3G21780	2.45721	4.57e-35	Encodes a protein with UDP-glucosyl transferase activity that was shown to preferentially glucosylates abscisic acid (ABA), and not its catabolites. Moreover, UGT71B6 was shown to have a strict preference for the naturally-occurring ABA enantiomer, (+)-ABA, and not its 'unnatural' relative, (-)-ABA. This is in contrast to the other identified UGT genes catalyzing the glucosylation of ABA which we…
AT5G57220	1.93942	4.95e-35	member of CYP81F, involved in glucosinolate metabolism. Mutants had impaired resistance to fungi. The mRNA is cell-to-cell mobile.
AT3G47960	2.57743	5.16e-35	Encodes a high-affinity, proton-dependent glucosinolate-specific transporter that is crucial for the transport of both methionine- and tryptophan-derived glucosinolates to seeds.
AT1G66920	2.08405	6.71e-35	Protein kinase superfamily protein;(source:Araport11)
AT1G78830	1.22946	8.44e-35	Curculin-like (mannose-binding) lectin family protein;(source:Araport11)
AT5G46080	2.41281	9.35e-35	Protein kinase superfamily protein;(source:Araport11)
AT4G33050	2.65188	1.08e-34	Encodes a calmodulin-binding protein involved in stomatal movement.
AT1G21550	3.21812	1.16e-34	Calcium-binding EF-hand family protein;(source:Araport11)
AT1G17380	4.18097	1.33e-34	jasmonate-zim-domain protein 5;(source:Araport11)
AT4G17250	1.94434	1.61e-34	transmembrane protein;(source:Araport11)
AT1G76680	1.54734	1.95e-34	Encodes a member of an alpha/beta barrel fold family of FMN-containing oxidoreductases. One of the closely related 12-oxophytodienoic acid reductases. This enzyme is not expected to participate in jasmonic acid biosynthesis because during in vitro assays, it shows very little activity with the naturally occurring OPDA isomer. Shows activity towards 2,4,6-trinitrotoluene. Expressed predominately i…
AT1G27770	2.4995	2.59e-34	Encodes a chloroplast envelope Ca2+-ATPase with an N-terminal autoinhibitor.
AT3G19010	2.21089	2.78e-34	2-oxoglutarate (2OG) and Fe(II)-dependent oxygenase superfamily protein;(source:Araport11)
AT5G58090	1.42367	3.05e-34	O-Glycosyl hydrolases family 17 protein;(source:Araport11)
AT1G52200	1.43691	3.48e-34	PLAC8 family protein;(source:Araport11)
AT5G26030	3.0797	4.33e-34	encodes ferrochelatase I located in plastids. Involved in heme biosynthesis in non-photosynthetic tissues and induced by oxidative stress in photosynthetic tissues to supply heme for defensive hemoproteins The mRNA is cell-to-cell mobile.
AT1G33600	1.9911	4.44e-34	Leucine-rich repeat (LRR) family protein;(source:Araport11)
AT1G11210	2.6231	4.59e-34	cotton fiber protein, putative (DUF761);(source:Araport11)
AT4G11000	2.69993	7.83e-34	Ankyrin repeat family protein;(source:Araport11)
AT4G26095	1.8282	7.9e-34	Natural antisense transcript overlaps with AT4G26090;(source:Araport11)
AT2G19130	1.63323	1.01e-33	S-locus lectin protein kinase family protein;(source:Araport11)
AT1G20310	4.98464	2.22e-33	syringolide-induced protein;(source:Araport11)
AT2G30250	1.63623	2.61e-33	member of WRKY Transcription Factor; Group I. Located in nucleus. Involved in response to various abiotic stresses - especially salt stress.
AT5G62020	2.28534	3.01e-33	member of Heat Stress Transcription Factor (Hsf) family The mRNA is cell-to-cell mobile.
AT5G48380	2.02497	3.22e-33	Encodes a BAK1-interacting receptor-like kinase named BIR1. Negatively regulates multiple plant resistance signaling pathways, one of which is the SOBIR1(AT2G31880)-dependent pathway.
AT5G66650	2.68239	3.84e-33	Chloroplast localized mitochondrial calcium uniporter.
AT5G25930	2.08947	4.88e-33	kinase family with leucine-rich repeat domain-containing protein;(source:Araport11)
AT2G01670	1.55319	5.59e-33	nudix hydrolase homolog 17;(source:Araport11)
AT1G25560	2.07875	6.85e-33	Encodes a member of the RAV transcription factor family that contains AP2 and B3 binding domains. Involved in the regulation of flowering under long days. Loss of function results in early flowering. Overexpression causes late flowering and repression of expression of FT. Novel transcriptional regulator involved in ethylene signaling. Promoter bound by EIN3. EDF1 in turn, binds to promoter elemen…
AT1G14370	1.81508	8.05e-33	Encodes protein kinase APK2a. Protein is N-myristoylated.
AT4G20830	2.50379	8.36e-33	Encodes an oligogalacturonide oxidase that inactivates the elicitor-active oligogalacturonides (OGs). It is involved in plant immunity. Overexpressing plants are more resistant to B. cinerea.
AT2G17840	1.98313	1.19e-32	Identified as drought-inducible gene by differential hybridization. Upregulated by high light, drought, cold and salt stress determined by microarray analysis.
AT5G08920	2.07964	1.88e-32	Natural antisense transcript overlaps with AT5G59450;(source:Araport11)
AT5G05300	4.11449	2.02e-32	IDL6 peptide is induced in response to Pathogen-Associated Molecular Patterns (PAMPs). Overexpression of IDL6 results in increased susceptibility to pathogens.
AT5G59730	2.14149	2.82e-32	A member of EXO70 gene family, putative exocyst subunits, conserved in land plants. Arabidopsis thaliana contains 23 putative EXO70 genes, which can be classified into eight clusters on the phylogenetic tree. The mRNA is cell-to-cell mobile.
AT2G30040	2.90404	4.23e-32	Member of MEKK subfamily. Induced by jasmonic acid and wounding in involved in insectivory response signaling. Iinteracts with At5g40440, and activates At1g59580.
AT3G55430	2.67956	4.67e-32	O-Glycosyl hydrolases family 17 protein;(source:Araport11)
AT3G11650	2.25682	6.22e-32	Encodes a protein whose sequence is similar to tobacco hairpin-induced gene (HIN1) and Arabidopsis non-race specific disease resistance gene (NDR1). Expression of this gene is induced by cucumber mosaic virus and spermine. Overexpression of the gene induces the expression of PR-1 gene and shows light-dependent 'speck disease-like' symptom on leaves. The gene product is localized to the chloroplast
AT3G59350	2.2142	6.76e-32	Protein kinase superfamily protein;(source:Araport11)
AT1G63720	2.90627	7.8e-32	hydroxyproline-rich glycoprotein family protein;(source:Araport11)
AT4G28085	2.93529	1.24e-31	transmembrane protein;(source:Araport11)
AT4G30440	1.79743	1.26e-31	Encodes a UDP-D-glucuronate 4-epimerase involved in pectin biosynthesis in the cell wall and affects cell wall integrity and immunity to fungi and bacteria.
AT3G05320	2.15051	1.69e-31	Golgi localized protein with similarity to protein O-fucosyltransferases. Mutants show lower seed set/reduced fertility. Mutant pollen fails to compete with wild type due to the inability to penetrate the stigma-style boundary.
AT5G22380	4.77431	1.76e-31	NAC domain containing protein 90;(source:Araport11)
AT4G35985	2.68555	2e-31	Senescence/dehydration-associated protein-like protein;(source:Araport11)
AT2G19710	1.82039	2.14e-31	Regulator of Vps4 activity in the MVB pathway protein;(source:Araport11)
AT1G66500	3.36423	2.78e-31	Pre-mRNA cleavage complex II;(source:Araport11)
AT3G27210	1.98723	2.86e-31	hypothetical protein;(source:Araport11)
AT5G58120	2.64472	2.9e-31	DM10 is a singleton TIR-NLR, and causal QTL responsible for severe hybrid necrosis.
AT2G01300	2.82965	3.03e-31	mediator of RNA polymerase II transcription subunit;(source:Araport11)
AT4G02380	2.11254	5.02e-31	Encodes AtLEA5 (late embryogenesis abundant like protein). Also known as SENESCENCE-ASSOCIATED GENE 21 (SAG21). Has a role on oxidative stress tolerance. mRNA levels are elevated in response to various stresses.
AT5G41100	2.24013	5.05e-31	hydroxyproline-rich glycoprotein family protein;(source:Araport11)
AT3G07835	2.80136	5.76e-31	Natural antisense transcript overlaps with AT3G47960;(source:Araport11)
AT5G11740	2.14547	6.88e-31	Encodes arabinogalactan protein (AGP15). The mRNA is cell-to-cell mobile.
AT5G44060	2.07889	7.34e-31	embryo sac development arrest protein;(source:Araport11)
AT5G46710	1.74562	8.57e-31	PLATZ transcription factor family protein;(source:Araport11)
AT1G70090	2.28208	9.34e-31	Encodes a protein with putative galacturonosyltransferase activity.
AT4G17230	2.08583	9.76e-31	Encodes a scarecrow-like protein (SCL13). Member of GRAS gene family. Regulated by heat shock.
AT1G18210	1.55344	1.08e-30	Calcium-binding EF-hand family protein;(source:Araport11)
AT1G73500	2.47152	1.31e-30	member of MAP Kinase Kinase family. Autophosphorylates and also phosphorylates MPK3 and MPK6. Independently involved in ethylene and calmalexin biosynthesis. Induces transcription of ACS2, ACS6, ERF1, ERF2, ERF5, ERF6, CYP79B2, CYP79B3, CYP71A13 and PAD3.
AT5G49480	2.61269	1.8e-30	AtCP1 encodes a novel Ca2+-binding protein, which shares sequence similarities with calmodulins. The expression of AtCP1 is induced by NaCl. The mRNA is cell-to-cell mobile.
AT2G27260	1.63588	2.21e-30	Late embryogenesis abundant (LEA) hydroxyproline-rich glycoprotein family;(source:Araport11)
AT1G56510	2.17718	3.8e-30	TIR-NB-LRR protein that confers resistance to four races of Albugo candida. The mRNA is cell-to-cell mobile.
AT5G39020	1.51955	3.9e-30	Involved in growth adaptation upon exposure to metal ions. Contributes together with the other MDS genes to the complex network of CrRLK1Ls that positively and negatively affect growth.
AT4G18205	2.00758	4.5e-30	Nucleotide-sugar transporter family protein;(source:Araport11)
AT5G05995	2.39534	6.83e-30	Natural antisense transcript overlaps with AT5G39670;(source:Araport11)
AT1G72930	1.80811	8.4e-30	Toll/interleukin-1 receptor-like protein (TIR) mRNA,
AT5G28630	2.58993	9.63e-30	glycine-rich protein;(source:Araport11)
AT1G05675	2.27078	1.06e-29	UDP-Glycosyltransferase superfamily protein;(source:Araport11)
AT5G56980	1.33453	1.08e-29	Pathogen-associated molecular pattern-induced gene.Responsive to jasmonic acid and wounding.
AT2G09225	2.21781	1.61e-29	Natural antisense transcript overlaps with AT2G41110;(source:Araport11)
AT3G44720	1.32768	1.66e-29	Encodes a plastid-localized arogenate dehydratase involved in phenylalanine biosynthesis. Not less than six genes encoding ADT were identi&#64257;ed in the Arabidopsis genome: ADT1 [At1g11790]; ADT2 [At3g07630]; ADT3 [At2g27820]; ADT4 [At3g44720]; ADT5 [At5g22630]; and ADT6 [At1g08250]. The mRNA is cell-to-cell mobile.
AT3G22370	1.29625	1.76e-29	Encodes AOX1a, an isoform of alternative oxidase that is expressed in rosettes, flowers, and root. The alternative oxidase of plant mitochondria transfers electrons from the ubiquinone pool to oxygen without energy conservations. It is regulated through transcriptional control and by pyruvate. Plays a role in shoot acclimation to low temperature. Also is capable of ameliorating reactive oxygen sp…
AT5G52760	2.78237	1.93e-29	Copper transport protein family;(source:Araport11)
AT4G20835	2.43714	2.86e-29	hypothetical protein;(source:Araport11)
AT4G35485	2.09453	3.03e-29	hypothetical protein;(source:Araport11)
AT2G41105	2.25747	4.56e-29	hypothetical protein;(source:Araport11)
AT1G74380	1.33699	4.82e-29	xyloglucan xylosyltransferase 5;(source:Araport11)
AT3G15760	2.17733	1.13e-28	cytochrome P450 family protein;(source:Araport11)
AT2G08915	2.28397	1.21e-28	Natural antisense transcript overlaps with AT2G37970;(source:Araport11)
AT1G65490	2.32285	1.3e-28	Secreted peptide which functions in plant growth and pathogen defense.
AT5G13190	1.6523	1.3e-28	Encodes a plasma membrane localized LITAF domain protein that interacts with LSD1 and acts as a negative regulation of hypersensitive cell death.
AT5G51180	2.15149	1.32e-28	alpha/beta-Hydrolases superfamily protein;(source:Araport11)
AT5G48540	2.01688	1.39e-28	receptor-like protein kinase-related family protein;(source:Araport11)
AT3G50800	3.46065	1.6e-28	PADRE protein.
AT3G23250	4.39691	2.4e-28	Member of the R2R3 factor gene family. Key regulator of lignin biosynthesis in effector-triggered immunity
AT4G22690	1.83744	2.65e-28	member of CYP706A The mRNA is cell-to-cell mobile.
AT2G27500	1.88862	3.92e-28	Glycosyl hydrolase superfamily protein;(source:Araport11)
AT1G79680	2.62612	5.03e-28	Encodes a twin-domain, kinase-GC signaling molecule that may function in biotic stress responses that is critically dependent on the second messenger cGMP.
AT2G28400	1.66408	1.24e-27	senescence regulator (Protein of unknown function, DUF584);(source:Araport11)
AT1G56242	3.32056	1.39e-27	Natural antisense transcript overlaps with AT1G56240;(source:Araport11)
AT1G74360	1.88934	2.18e-27	NILR1 encodes a serine/threonine kinase involved in defense response to nematodes.
AT4G31800	2.93907	2.17e-27	Pathogen-induced transcription factor. Binds W-box sequences in vitro. Forms protein complexes with itself and with WRKY40 and WRKY60. Constitutive expression of WRKY18 enhanced resistance to P. syringae, but its coexpression with WRKY40 or WRKY60 made plants more susceptible to both P. syringae and B. cinerea. WRKY18, WRKY40, and WRKY60 have partially redundant roles in response to the hemibiotr…
AT1G07130	2.06822	2.76e-27	Encodes a protein with similarity to yeast STN1, an OB fold protein involved in protecting yeast telomeres. In Arabidopsis, loss of STN1 function mutations exhibit gross morphological abnormalities and defects in telomere architecture and maintenance. STN1 likely plays a role in telomere end capping.
AT5G63790	1.36407	3.45e-27	Encodes a member of the NAC family of transcription factors. ANAC102 appears to have a role in mediating response to low oxygen stress (hypoxia) in germinating seedlings. Its expression can be induced by beta-cyclocitral, an oxidized by-product of beta-carotene generated in the chloroplasts, mediates a protective retrograde response that lowers the levels of toxic peroxides and carbonyls, limitin…
AT4G11521	2.65423	3.79e-27	Receptor-like protein kinase-related family protein;(source:Araport11)
AT1G31130	1.87851	3.93e-27	polyadenylate-binding protein 1-B-binding protein;(source:Araport11)
AT3G45640	1.96532	5.9e-27	Encodes a mitogen-activated kinase whose mRNA levels increase in response to touch, cold, salinity stress and chitin oligomers.Also functions in ovule development. Heterozygous MPK3 mutants in a homozygous MPK6 background are female sterile due to defects in integument development. MPK3 can be dephosphorylated by MKP2 in vitro. The mRNA is cell-to-cell mobile.
AT4G21570	1.69297	6e-27	organic solute transporter ostalpha protein (DUF300);(source:Araport11)
AT3G59700	2.47762	6.16e-27	Member of Receptor kinase-like protein family. Represses stomatal immunity induced by Pseudomonas syringae pv. tomato DC3000.
AT5G58680	2.71779	6.32e-27	ARM repeat superfamily protein;(source:Araport11)
AT2G35710	3.21064	6.58e-27	Nucleotide-diphospho-sugar transferases superfamily protein;(source:Araport11)
AT2G46620	1.52666	7.15e-27	P-loop containing nucleoside triphosphate hydrolases superfamily protein;(source:Araport11)
AT2G26190	2.3207	9.38e-27	IQM4 is a plastid localized, Ca2+ independent calmodulin binding protein that is involved in promoting seed dormancy.
AT2G41410	1.91297	9.37e-27	Calcium-binding EF-hand family protein;(source:Araport11)
AT4G08950	4.93432	1.14e-26	Phosphate-responsive 1 family protein;(source:Araport11)
AT4G14450	4.70724	1.18e-26	A member of a small family of proline/serine rich proteins of unknown function. It interacts with defense related MAP kinase MPK6. It's expression is induced by PAMP elicitors. May play a role in response to pathogens.
AT2G25460	4.53717	1.27e-26	EEIG1/EHBP1 protein amino-terminal domain protein;(source:Araport11)
AT4G14365	2.53279	1.29e-26	hypothetical protein;(source:Araport11)
AT2G34930	1.62471	1.34e-26	disease resistance family protein / LRR family protein;(source:Araport11)
AT2G31890	1.8775	1.41e-26	Protein contains putative RNA binding domain. Expressed in response to Pseudomonas syringae infection. Resistance requires silencing of AtRAP suggesting it functions as a negative regulator of plant disease resistance. Alpha helical repeat protein; only member of the OPR (octotricopeptide repeat) protein family in land plants.
AT3G04210	1.56367	1.58e-26	TN13 is a TIR-NBS protein involved in immune response. It co localizes with the ER and perinuclear membranes and interacts with MOS6.
AT5G62520	2.5013	2.83e-26	Encodes a protein with similarity to RCD1 but without the WWE domain. The protein does have a PARP signature upstream of the C-terminal protein interaction domain. The PARP signature may bind NAD+ and attach the ADP-ribose-moiety from NAD+ to the target molecule. Its presence suggests a role for the protein in ADP ribosylation. Up-regulated by NaCl. SRO5 and P5CDH (an overlapping gene in the anti…
AT1G19780	2.62514	5.2e-26	Encodes a member of the cyclic nucleotide gated channel (CNGC) family that is essential for male reproductive fertility.
AT3G03385	4.04634	5.31e-26	Natural antisense transcript overlaps with AT3G16860;(source:Araport11)
AT5G39670	2.61349	7.38e-26	Calmodulin like protein involved in negative regulation of pattern triggered immunity.
AT5G43620	4.02725	1.31e-25	Pre-mRNA cleavage complex II;(source:Araport11)
AT2G36220	2.26027	1.33e-25	hypothetical protein;(source:Araport11)
AT3G55840	1.50228	1.37e-25	Hs1pro-1 protein;(source:Araport11)
AT3G11820	1.90878	1.42e-25	Encodes a syntaxin localized at the plasma membrane. SYR1/PEN1 is a member of the SNARE superfamily and functions in positioning anchoring of the KAT1 K+ channel protein at the plasma membrane. Transcription is upregulated by abscisic acid, suggesting a role in ABA signaling. Also functions in non-host resistance against barley powdery mildew. It is a nonessential component of the preinvasive res…
AT2G17290	1.22523	1.67e-25	Encodes calcium dependent protein kinase 6 (CPK6), a member of the Arabidopsis CDPK gene family. CDPKs contain an intrinsic Ca2+-activation domain with four EF hand Ca2+-binding sites. CDPKs protein kinases have been proposed to function in multiple plant signal transduction pathways downstream of [Ca2+]cyt elevations, thus transducing various physiological responses. CPK6 is expressed in both gu…
AT3G21781	2.37418	3.33e-25	Natural antisense transcript overlaps with AT3G21780;(source:Araport11)
AT2G36770	2.29746	3.46e-25	UDP-Glycosyltransferase superfamily protein;(source:Araport11)
AT1G50750	5.75673	3.68e-25	aminotransferase-like, mobile domain protein;(source:Araport11)
AT3G19380	1.28978	4.66e-25	PUB25 and PUB26 are closely related paralogs that encode functional E3 ligases. They function in immune response pathway by targeting BIK1 for degradation.
AT5G47910	2.51669	7.05e-25	NADPH/respiratory burst oxidase protein D (RbohD).Interacts with AtrbohF gene to fine tune the spatial control of ROI production and hypersensitive response to cell in and around infection site. The mRNA is cell-to-cell mobile.
AT3G05200	1.81401	8.71e-25	Encodes a putative RING-H2 zinc finger protein ATL6 (ATL6). The mRNA is cell-to-cell mobile.
AT1G02400	3.52907	8.87e-25	Encodes a gibberellin 2-oxidase that acts on C19 gibberellins but not C20 gibberellins.
AT3G56400	2.08422	9.78e-25	Member of WRKY Transcription Factor; Group III. Function as activator of SA-dependent defense genes and a repressor of JA-regulated genes. WRKY70-controlled suppression of JA-signaling is partly executed by NPR1.
AT3G12830	2.5316	1.13e-24	SAUR-like auxin-responsive protein family;(source:Araport11)
AT5G65300	2.60474	1.28e-24	Gene of unknown function. Expression is induced by a variety of biotic (P. syringae) and abiotic stresses (salt, ABA,IAA, and more.)Member of a small family that includes AT1G35210, AT1G72240, and AT1G22470.Mutants have no obvious loss of function phenotype but overexpressors are early flowering.
AT1G02660	1.93609	1.41e-24	PLIP2 is a glycerolipid A1 lipase with substrate preference for monogalactosyldiacylglycerol. Expression is induced by ABA.
AT3G57640	2.17991	1.45e-24	Protein kinase superfamily protein;(source:Araport11)
AT1G24145	2.41273	1.7e-24	transmembrane protein;(source:Araport11)
AT2G15480	2.36133	1.84e-24	UDP-glucosyl transferase 73B5;(source:Araport11)
AT2G28830	1.66113	1.94e-24	Encodes a U-box E3 ubiquitin ligase involved in ubiquitination of pattern recognition receptor FLS2.pub12/pub13 double mutants enhanced chitin-induced ROS production and callose deposition suggesting they function redundantly to negatively regulate immune response to fungal elicitor.
AT2G30360	1.70505	2e-24	Encodes a SOS2-like protein kinase that is a member of the CBL-interacting protein kinase family.Loss of function mutants show a decrease in sensitivity to high pH.Phosphorylates AHA2, a plasma membrane H+ ATPase.This phosphorylation appears to regulate the activity of the proton transporter.
AT1G20350	2.46529	2.86e-24	mitochondrial inner membrane translocase
AT1G80610	2.47877	3.51e-24	hypothetical protein;(source:Araport11)
AT4G39670	4.10935	5.17e-24	Glycolipid transfer protein (GLTP) family protein;(source:Araport11)
AT2G23120	1.42116	5.43e-24	Late embryogenesis abundant protein, group 6;(source:Araport11)
AT3G53810	1.99901	7.52e-24	Concanavalin A-like lectin protein kinase family protein;(source:Araport11)
AT2G04495	3.22851	7.65e-24	transmembrane protein;(source:Araport11)
AT2G23290	1.89954	8.18e-24	Member of the R2R3 factor gene family.
AT2G41110	2.09404	9.4e-24	Encodes a touch-inducible calmodulin that has higher affinity to kinesin-like calmodulin binding motor protein than CAM4 or CAM6. The mRNA is cell-to-cell mobile.
AT3G08760	1.26957	1.04e-23	Encodes an osmotic stress-inducible kinase that functions as a negative regulator of osmotic stress signaling in plants.
AT1G13260	1.33461	1.28e-23	Encodes an AP2/B3 domain transcription factor which is upregulated in response to low temperature. It contains a B3 DNA binding domain. It has circadian regulation and may function as a negative growth regulator. The mRNA is cell-to-cell mobile.
AT2G27660	2.67743	1.31e-23	Cysteine/Histidine-rich C1 domain family protein;(source:Araport11)
AT5G48657	3.06069	1.44e-23	defense protein-like protein;(source:Araport11)
AT5G47850	4.27191	1.47e-23	CRINKLY4 related 4;(source:Araport11)
AT3G22160	2.13962	1.5e-23	JAV1 is a repressor of jasmonate-mediated defense responses.
AT5G17850	2.07721	1.51e-23	CCX2 is a putative cation/Ca2+ exchange protein. It is located in the endoplasmic reticulum. It plays a role in salt induced calcium signaling. Loss of function results in decreased cytosolic and increased ER Ca2+ concentrations.
AT3G14620	1.21132	1.61e-23	putative cytochrome P450 The mRNA is cell-to-cell mobile.
AT3G01290	1.91559	1.7e-23	SPFH/Band 7/PHB domain-containing membrane-associated protein family;(source:Araport11)
AT1G28380	1.75445	2.07e-23	This gene is predicted to encode a protein involved in negatively regulating salicylic acid-related defense responses and cell death programs. nsl1 mutants develop necrotic lesions spontaneously and show other features of a defense response, such as higher levels of SA and disease resistance-related transcripts, in the absence of a biotic stimulus. The NSL1 protein is predicted to have a MACPF do…
AT4G29610	1.51185	2.26e-23	Cytidine/deoxycytidylate deaminase family protein;(source:Araport11)
AT2G37940	1.87529	2.4e-23	Inositol phosphorylceramide synthase 2;(source:Araport11)
AT4G34390	2.00005	4.13e-23	extra-large GTP-binding protein 2;(source:Araport11)
AT5G46780	1.56998	5.93e-23	VQ motif-containing protein;(source:Araport11)
AT3G03745	2.48389	6.87e-23	Natural antisense transcript overlaps with AT3G18690;(source:Araport11)
AT3G25780	4.41643	7.82e-23	Encodes allene oxide cyclase, one of the enzymes involved in jasmonic acid biosynthesis. One of four genes in Arabidopsis that encode this enzyme. mRNA expression is upregulated in senescing leaves. Note: Nomenclature for Arabidopsis allene oxide cyclase 3 (AOC3, AT3G25780) gene is based on Stenzel et al. 2003 Plant Molecular Biology 51:895-911. AOC3 (AT3G25780) is also referred to as AOC2 in He …
AT3G14090	1.13117	9.76e-23	A member of EXO70 gene family, putative exocyst subunits, conserved in land plants. Arabidopsis thaliana contains 23 putative EXO70 genes, which can be classified into eight clusters on the phylogenetic tree.
AT1G50745	5.81195	1.55e-22	plant mobile domain protein;(source:Araport11)
AT1G25550	1.2365	1.56e-22	Member of HHO/HRS GARP type transcriptional repressor family. Involved in Pi uptake and Pi starvation signaling. Transcriptional repressors that functions with other NIGT genes as an important hub in the nutrient signaling network associated with the acquisition and use of nitrogen and phosphorus.
AT1G09950	4.58884	1.65e-22	RESPONSE TO ABA AND SALT 1;(source:Araport11)
AT5G54710	1.92644	1.72e-22	Ankyrin repeat family protein;(source:Araport11)
AT5G62570	1.89654	1.76e-22	Calmodulin binding protein-like protein;(source:Araport11)
AT4G19230	3.6409	2.18e-22	Encodes a protein with ABA 8'-hydroxylase activity, involved in ABA catabolism. Member of the CYP707A gene family. CYP707A1 appears to play an important role in determining the ABA levels in dry seeds. Gene involved in postgermination growth. Overexpression of CYP707A1 leads to a decrease in ABA levels and a reduction in after-ripening period to break dormancy.
AT2G46510	1.34206	2.53e-22	Encodes a nuclear localized BLH domain containing transcriptional activator involved in response to ABA. Overexpression confers enhanced ABA responsiveness while loss of function mutants are ABA sensitive.bHLH17 interacts with JAZ proteins, and functions redundantly with bHLH3, bHLH13 and bHLH14 to negatively regulate jasmonate responses.
AT5G16910	1.58356	2.52e-22	encodes a gene similar to cellulose synthase. Located in Golgi membranes. The mRNA is cell-to-cell mobile.
AT1G67920	2.45315	2.57e-22	hypothetical protein;(source:Araport11)
AT4G23610	2.94824	2.57e-22	Late embryogenesis abundant (LEA) hydroxyproline-rich glycoprotein family;(source:Araport11)
AT1G17147	1.67162	2.9e-22	VQ motif-containing protein;(source:Araport11)
AT3G49350	1.2151	3.67e-22	Ypt/Rab-GAP domain of gyp1p superfamily protein;(source:Araport11)
AT1G02930	1.81068	5.98e-22	Encodes glutathione transferase belonging to the phi class of GSTs. Naming convention according to Wagner et al. (2002).
AT3G28580	2.1805	6.32e-22	P-loop containing nucleoside triphosphate hydrolases superfamily protein;(source:Araport11)
AT3G10300	1.79822	6.63e-22	Calcium-binding EF-hand family protein;(source:Araport11)
AT1G07128	2.12416	7.53e-22	Natural antisense transcript overlaps with AT1G07130;(source:Araport11)
AT2G29720	1.49104	7.8e-22	Encodes CTF2B.
AT3G26980	1.89744	2.21e-21	membrane-anchored ubiquitin-fold protein 4 precursor;(source:Araport11)
AT1G27200	1.98813	2.26e-21	glycosyltransferase family protein (DUF23);(source:Araport11)
AT3G26500	1.76814	2.28e-21	Encodes PIRL2, a member of the Plant Intracellular Ras-group-related LRRs (Leucine rich repeat proteins). PIRLs are a distinct, plant-specific class of intracellular LRRs that likely mediate protein interactions, possibly in the context of signal transduction.
AT2G21500	1.63935	2.59e-21	RING/U-box superfamily protein;(source:Araport11)
AT1G72950	3.06698	2.73e-21	Disease resistance protein (TIR-NBS class);(source:Araport11)
AT5G04760	1.28165	3.44e-21	R-R-type MYB protein which plays negative roles in salt stress and is required for ABA signaling in Arabidopsis.
AT1G19210	5.17876	4.15e-21	encodes a member of the DREB subfamily A-5 of ERF/AP2 transcription factor family. The protein contains one AP2 domain. There are 15 members in this subfamily including RAP2.1, RAP2.9 and RAP2.10.
AT2G17705	1.50138	4.45e-21	methionine-S-oxide reductase;(source:Araport11)
AT1G02920	1.48631	4.65e-21	Encodes glutathione transferase belonging to the phi class of GSTs. Naming convention according to Wagner et al. (2002).
AT4G39580	3.07649	4.97e-21	Galactose oxidase/kelch repeat superfamily protein;(source:Araport11)
AT2G18210	2.91768	5.41e-21	hypothetical protein;(source:Araport11)
AT1G13210	1.52796	5.43e-21	Autoinhibited Ca2+/ATPase II. ALA11 acts redundantly with ALA3, ALA4, ALA5, ALA9, ALA10 in root and shoot development as well as PIN trafficking and polarity .
AT5G14930	1.33426	5.49e-21	encodes an acyl hydrolase involved in senescence .
AT2G35658	5.68085	6.4e-21	transmembrane protein;(source:Araport11)
AT4G11660	1.76117	1.14e-20	member of Heat Stress Transcription Factor (Hsf) family
AT4G23190	2.66503	1.35e-20	Encodes putative receptor-like protein kinase that is induced by the soil-borne vascular bacteria, Ralstonia solanacearum. Naming convention from Chen et al 2003 (PMID 14756307)
AT4G28350	1.53505	1.4e-20	Concanavalin A-like lectin protein kinase family protein;(source:Araport11)
AT5G54720	2.19463	1.66e-20	Ankyrin repeat family protein;(source:Araport11)
AT2G36800	2.17158	1.92e-20	Encodes a DON-Glucosyltransferase. The UGT73C5 glucosylates both brassinolide and castasterone in the 23-O position. The enzyme is presumably involved in the homeostasis of those steroid hormones hence regulating BR activity. Transgenic plants overexpressing UGT73C5 show a typical BR-deficient phenotype.
AT3G52710	1.36887	1.96e-20	hypothetical protein;(source:Araport11)
AT5G38212	1.67822	2.09e-20	Natural antisense transcript overlaps with AT5G38210;(source:Araport11)
AT1G08930	1.45979	2.26e-20	encodes a putative sucrose transporter whose gene expression is induced by dehydration and cold. The mRNA is cell-to-cell mobile.
AT4G07165	3.67524	2.32e-20	Natural antisense transcript overlaps with AT4G23610;(source:Araport11)
AT2G37710	1.58592	2.87e-20	Induced in response to Salicylic acid. The mRNA is cell-to-cell mobile.
AT5G64260	2.08192	2.87e-20	EXORDIUM like 2;(source:Araport11)
AT3G57930	1.88677	2.96e-20	rho GTPase-activating gacO-like protein;(source:Araport11)
AT5G09876	7.04783	3.05e-20	hypothetical protein;(source:Araport11)
AT5G66210	2.43714	3.53e-20	Calcium Dependent Protein Kinase. Functions in the BIK1 innate immune response pathway.
AT4G25030	1.33031	3.63e-20	Plastid localized protein of unknown function. Mutants are more susceptible to P. syringae and produce less callose upon infection.
AT5G09440	2.12898	4.13e-20	EXORDIUM like 4;(source:Araport11)
AT1G78410	2.54183	4.78e-20	VQ motif-containing protein;(source:Araport11)
AT5G65630	1.05508	5.11e-20	This gene is predicted to encode a bromodomain-containing protein. Plant lines expressing RNAi constructs targeted against GTE7 show some resistance to agrobacterium-mediated root transformation.
AT5G38210	1.83012	7.7e-20	Protein kinase family protein;(source:Araport11)
AT5G44070	1.92218	8.89e-20	Phytochelatin synthase gene confers tolerance to cadmium ions. Catalyzes phytochelatin (PC) synthesis from glutathione (GSH) in the presence of Cd2+, Zn2+, Cu2+ and Fe3+, but not by Co2+ or Ni2+. The mRNA is cell-to-cell mobile.
AT2G30362	1.59623	1.01e-19	Natural antisense transcript overlaps with AT2G30360;(source:Araport11)
AT5G11650	1.35543	1.06e-19	alpha/beta-Hydrolases superfamily protein;(source:Araport11)
AT1G20510	1.80094	1.09e-19	OPC-8:0 CoA ligase1;(source:Araport11)
AT1G49230	1.78315	1.11e-19	RING/U-box superfamily protein;(source:Araport11)
AT1G21110	1.78311	1.26e-19	O-methyltransferase family protein;(source:Araport11)
AT3G45730	1.86026	1.37e-19	hypothetical protein;(source:Araport11)
AT4G02200	1.45028	1.52e-19	Drought-responsive family protein;(source:Araport11)
AT4G33985	1.91849	1.58e-19	membrane insertase, putative (DUF1685);(source:Araport11)
AT4G21390	2.00061	2.13e-19	S-locus lectin protein kinase family protein;(source:Araport11)
AT3G10800	1.04244	2.5e-19	Encodes bZIP28, a putative membrane-tethered transcriptional factor. Up-regulated in response to heat; a bZIP28 null mutant has a heat-sensitive phenotype. bZIP28 has a similar domain structure to the mammalian ATF6 protein involved in the unfolded protein response (UPR), and shares a bZIP domain, transmembrane domain, and a canonical S1P cleavage site. The bZIP28 seems to be glycosylated in vivo…
AT2G24550	1.54544	2.61e-19	major centromere autoantigen B-like protein;(source:Araport11)
AT5G04870	1.43043	5.43e-19	A calcium-dependent protein kinase that can phosphorylate phenylalanine ammonia lyase (PAL), a key enzyme in pathogen defense.Phosphorylates, in vivo, the transcription factor ORE1, a master regulator of senescence.
AT2G14610	5.39585	6.07e-19	PR1 gene expression is induced in response to a variety of pathogens. It is a useful molecular marker for the SAR response. Though the Genbank record for the cDNA associated to this gene is called 'PR-1-like', the sequence actually corresponds to PR1. Expression of this gene is salicylic-acid responsive.
AT3G19680	1.38436	7.4e-19	hypothetical protein (DUF1005);(source:Araport11)
AT4G01010	1.22568	7.68e-19	member of Cyclic nucleotide gated channel family
AT2G18090	1.02156	7.72e-19	PHD finger family protein / SWIB complex BAF60b domain-containing protein / GYF domain-containing protein;(source:Araport11)
AT1G12990	1.03135	8.18e-19	beta-1,4-N-acetylglucosaminyltransferase family protein;(source:Araport11)
AT3G23230	2.90008	8.33e-19	encodes a member of the ERF (ethylene response factor) subfamily B-3 of ERF/AP2 transcription factor family. The protein contains one AP2 domain. There are 18 members in this subfamily including ATERF-1, ATERF-2, AND ATERF-5.
AT4G11330	1.01165	8.33e-19	MAP kinase
AT2G42760	1.54518	8.62e-19	DUF1685 family protein;(source:Araport11)
AT1G07510	1.1525	1.01e-18	encodes an FtsH protease that is localized to the mitochondrion
AT3G46080	5.48688	1.44e-18	C2H2-type zinc finger family protein;(source:Araport11)
AT3G28450	1.07243	1.91e-18	Negative regulator of pattern-triggered immunity in complex with BIR3 and PLD&#947;1.
AT2G09735	1.60769	1.99e-18	Natural antisense transcript overlaps with AT2G46600;(source:Araport11)
AT1G64360	1.38475	2.39e-18	SAQR is a clade specific protein present in single copy in Arabidopsis.It's expression is increased during light induced oxidative stress ,drought stress and also during senescence. Promoter contains two AGL15 binding sites.
AT5G18400	1.98227	2.59e-18	Cytokine-induced anti-apoptosis inhibitor 1, Fe-S biogenesi;(source:Araport11)
AT4G30280	4.12428	3.15e-18	Encodes a xyloglucan endotransglucosylase/hydrolase with only only the endotransglucosylase (XET; EC 2.4.1.207) activity towards xyloglucan and non-detectable endohydrolytic (XEH; EC 3.2.1.151) activity. Expressed in the mature or basal regions of both the main and lateral roots, but not in the tip of these roots where cell division occurs.
AT3G62420	1.15883	3.62e-18	Encodes a group-S bZIP transcription factor. Forms heterodimers with group-C bZIP transcription factors. The heterodimers bind to the ACTCAT cis-element of proline dehydrogenase gene.
AT3G52520	2.32549	3.68e-18	hypothetical protein;(source:Araport11)
AT1G24150	1.76983	4.16e-18	Encodes a group I formin. Localized to cell junctions. Polymerizes actin. Binds profilin. Member of family of cytoskeletal-interacting proteins which have the ability to stimulate actin nucleation and barbed-end capping through the combined activity of conserved formin-homology 1 (FH1) and formin-homology 2 (FH2) domains. FORMIN4 is a spatial feedback element in a multi-layered, temporally define…
AT3G55950	1.83541	4.24e-18	CRINKLY4 related 3;(source:Araport11)
AT5G44005	1.27219	4.94e-18	hypothetical protein;(source:Araport11)
AT2G20142	2.07077	5.25e-18	Toll-Interleukin-Resistance (TIR) domain family protein;(source:Araport11)
AT5G26340	1.49316	5.28e-18	Encodes a protein with high affinity, hexose-specific/H+ symporter activity. The activity of the transporter appears to be negatively regulated by phosphorylation. Importantly, microarray analysis, as well as the study of the expression of this gene in mutants involved in programmed cell death (PCD) demonstrated a tight correlation between this gene's expression and PCD.
AT4G25810	3.44231	6.83e-18	xyloglucan endotransglycosylase-related protein (XTR6)
AT1G22570	1.26585	6.97e-18	Major facilitator superfamily protein;(source:Araport11)
AT1G72240	3.24276	7e-18	hypothetical protein;(source:Araport11)
AT5G24210	1.45839	9.4e-18	alpha/beta-Hydrolases superfamily protein;(source:Araport11)
AT1G09940	1.47947	1.26e-17	Encodes glutamyl-tRNA reductase. Involved in heme biosynthesis in non-photosynthetic tissues and induced by oxidative stress in photosynthetic tissues to supply heme for defensive hemoproteins
AT1G61260	1.72406	1.33e-17	cotton fiber (DUF761);(source:Araport11)
AT5G39030	1.37574	1.34e-17	Involved in growth adaptation upon exposure to metal ions. Contributes together with the other MDS genes to the complex network of CrRLK1Ls that positively and negatively affect growth.
AT2G40095	2.07667	1.45e-17	Alpha/beta hydrolase related protein;(source:Araport11)
AT4G18422	4.76882	1.7e-17	transmembrane protein;(source:Araport11)
AT5G21960	3.17449	1.75e-17	encodes a member of the DREB subfamily A-5 of ERF/AP2 transcription factor family. The protein contains one AP2 domain. There are 15 members in this subfamily including RAP2.1, RAP2.9 and RAP2.10.
AT5G04720	1.63547	1.77e-17	Encodes a member of the ADR1 family nucleotide-binding leucine-rich repeat (NB-LRR) immune receptors. The mRNA is cell-to-cell mobile.
AT4G23880	1.58518	1.88e-17	hypothetical protein;(source:Araport11)
AT1G22810	5.12604	1.98e-17	encodes a member of the DREB subfamily A-5 of ERF/AP2 transcription factor family. The protein contains one AP2 domain. There are 16 members in this subfamily including RAP2.1, RAP2.9 and RAP2.10. Overexpression leands to delayed senescence and delayed flowering. Negatively regulates plant resistance to P. parasitica by suppressing PAMP-triggered immunity.
AT3G49780	1.44859	2.13e-17	Phytosulfokine 3 precursor, coding for a unique plant peptide growth factor. Plants overexpressing this gene (under a 35S promoter), develop normal cotyledons and hypocotyls but their growth, in particular that of their roots, was faster than that of wildtype.
AT1G21326	3.3128	2.36e-17	VQ motif-containing protein;(source:Araport11)
AT5G18150	1.93482	2.38e-17	Methyltransferase-related protein;(source:Araport11)
AT3G28210	3.16702	2.54e-17	Encodes a putative zinc finger protein (PMZ).
AT2G02220	1.08788	2.74e-17	Encodes a protein interacting with phytosulfokine, a five amino acid sulfated peptide (YIYTQ). Contains dual guanylate cyclase and kinase catalytic activities that operate in vivo.
AT5G08760	2.72657	2.94e-17	Secreted peptide which functions in plant growth and pathogen defense.
AT1G28480	3.17648	3.28e-17	Encodes GRX480, a member of the glutaredoxin family that regulates protein redox state. GRX480 interacts with TGA factors and suppresses JA-responsive PDF1.2 transcription. GRX480 transcription is SA-inducible and requires NPR1. Maybe involved in SA/JA cross-talk. It has also been shown to interact with the transcription factor TGA2 and suppress ORA59 promoter activity.
AT4G17615	2.32692	3.6e-17	Member of AtCBL (Calcineurin B-like Calcium Sensor Proteins) family. Protein level is increased upon high salt, mannitol, and cold stresses. CBL1 interacts with CIPK23 and recruits the kinase to the plasma membrane where the substrate(s) of CIPK23 may reside. CBL1 localization is regulated by protein modification including myristolation and acylation.
AT5G39785	1.57302	3.69e-17	hypothetical protein (DUF1666);(source:Araport11)
AT1G30370	4.01422	3.76e-17	Encodes a mitochondria-localized class III phospholipase A1 that plays a role in seed viability.
AT3G54150	2.09063	4.13e-17	Encodes a DNA methyltransferase required for pollen exine formation and male fertility via the regulation of callose wall and primexine formation.
AT2G35290	3.40006	4.65e-17	hypothetical protein;(source:Araport11)
AT1G66880	1.26125	4.69e-17	Protein kinase superfamily protein;(source:Araport11)
AT1G56250	3.13504	5.04e-17	Encodes an F-box protein that can functionally replace VirF, regulating levels of the VirE2 and VIP1 proteins via a VBF-containing SCF complex. It is thought to be involved in DNA integration and T-DNA degradation.
AT3G21150	3.5962	5.17e-17	Encodes a protein with a B-box domain predicted to act as a transcription factor. Expression of the BBX32 gene is affected by monochromatic red light. Genetic analysis shows BBX32 is under circadian control; it is a morning gene under clock regulation.
AT1G56540	2.32427	5.81e-17	Disease resistance protein (TIR-NBS-LRR class) family;(source:Araport11)
AT4G28400	1.22236	6.48e-17	Protein phosphatase 2C family protein;(source:Araport11)
AT2G20960	1.46083	6.64e-17	phospholipase-like protein (PEARLI 4) family protein;(source:Araport11)
AT3G50480	1.58683	7.44e-17	Homolog of RPW8
AT2G37430	2.93651	8.64e-17	Encodes a member of the zinc finger family of transcriptional regulators. It is expressed in many root tips, primary roots, cotyledons and hypocotyl. The protein is localized to the nucleus. Overexpression of ZAT11 causes increased root growth and increased sensitivity to nickel ions. The mRNA is cell-to-cell mobile.
AT3G19240	1.55414	1.01e-16	Vacuolar import/degradation, Vid27-related protein;(source:Araport11)
AT1G50740	1.56984	1.02e-16	Transmembrane proteins 14C;(source:Araport11)
AT1G80450	2.02694	1.04e-16	VQ motif-containing protein;(source:Araport11)
AT5G00990	1.40701	1.11e-16	Natural antisense transcript overlaps with AT5G04760;(source:Araport11)
AT3G23240	3.5893	1.15e-16	encodes a member of the ERF (ethylene response factor) subfamily B-3 of ERF/AP2 transcription factor family (ERF1). The protein contains one AP2 domain. There are 18 members in this subfamily including ATERF-1, ATERF-2, AND ATERF-5. EREBP like protein that binds GCC box of ethylene regulated promoters such as basic chitinases. Constitutive expression of ERF1 phenocopies ethylene over production. …
AT3G02880	1.12057	1.22e-16	Probable inactive receptor kinase; Commonly-enriched candidate LPS-interacting PM-associated proteins from the three affinity chromatography systems with LPS chemotype Xcc 8530 as ligand.
AT2G31945	3.63848	1.23e-16	transmembrane protein;(source:Araport11)
AT1G03220	1.50051	1.36e-16	Eukaryotic aspartyl protease family protein;(source:Araport11)
AT3G26910	1.54514	1.42e-16	hydroxyproline-rich glycoprotein family protein;(source:Araport11)
AT1G09970	1.43583	1.43e-16	RLK7 belongs to a leucine-rich repeat class of receptor-likekinase (LRR-RLKs). It is involved in the control of germination speed and the tolerance to oxidant stress. The mRNA is cell-to-cell mobile.
AT2G17660	3.78985	1.87e-16	RPM1-interacting protein 4 (RIN4) family protein;(source:Araport11)
AT1G21100	1.44494	2.04e-16	O-methyltransferase family protein;(source:Araport11)
AT4G08500	1.12776	2.18e-16	Encodes a member of the A1 subgroup of the MEKK (MAPK/ERK kinase kinase) family. MEKK is another name for Mitogen-Activated Protein Kinase Kinase Kinase (MAPKKK or MAP3K). This subgroup has four members: At4g08500 (MEKK1, also known as ARAKIN, MAP3Kb1, MAPKKK8), At4g08480 (MEKK2, also known as MAP3Kb4, MAPKKK9), At4g08470 (MEKK3, also known as MAP3Kb3, MAPKKK10) and At4g12020 (MEKK4, also known a…
AT1G69490	1.339	2.25e-16	Encodes a member of the NAC transcription factor gene family. It is expressed in floral primordia and upregulated by AP3 and PI. Its expression is associated with leaf senescence. The mRNA is cell-to-cell mobile.
AT4G32480	2.25603	2.35e-16	sugar phosphate exchanger, putative (DUF506);(source:Araport11)
AT5G47960	3.03646	2.48e-16	Encodes a small molecular weight g-protein.
AT1G64610	1.60044	2.6e-16	Transducin/WD40 repeat-like superfamily protein;(source:Araport11)
AT3G55880	1.34137	2.9e-16	A gain-of-function mutant of SUE4 exhibited improved low sulphur tolerance.
AT4G39570	1.76389	3.03e-16	Galactose oxidase/kelch repeat superfamily protein;(source:Araport11)
AT3G14050	1.42324	4.28e-16	Involved in the maintenance of the (p)ppGp level to accustom plastidial gene expression to darkness.
AT4G04960	1.2777	4.41e-16	Concanavalin A-like lectin protein kinase family protein;(source:Araport11)
AT3G26210	1.29775	5e-16	putative cytochrome P450 The mRNA is cell-to-cell mobile.
AT5G39520	2.69671	5.58e-16	Plastid localized transmembrane protein involved in ABA mediated leaf senescence and stomatal movement.
AT3G61280	1.20079	5.69e-16	O-glucosyltransferase rumi-like protein (DUF821);(source:Araport11)
AT2G23450	1.05159	6.45e-16	Protein kinase superfamily protein;(source:Araport11)
AT1G36622	3.82097	6.83e-16	transmembrane protein;(source:Araport11)
AT1G22280	1.074	7.03e-16	Encodes a phytochrome-associated protein, PAPP2C (phytochrome-associated protein phosphatase type 2C). PAPP2C interacts in the nucleus with phyA (phytochrome A) and phyB. Functions as a regulator of phytochrome-interacting factor PIF3 by dephosphorylating phytochromes in the nucleus.
AT1G80130	1.33957	7.3e-16	Tetratricopeptide repeat (TPR)-like superfamily protein;(source:Araport11)
AT5G51990	6.96773	7.44e-16	encodes a member of the DREB subfamily A-1 of ERF/AP2 transcription factor family (CBF4). The protein contains one AP2 domain. There are six members in this subfamily, including CBF1, CBF2, and CBF3. This gene is involved in response to drought stress and abscisic acid treatment, but not to low temperature.
AT1G20450	1.10794	8.03e-16	Encodes a gene induced by low temperature and dehydration. Inhibits e.coli growth while overexpressed. Belongs to the dehydrin protein family, which contains highly conserved stretches of 7-17 residues that are repetitively scattered in their sequences, the K-, S-, Y- and lysine rich segments. LTI29 and LTI30 double overexpressors confer cold tolerance. Localized to membranes and cytoplasm.
AT2G34600	3.18433	8.32e-16	Key regulator in alternative splicing in the jasmonate signaling pathway, alone and in collaboration with other regulators.
AT4G11850	1.24167	8.45e-16	Encodes a phospholipase D (gamma) that is involved in aluminum tolerance and plays a role in membrane lipid modulation under Al stress.
AT1G49780	1.40689	1.46e-15	PUB25 and PUB26 are closely related paralogs that encode functional E3 ligases. They function in immune response pathway by targeting BIK1 for degradation.
AT1G67855	4.12416	1.63e-15	hypothetical protein;(source:Araport11)
AT3G04060	2.55274	1.64e-15	NAC046 is a member of the NAC domain containing family of transcription factors. It was identified in a screen for regulators of chlorophyll protein gene expression. Mutants in NAC046 have delayed senescence and increased CHL content suggesting a role in regulation of senescence and chlorophyll degradation.
AT3G21220	1.46771	1.74e-15	Encodes a mitogen-activated kinase kinase, dual specific protein kinase that is expressed in vegetative tissues and floral buds. Involved in innate immunity. This protein activates MPK3/MPK6 and early-defense genes redundantly with MKK4. In plants with both MKK5 and MKK4 levels reduced by RNAi plants, floral organs do not abscise suggesting a role for both proteins in mediating floral organ absci…
AT5G11975	1.1924	1.99e-15	hypothetical protein;(source:Araport11)
AT4G23010	1.19878	2.13e-15	UDP-galactose transporter 2;(source:Araport11)
AT5G01710	1.27973	2.26e-15	methyltransferase;(source:Araport11)
AT2G18680	3.21669	2.27e-15	transmembrane protein;(source:Araport11)
AT1G62300	1.44022	2.39e-15	Encodes a transcription factor WRKY6. Regulates Phosphate1 (Pho1) expression in response to low phosphate (Pi) stress.
AT3G47080	1.13442	2.39e-15	Tetratricopeptide repeat (TPR)-like superfamily protein;(source:Araport11)
AT3G21070	1.30914	2.41e-15	Encodes a protein with NAD(H) kinase activity.
AT2G30930	1.07425	2.44e-15	hypothetical protein;(source:Araport11)
AT3G54020	1.72914	2.51e-15	Inositol phosphorylceramide synthase
AT3G46520	1.26912	2.85e-15	Member of actin subclass composed of ACT12 and ACT4. RNA is expressed at very low levels in vegetative organs, low levels in flowers and very high levels in pollen. Expression of an ACT12/GUS fusion was found in vascular tissues, tapetum, developing and mature pollen, the root cap and in a ring of pericycle tissues during lateral root initiation and early development.
AT1G74330	1.52246	2.91e-15	Protein kinase superfamily protein;(source:Araport11)
AT5G54730	1.13357	3.04e-15	yeast autophagy 18 F-like protein;(source:Araport11)
AT2G41420	1.08638	3.26e-15	proline-rich family protein;(source:Araport11)
AT3G05490	1.48459	3.92e-15	Member of a diversely expressed predicted peptide family showing sequence similarity to tobacco Rapid Alkalinization Factor (RALF), and is believed to play an essential role in the physiology of Arabidopsis. Consists of a single exon and is characterized by a conserved C-terminal motif and N-terminal signal peptide.
AT5G05320	1.36362	4e-15	FAD/NAD(P)-binding oxidoreductase family protein;(source:Araport11)
AT4G11910	2.51473	4.1e-15	Acts antagonistically with SGR1 to balance chlorophyll catabolism in chloroplasts with the dismantling and remobilizing of other cellular components in senescing leaf cells.
AT1G65845	1.45879	4.4e-15	transmembrane protein;(source:Araport11)
AT3G07195	2.99698	4.58e-15	RPM1-interacting protein 4 (RIN4) family protein;(source:Araport11)
AT2G23320	1.46708	5.18e-15	Encodes WRKY DNA-binding protein 15 (WRKY15).
AT3G51970	2.64691	5.4e-15	acyl-CoA sterol acyl transferase 1;(source:Araport11)
AT4G38540	1.13907	6.34e-15	FAD/NAD(P)-binding oxidoreductase family protein;(source:Araport11)
AT1G31540	1.16021	6.43e-15	Disease resistance protein (TIR-NBS-LRR class) family;(source:Araport11)
AT2G40270	1.39415	7.07e-15	Protein kinase family protein;(source:Araport11)
AT5G22540	3.27781	7.14e-15	Associated with a QTL for quantitative disease resistance.
AT1G28600	1.12951	7.69e-15	GDSL-motif esterase/acyltransferase/lipase. Enzyme group with broad substrate specificity that may catalyze acyltransfer or hydrolase reactions with lipid and non-lipid substrates.
AT2G32140	2.24114	9.37e-15	transmembrane receptor;(source:Araport11)
AT1G01560	3.12034	1.04e-14	Member of MAP Kinase family. Flg22-induced activation is blocked by AvrRpt2.
AT3G47570	1.67977	1.06e-14	Leucine-rich repeat protein kinase family protein;(source:Araport11)
AT4G08040	2.70324	1.12e-14	encodes an aminotransferase that belongs to ACC synthase gene family structurally
AT1G49840	1.3803	1.15e-14	glutamyl-tRNA (Gln) amidotransferase subunit A (DUF620);(source:Araport11)
AT4G36670	1.54492	1.32e-14	Major facilitator superfamily protein;(source:Araport11)
AT5G36925	3.36194	1.45e-14	hypothetical protein;(source:Araport11)
AT5G19250	1.18349	1.5e-14	Glycoprotein membrane precursor GPI-anchored;(source:Araport11)
AT5G02290	1.34032	1.51e-14	Encodes a candidate protein kinase NAK that is similar to the oncogenes met and abl.
AT4G23800	1.63391	1.51e-14	Encodes a protein containing three copies of the HMG (high mobility group)-box domain. The two Arabidopsis 3xHMG-box proteins are: AT4G11080 (3xHMG-box1) and AT4G23800 (3xHMG-box2). Interacts with mitotic and meiotic chromosomes.
AT2G28500	2.28645	1.84e-14	LOB domain-containing protein 11;(source:Araport11)
AT2G30230	1.15128	1.86e-14	6,7-dimethyl-8-ribityllumazine synthase;(source:Araport11)
AT5G66640	1.24004	2.03e-14	DA1-related protein 3;(source:Araport11)
AT4G20880	1.01642	2.1e-14	ethylene-responsive nuclear protein / ethylene-regulated nuclear protein (ERT2);(source:Araport11)
AT3G45650	2.0509	2.14e-14	Encodes a nitrate efflux transporter NAXT1 (for NITRATE EXCRETION TRANSPORTER1). Localized to the plasma membrane. NAXT1 belongs to a subclass of seven NAXT members from the large NITRATE TRANSPORTER1/PEPTIDE TRANSPORTER family and is mainly expressed in the cortex of mature roots.
AT1G05300	1.21166	2.36e-14	member of Fe(II) transporter isolog family
AT2G32200	6.03468	2.38e-14	cysteine-rich/transmembrane domain A-like protein;(source:Araport11)
AT1G18390	1.20087	2.45e-14	Serine/Threonine kinase family catalytic domain protein;(source:Araport11)
AT1G56150	1.26355	2.56e-14	SAUR-like auxin-responsive protein family;(source:Araport11)
AT1G29290	2.95134	2.94e-14	B-cell lymphoma 6 protein;(source:Araport11)
AT3G13080	1.02249	3.24e-14	encodes an ATP-dependent MRP-like ABC transporter able to transport glutathione-conjugates as well as chlorophyll catabolites. The expression of this gene is upregulated by herbicide safeners such as benoxacor and fenclorim.
AT5G13100	1.15818	3.31e-14	Gap junction beta-4 protein;(source:Araport11)
AT5G23660	1.44895	3.53e-14	Encodes a member of the SWEET sucrose efflux transporter family proteins.
AT3G44400	1.2622	3.59e-14	Disease resistance protein (TIR-NBS-LRR class) family;(source:Araport11)
AT3G20410	1.06891	3.86e-14	calmodulin-domain protein kinase CDPK isoform 9 (CPK9)
AT3G51920	1.42911	4.5e-14	encodes a divergent member of calmodulin, which is an EF-hand family of Ca2+-binding proteins. This gene is expressed in leaves, flowers and siliques. The gene functionally complements yeast calmodulin 1 (CAM1) but only when selected against the plasmid harboring wild-type yeast sequences. Also the protein does not form formed a complex with a basic amphiphilic helical peptide in the presence of …
AT2G30500	1.31485	4.66e-14	Kinase interacting (KIP1-like) family protein;(source:Araport11)
AT5G11250	1.04643	5.09e-14	Encodes an atypical TIR-NBS-LRR protein that is involved in stress responses. Loss of function alleles overproduce stress hormones JA,SA, ABA, and ET.
AT1G17620	1.33142	5.19e-14	Late embryogenesis abundant (LEA) hydroxyproline-rich glycoprotein family;(source:Araport11)
AT2G17220	1.12412	6.17e-14	Encodes a putative serine/threonine-specific protein kinase kin3. Protein is N-myristoylated.
AT2G06050	2.1297	6.72e-14	Encodes a 12-oxophytodienoate reductase that is required for jasmonate biosynthesis. Mutants are male sterile and defective in pollen dehiscence. Shows activity towards 2,4,6-trinitrotoluene. CFA-Ile, CFA-Leu, CFA-Val, CFA-Met and CFA-Ala can restore the fertility of opr3 plants by inducing filament elongation and anther dehiscence.
AT2G47270	2.7164	6.8e-14	Encodes UPBEAT1 (UPB1), a transcription factor with a bHLH domain. Regulates the expression of a set of peroxidases that modulate the balance of reactive oxygen species (ROS) between the zones of cell proliferation and the zone of cell elongation where differentiation begins. Disruption of UPB1 activity alters this ROS balance, leading to a delay in the onset of differentiation. Regulates growth …
AT3G56408	1.33553	6.88e-14	Natural antisense transcript overlaps with AT3G56410;(source:Araport11)
AT3G19970	2.95088	7.97e-14	alpha/beta-Hydrolases superfamily protein;(source:Araport11)
AT4G36650	1.23217	1.04e-13	Encodes a protein with similarity to the general transcription factor TFIIB. pBRP binds rDNA sequences in vitro. pBRP has been localized to the outer face of the plastid membrane with GFP fusion however, under conditions of proteosome inhibition it is found in the nucleus.
AT1G52890	1.67816	1.06e-13	encodes a NAC transcription factor whose expression is induced by drought, high salt, and abscisic acid. This gene binds to ERD1 promoter in vitro.
AT5G62770	1.69815	1.09e-13	membrane-associated kinase regulator, putative (DUF1645);(source:Araport11)
AT1G29050	1.65678	1.12e-13	Encodes a member of the TBL (TRICHOME BIREFRINGENCE-LIKE) gene family containing a plant-specific DUF231 (domain of unknown function) domain. TBL gene family has 46 members, two of which (TBR/AT5G06700 and TBL3/AT5G01360) have been shown to be involved in the synthesis and deposition of secondary wall cellulose, presumably by influencing the esterification state of pectic polymers. A nomenclature…
AT2G39360	1.03832	1.14e-13	Protein kinase superfamily protein;(source:Araport11)
AT2G46330	1.02664	1.24e-13	Encodes arabinogalactan protein (AGP16).
AT1G30755	1.3412	1.34e-13	elongation factor G, putative (DUF668);(source:Araport11)
AT1G05347	1.16132	1.4e-13	Natural antisense transcript overlaps with AT1G17860;(source:Araport11)
AT4G32940	1.50561	1.49e-13	Encodes a vacuolar processing enzyme belonging to a novel group of cysteine proteinases that is expressed in vegetative organs and is upregulated in association with various types of cell death and under stressed conditions. They are essential in processing seed storage proteins and for mediating the susceptible response of toxin-induced cell death.
AT2G06530	1.12854	1.65e-13	SNF7 family protein;(source:Araport11)
AT5G24030	1.68057	1.92e-13	Encodes a protein with ten predicted transmembrane helices. The SLAH3 protein has similarity to the SLAC1 protein involved in ion homeostasis in guard cells. Although it is not expressed in guard cells, it can complement an slac1-2 mutant suggesting that it performs a similar function. SLAH3:GFP localizes to the plasma membrane.
AT4G01090	1.13	2.18e-13	Hypothetical protein; participates in wound-induced lateral root development.
AT1G56520	1.26761	2.25e-13	Disease resistance protein (TIR-NBS-LRR class) family;(source:Araport11)
AT3G61640	1.76518	2.35e-13	arabinogalactan protein 20;(source:Araport11)
AT3G29400	1.05147	2.62e-13	A member of EXO70 gene family, putative exocyst subunits, conserved in land plants. Arabidopsis thaliana contains 23 putative EXO70 genes, which can be classified into eight clusters on the phylogenetic tree.
AT2G47130	1.55793	2.71e-13	Encodes a short-chain dehydrogenase/reductase that is not involved in ABA biosynthesis but plays an important role in plant defense response to bacteria.
AT1G33720	1.26098	3.12e-13	cytochrome P450, family 76, subfamily C, polypeptide 6;(source:Araport11)
AT5G56985	1.45439	3.22e-13	hypothetical protein;(source:Araport11)
AT2G46680	1.56925	3.64e-13	encodes a putative transcription factor that contains a homeodomain closely linked to a leucine zipper motif. Transcript is detected in all tissues examined. Is transcriptionally regulated in an ABA-dependent manner and may act in a signal transduction pathway which mediates a drought response.
AT5G65920	2.12589	3.76e-13	Plant U-box type E3 ubiquitin ligase (PUB).
AT3G28910	1.21542	3.79e-13	Encodes a MYB family transcriptional regulator.It is a a positive regulator of the pathogen-induced hypersensitive response and of brassinosteroid and abscisic acid signaling and a negative regulator of photomorphogenesis. Accumulation of MYB30 is light regulated and activity is modulated by SUMOlaytion. MYB30 can for complexes with different bHLH components to regulate expression of different pa…
AT5G36002	2.04419	3.85e-13	Natural antisense transcript overlaps with AT5G36001.;(source:Araport11)
AT1G35350	1.24501	4.54e-13	EXS (ERD1/XPR1/SYG1) family protein;(source:Araport11)
AT3G56410	1.25967	4.9e-13	hypothetical protein (DUF3133);(source:Araport11)
AT1G75000	2.03867	5.5e-13	ELO family protein.
AT3G10720	1.21086	6.04e-13	Plant invertase/pectin methylesterase inhibitor superfamily;(source:Araport11)
AT3G57550	1.22137	6.25e-13	guanylate kinase
AT5G13210	1.19291	6.75e-13	Uncharacterized conserved protein UCP015417, vWA;(source:Araport11)
AT4G21560	1.00571	6.76e-13	vacuolar protein sorting-associated protein-like protein;(source:Araport11)
AT1G05767	6.62988	7.15e-13	Natural antisense transcript overlaps with AT1G22810;(source:Araport11)
AT2G44490	1.10274	8.29e-13	Encodes a glycosyl hydrolase that localizes to peroxisomes and acts as a component of an inducible preinvasion resistance mechanism. Required for mlo resistance. The mRNA is cell-to-cell mobile.
AT5G61210	1.12785	8.77e-13	membrane localized t-SNARE SNAP25 homologue, probably involved in cytokinesis and cell plate formation The mRNA is cell-to-cell mobile.
AT4G14370	2.75227	9.71e-13	Disease resistance protein (TIR-NBS-LRR class) family;(source:Araport11)
AT4G26690	1.35285	1.25e-12	Glycerophosphoryl diester phosphodiesterase-like protein involved in cell wall cellulose accumulation and pectin linking. Impacts root hair, trichome and epidermal cell development.
AT4G29440	1.09267	1.31e-12	Regulator of Vps4 activity in the MVB pathway protein;(source:Araport11)
AT1G02470	3.24632	1.57e-12	Polyketide cyclase/dehydrase and lipid transport superfamily protein;(source:Araport11)
AT2G44290	1.49895	1.62e-12	Bifunctional inhibitor/lipid-transfer protein/seed storage 2S albumin superfamily protein;(source:Araport11)
AT1G74440	1.6821	1.78e-12	ER membrane protein, putative (DUF962);(source:Araport11)
AT5G40780	1.11075	1.8e-12	Encodes LHT1 (lysine histidine transporter), a high-affinity transporter for cellular amino acid uptake in both root epidermis and leaf mesophyll.
AT2G46600	1.54299	1.81e-12	Calcium-binding EF-hand family protein;(source:Araport11)
AT3G03030	1.65592	1.84e-12	F-box/RNI-like superfamily protein;(source:Araport11)
AT4G19520	1.44107	1.98e-12	disease resistance protein (TIR-NBS-LRR class) family;(source:Araport11)
AT1G29340	1.30905	2.11e-12	Encodes a protein containing a UND, a U-box, and an ARM domain. This protein has E3 ubiquitin ligase activity. It is required for cell death and full resistance specified by Arabidopsis RPM1 and RPS4 resistance proteins against Pseudomonas syringae pv tomato. The mRNA is cell-to-cell mobile.
AT2G47730	1.15649	2.16e-12	Encodes glutathione transferase belonging to the phi class of GSTs. Naming convention according to Wagner et al. (2002).
AT1G51090	1.42072	2.23e-12	Heavy metal associated domain containing protein involved in plant immunity.Mutants show an increase in root length under NO stress and reduction in root length under H2O2 stress conditions. Mutants show increases in defense responses to pathogens including hypersensitive lesions, increased resistance and induction of SAR genes.
AT5G43420	2.82995	2.59e-12	RING/U-box superfamily protein;(source:Araport11)
AT4G21920	2.71434	3.21e-12	hypothetical protein;(source:Araport11)
AT4G00300	1.21169	3.29e-12	AT4G00300 has been split into two loci based on new cDNA evidence provided by Aleksander Riise Hansen of University of Copenhagen: AT4G00300.2 becomes AT4G00300.1; a new locus AT4G00295 is created. See comments field for AT4G00295 annotation.
AT1G14480	2.56021	3.33e-12	Ankyrin repeat family protein;(source:Araport11)
AT5G46700	1.70028	3.47e-12	Encodes a transmembrane protein of the tetraspanin (TET) family, one of 17 members found in Arabidopsis. Double mutant analysis showed that TRN1 and TRN2 act in the same pathway. Required for the maintenance of both the radial pattern of tissue differentiation in the root and for the subsequent circumferential pattern within the epidermis.
AT1G04770	2.25444	3.69e-12	SDI2 is a member of a small family of TPR proteins in Arabidopsis. Like SDI1 it is induced by low sulfer and appears to play a role in negative regulation of glucosinolate biosynthesis.
AT2G22890	2.32057	4.13e-12	Kua-ubiquitin conjugating enzyme hybrid localization domain-containing protein;(source:Araport11)
AT3G10640	1.07078	4.21e-12	SNF7 family protein;(source:Araport11)
AT1G51270	1.25432	4.51e-12	vesicle-associated protein 1-4;(source:Araport11)
AT1G69840	1.23168	4.59e-12	SPFH/Band 7/PHB domain-containing membrane-associated protein family;(source:Araport11)
AT3G28850	1.4382	5.67e-12	Glutaredoxin family protein;(source:Araport11)
AT5G54860	1.59832	6.35e-12	Major facilitator superfamily protein;(source:Araport11)
AT3G05580	1.28175	6.51e-12	Encodes a Type One Protein Phosphatase that acts as a nucleocytoplasmic negative regulator of tip growth. Mutants affect pollen germination, pollen tube growth, and root hair growth. It acts genetically downstream of ANX1 (AT3G04690) and ANX2 (AT5G28680) and is functionally redundant with TOPP8 (AT5G27840).
AT4G21740	2.00712	8.18e-12	transmembrane protein;(source:Araport11)
AT5G18360	1.34978	8.87e-12	Host immune receptor which recognizes the conserved effector HopB1.
AT2G29110	2.99617	8.93e-12	member of Putative ligand-gated ion channel subunit family
AT1G24330	1.56446	9.32e-12	Plant U-box type E3 ubiquitin ligase (PUB).
AT1G77500	1.47842	9.48e-12	DUF630 family protein, putative (DUF630 and DUF632);(source:Araport11)
AT1G19300	1.13807	9.55e-12	The PARVUS/GLZ1 gene encodes a putative family 8 glycosyl transferase that contributes to xylan biosynthesis. Its gene expression shows good co-variance with the IRX3 gene involved in secondary cell wall synthesis. PARVUS/GLZ1 is predicted to have galacturonosyltransferase activity and may be involved in the formation of the complex oligosaccharide sequence present at the reducing end of xylan. P…
AT1G65510	2.80528	9.56e-12	Secreted peptide which functions in plant growth and pathogen defense.
AT5G26770	1.15064	9.57e-12	NEAP2 is a member of a small family containing coiled-coil domains, a nuclear localization signal and a C-terminal predicted transmembrane domain. It localizes to the nuclear periphery. Mutants have altered nuclear morphology and chromatin structure.
AT3G04010	2.02387	9.72e-12	O-Glycosyl hydrolases family 17 protein;(source:Araport11)
AT3G22060	1.0407	1.08e-11	contains Pfam profile: PF01657 Domain of unknown function that is usually associated with protein kinase domain Pfam:PF00069, however this protein does not have the protein kinase domain
AT5G65600	2.22173	1.07e-11	L-type lectin receptor kinase which modulates metabolites and abiotic stress responses. Phosphorylates AvrPtoB which in turn reduces its virulence.
AT1G15890	1.27279	1.12e-11	Disease resistance protein (CC-NBS-LRR class) family;(source:Araport11)
AT1G69790	2.1906	1.22e-11	Protein kinase superfamily protein;(source:Araport11)
AT2G31990	1.67024	1.23e-11	Exostosin family protein;(source:Araport11)
AT4G12290	1.21525	1.39e-11	Copper amine oxidase. Induced by ABA and involved in stomatal closure.
AT2G13790	1.33156	1.44e-11	somatic embryogenesis receptor-like kinase 4;(source:Araport11)
AT4G37240	1.7168	1.44e-11	PADRE protein down-regulated after infection by S. sclerotiorun.
AT1G64760	1.89789	1.44e-11	ZERZAUST is an atypical &#946;-1,3 glucanase. The protein is localized to punctate regions of the apoplast, near cellular junctions. Mutants in Ler background display aberrant floral morphology and twisted siliques and stems. Biochemcial analysis of mutant cell wall composition indicates cell wall defects. However, in Col background, there is no phenotype due to compensatory effect of ZETH gene e…
AT4G12720	1.40583	1.54e-11	Encodes a protein with ADP-ribose hydrolase activity. Negatively regulates EDS1-conditioned plant defense and programmed cell death.
AT1G21120	1.55669	1.76e-11	O-methyltransferase family protein;(source:Araport11)
AT5G25440	1.74311	1.84e-11	Receptor like kinase involved in HopZ1a effector triggered immunity. Interacts with ZAR1. Localization to membrane is dependent on N-terminal myristoylation domain.
AT5G08150	2.39373	1.89e-11	Encodes SOB5. Activation tagging lines accumulated higher level of cytokinin.
AT4G37640	1.12089	2.07e-11	Encodes a calmodulin-regulated Ca(2+)-pump located in the endoplasmic reticulum. Belongs to plant 2B ATPase's with an N-terminal autoinhibitor.
AT2G36780	2.20897	2.1e-11	UDP-Glycosyltransferase superfamily protein;(source:Araport11)
AT4G05910	1.75533	2.12e-11	Natural antisense transcript overlaps with AT4G11660;(source:Araport11)
AT3G24550	1.10772	2.14e-11	Encodes a member of the proline-rich extensin-like receptor kinase (PERK) family. This family consists of 15 predicted receptor kinases (PMID: 15653807). The mRNA is cell-to-cell mobile.
AT5G03720	2.3776	2.24e-11	Member of Heat Stress Transcription Factor (Hsf) family. Expression is regulated by DREB2A and in turn HSFA3 regulates the expression of hsps Hsp18.1-CI and Hsp26.5-MII35S. Involved in establishing thermotolerence.
AT1G65790	1.20054	2.27e-11	An alternatively spliced gene that encodes a functional transmembrane receptor serine/threonine kinase, alternate form may not have transmembrane domain.
AT5G17000	1.06697	2.48e-11	Zinc-binding dehydrogenase family protein;(source:Araport11)
AT4G08850	1.3714	2.61e-11	MIK1 encodes a receptor kinase that forms a complex with MDIS1/MIK2 and binds LURE1, the female pollen guidance chemi-attractant. MIK1 phosphorylates MDIS1 and is autophosphorylated.
AT2G23680	1.82493	2.77e-11	Cold acclimation protein WCOR413 family;(source:Araport11)
AT4G01750	1.62775	2.82e-11	Encodes a protein with UDP-xylose-dependent xylosyltransferase activity, which transfers Xyl onto L-fucose and (albeit less efficiently) L-arabinose. The linkage to L-fucose was shown to be preferentially to the <i>O</i>-4 position. Analysis of mutant containing T-DNA insertion in this gene indicate that the RGXT2 protein might be involved in the synthesis of the &alpha;-D-Xyl-(1,3)-&alpha;-L-Fuc…
AT2G37130	1.52919	3.25e-11	Peroxidase superfamily protein;(source:Araport11)
AT5G15500	2.74728	3.37e-11	Ankyrin repeat family protein;(source:Araport11)
AT5G07100	1.4346	3.75e-11	Encodes WRKY DNA-binding protein 26 (WRKY26).
AT1G73805	1.05488	3.88e-11	Encodes SAR Deficient 1 (SARD1), a key regulator for ICS1 (Isochorismate Synthase 1) induction and salicylic acid (SA) synthesis.
AT1G24530	1.77912	4.29e-11	Transducin/WD40 repeat-like superfamily protein;(source:Araport11)
AT1G73810	1.68517	4.98e-11	Core-2/I-branching beta-1,6-N-acetylglucosaminyltransferase family protein;(source:Araport11)
AT4G18950	1.36006	5.18e-11	BHP1 is a Raf-like protein kinase involved in mediating blue light dependent stomatal opening.
AT3G09520	2.16502	5.68e-11	A member of EXO70 gene family, putative exocyst subunits, conserved in land plants. Arabidopsis thaliana contains 23 putative EXO70 genes, which can be classified into eight clusters on the phylogenetic tree.
AT3G27540	1.26687	6.65e-11	beta-1,4-N-acetylglucosaminyltransferase family protein;(source:Araport11)
AT1G72060	1.04821	6.99e-11	serine-type endopeptidase inhibitor;(source:Araport11)
AT3G15518	2.07447	7.01e-11	hypothetical protein;(source:Araport11)
AT1G42980	4.80672	7.38e-11	Actin-binding FH2 (formin homology 2) family protein;(source:Araport11)
AT1G18200	2.9074	7.8e-11	Rab GTPase-like A1I protein;(source:Araport11)
AT1G20440	1.02464	7.94e-11	Belongs to the dehydrin protein family, which contains highly conserved stretches of 7-17 residues that are repetitively scattered in their sequences, the K-, S-, Y- and lysine rich segments. Cold regulated gene, amino acid sequence homology with Group II LEA (late embryogenesis abundant) proteins. Also responds to osmotic stress, ABA, dehydration and inhibits e.coli growth while overexpressed. C…
AT3G59880	1.71076	8.67e-11	hypothetical protein;(source:Araport11)
AT5G18310	1.19493	8.76e-11	ubiquitin hydrolase;(source:Araport11)
AT3G29034	1.69189	8.96e-11	transmembrane protein;(source:Araport11)
AT5G48550	3.07083	1.01e-10	F-box associated ubiquitination effector family protein;(source:Araport11)
AT2G47060	1.42706	1.44e-10	Encodes Pto-interacting 1-4 (PTI1-4), a member of the PTI1-like serine/threonine protein kinases that share strong sequence identity to the tomato PTI1 kinase.
AT3G17800	1.08755	1.61e-10	mRNA level of the MEB5.2 gene (At3g17800) remains unchanged after cutting the inflorescence stem
AT1G67856	1.8217	2.06e-10	RING/U-box superfamily protein;(source:Araport11)
AT3G13950	2.92723	2.09e-10	ankyrin;(source:Araport11)
AT3G60690	1.18611	2.32e-10	SAUR-like auxin-responsive protein family;(source:Araport11)
AT1G30757	1.865	2.37e-10	transmembrane protein;(source:Araport11)
AT3G03535	1.06992	2.44e-10	Natural antisense transcript overlaps with AT3G17800;(source:Araport11)
AT5G01005	2.13828	2.58e-10	Natural antisense transcript overlaps with AT5G05190;(source:Araport11)
AT1G53100	1.7827	2.9e-10	Core-2/I-branching beta-1,6-N-acetylglucosaminyltransferase family protein;(source:Araport11)
AT1G67360	1.31329	3.26e-10	Encodes a small rubber particle protein homolog. Plays dual roles as positive factors for tissue growth and development and in drought stress responses.
AT4G17900	1.00101	3.39e-10	PLATZ transcription factor family protein;(source:Araport11)
AT5G08990	1.25175	3.53e-10	Natural antisense transcript overlaps with AT5G61210;(source:Araport11)
AT4G37290	3.16156	3.68e-10	Encoding a precursor protein of a secreted peptide that is responsive to flg22 stimulus.
AT3G13430	1.00522	3.82e-10	RING/U-box superfamily protein;(source:Araport11)
AT5G51390	1.19224	3.98e-10	hypothetical protein;(source:Araport11)
AT5G62865	1.24421	4.08e-10	hypothetical protein;(source:Araport11)
AT1G63840	1.39812	4.44e-10	RING/U-box superfamily protein;(source:Araport11)
AT1G15430	1.11019	5.09e-10	hypothetical protein (DUF1644);(source:Araport11)
AT1G09627	1.15296	5.31e-10	Natural antisense transcript overlaps with AT1G76390;(source:Araport11)
AT3G10985	1.15682	5.63e-10	A senescence-associated gene whose expression is induced in response to treatment with Nep1, a fungal protein that causes necrosis. The mRNA is cell-to-cell mobile.
AT5G16200	2.41251	5.83e-10	50S ribosomal protein-like protein;(source:Araport11)
AT4G12480	2.57955	5.86e-10	Encodes a putative lipid transfer protein, vernalization-responsive and cold-induced. It is involved in priming the SAR and ISR responses, specifically in propagating the cell-to-cell mobile signal. The kinases MPK3 (AT3G45640) and MPK6 (AT2G43790) promote the accumulation of AZI1/EARLI1 at plastids during defense priming induction. The kinases MPK3 (AT3G45640) and MPK6 (AT2G43790) promote the ac…
AT1G48315	1.38942	6.14e-10	Natural antisense transcript overlaps with AT1G48320;(source:Araport11)
AT1G21390	1.6526	6.31e-10	embryo defective 2170;(source:Araport11)
AT4G30370	2.02583	6.5e-10	RING/U-box superfamily protein;(source:Araport11)
AT4G24160	1.1789	6.53e-10	Encodes a soluble lysophosphatidic acid acyltransferase with additional triacylglycerol lipase and phosphatidylcholine hydrolyzing enzymatic activities. Plays a pivotal role in maintaining the lipid homeostasis by regulating both phospholipid and neutral lipid levels.
AT1G75020	1.13953	7.58e-10	lysophosphatidyl acyltransferase 4;(source:Araport11)
AT3G09870	4.09814	8.23e-10	SAUR-like auxin-responsive protein family;(source:Araport11)
AT4G30210	1.10787	8.56e-10	Encodes NADPH-cytochrome P450 reductase that catalyzes the first oxidative step of the phenylpropanoid general pathway. The mRNA is cell-to-cell mobile.
AT5G38700	6.08447	1.02e-09	cotton fiber protein;(source:Araport11)
AT5G22520	2.24258	1.05e-09	hypothetical protein;(source:Araport11)
AT3G57760	1.86524	1.06e-09	Protein kinase superfamily protein;(source:Araport11)
AT4G04570	1.32229	1.1e-09	Encodes a cysteine-rich receptor-like protein kinase. The mRNA is cell-to-cell mobile.
AT2G47190	2.01494	1.15e-09	Encodes a MYB transcription factor that possesses an R2R3 MYB DNA binding domain and is known to regulate the expression of salt- and dehydration-responsive genes. Has been shown to bind calmodulin.
AT1G13470	1.30837	1.18e-09	hypothetical protein (DUF1262);(source:Araport11)
AT1G74430	2.10579	1.35e-09	Encodes a putative transcription factor (MYB95). The mRNA is cell-to-cell mobile.
AT1G07720	1.11403	1.55e-09	Encodes KCS3, a member of the 3-ketoacyl-CoA synthase family involved in the biosynthesis of VLCFA (very long chain fatty acids).
AT4G23200	1.70678	1.71e-09	Encodes a cysteine-rich receptor-like protein kinase.
AT3G15350	1.41469	1.87e-09	G14 enzyme
AT5G25050	1.11581	1.97e-09	Major facilitator superfamily protein;(source:Araport11)
AT1G08857	1.53894	2.09e-09	Natural antisense transcript overlaps with AT1G66880;(source:Araport11)
AT1G72070	1.23208	2.14e-09	Chaperone DnaJ-domain superfamily protein;(source:Araport11)
AT4G33150	1.44803	2.17e-09	This is a splice variant of the LKR/SDH locus. It encodes a bifunctional polypeptide lysine-ketoglutarate reductase and saccharopine dehydrogenase involved in lysine degradation. There is another splice variant that encodes a mono saccharopine dehydrogenase protein. Gene expression is induced by abscisic acid, jasmonate, and under sucrose starvation.
AT2G26560	1.59997	2.23e-09	Encodes a lipid acyl hydrolase with wide substrate specificity that accumulates upon infection by fungal and bacterial pathogens. Protein is localized in the cytoplasm in healthy leaves, and in membranes in infected cells. Plays a role in cell death and differentially affects the accumulation of oxylipins. Contributes to resistance to virus.
AT1G65486	3.14572	2.35e-09	Secreted peptide which functions in plant growth and pathogen defense.
AT2G41835	1.76016	2.43e-09	zinc finger (C2H2 type, AN1-like) family protein;(source:Araport11)
AT1G22510	1.16564	2.49e-09	E3 ubiquitin-protein ligase RNF170-like protein (DUF 1232);(source:Araport11)
AT3G28890	1.82882	2.51e-09	receptor like protein 43;(source:Araport11)
AT5G54470	1.00448	2.58e-09	B-box type zinc finger family protein;(source:Araport11)
AT3G44350	3.34686	2.61e-09	NAC domain containing protein 61;(source:Araport11)
AT5G67340	1.46584	2.65e-09	Plant U-box type E3 ubiquitin ligase (PUB).
AT2G28080	1.4486	2.68e-09	UDP-Glycosyltransferase superfamily protein;(source:Araport11)
AT4G12470	2.47799	2.71e-09	Encodes AZI1 (AZELAIC ACID INDUCED 1). Involved in the priming of salicylic acid induction and systemic immunity triggered by pathogen or azelaic acid. Targeting if AZI1 to chloroplasts is increased during SAR induction and that localization requires the PRR domain.It is involved in the uptake and movement of the azelaic acid signal. AZI1 uses a previously undescribed variant of the signal anchor…
AT5G49280	2.97184	2.78e-09	hydroxyproline-rich glycoprotein family protein;(source:Araport11)
AT1G07853	2.55215	2.83e-09	Natural antisense transcript overlaps with AT1G53100;(source:Araport11)
AT1G70640	1.64037	2.85e-09	octicosapeptide/Phox/Bem1p (PB1) domain-containing protein;(source:Araport11)
AT3G01970	2.02782	2.91e-09	member of WRKY Transcription Factor; Group I
AT1G30190	1.89079	2.94e-09	cotton fiber protein;(source:Araport11)
AT4G00970	1.5994	3.09e-09	Encodes a cysteine-rich receptor-like protein kinase.
AT4G23230	1.2963	3.14e-09	Encodes a cysteine-rich receptor-like protein kinase.
AT5G10380	1.16668	3.38e-09	Encodes a RING finger domain protein with E3 ligase activity that is localized to the lipid rafts of the plasma membrane. Expression is increased in response to fungal pathogen. May be involved in regulation of programmed cell death by facilitating degredation of regulation of PDC activators. The mRNA is cell-to-cell mobile.
AT4G30270	1.75056	3.42e-09	encodes a protein similar to endo xyloglucan transferase in sequence. It is also very similar to BRU1 in soybean, which is involved in brassinosteroid response.
AT4G09570	1.00453	3.8e-09	Encodes a member of Calcium Dependent Protein Kinase (CDPK) gene family.Positive regulator of ABA signaling. Phosphorylates ABA responsive transcription factors ABF1 and ABF4.
AT4G22590	1.70511	4.02e-09	Haloacid dehalogenase-like hydrolase (HAD) superfamily protein;(source:Araport11)
AT5G58940	1.32706	5.27e-09	Arabidopsis thaliana calmodulin-binding receptor-like kinase mRNA The mRNA is cell-to-cell mobile.
AT1G45145	1.02805	5.79e-09	encodes a cytosolic thioredoxin that reduces disulfide bridges of target proteins by the reversible formation of a disulfide bridge between two neighboring Cys residues present in the active site. Thioredoxins have been found to regulate a variety of biological reactions in prokaryotic and eukaryotic cells.
AT1G32960	3.24933	5.85e-09	Subtilase family protein;(source:Araport11)
AT5G52020	2.65243	5.9e-09	encodes a member of the DREB subfamily A-4 of ERF/AP2 transcription factor family. The protein contains one AP2 domain. There are 17 members in this subfamily including TINY.
AT2G18685	3.46803	7.04e-09	hypothetical protein;(source:Araport11)
AT4G04075	2.22853	7.1e-09	Natural antisense transcript overlaps with AT4G02200;(source:Araport11)
AT1G61667	2.03244	7.37e-09	serine protease, putative (Protein of unknown function, DUF538);(source:Araport11)
AT3G01820	1.32755	9.58e-09	P-loop containing nucleoside triphosphate hydrolases superfamily protein;(source:Araport11)
AT5G66080	1.13365	1.01e-08	Type 2C protein phosphatase located in the plasma membrane. Functions in heat shock response memory mantainance.
AT5G41550	3.46811	1.06e-08	Disease resistance protein (TIR-NBS-LRR class) family;(source:Araport11)
AT1G16370	2.14917	1.08e-08	organic cation/carnitine transporter 6;(source:Araport11)
AT1G61360	1.22161	1.1e-08	S-locus lectin protein kinase family protein;(source:Araport11)
AT5G25910	2.09177	1.14e-08	putative disease resistance protein induced by chitin oligomers.
AT1G48320	1.45862	1.17e-08	Encodes one of the two functional DHNA-CoA (1,4-dihydroxy-2-naphthoyl-CoA) thioesterases found in Arabidopsis.
AT3G49720	1.019	1.31e-08	Encodes CGR2 (cotton Golgi-related 2). CGR2 and a close homologue CGR3 have overlapping roles in plant growth and pectin methylesterification in the Golgi apparatus.
AT2G44080	1.63417	1.31e-08	Encodes ARL, a gene similar to ARGOS involved in cell expansion-dependent organ growth. Upregulated by brassinosteroid. Acts downstream of BRI1. The mRNA is cell-to-cell mobile.
AT1G76070	1.21709	1.46e-08	hypothetical protein;(source:Araport11)
AT1G76980	1.86629	1.53e-08	patatin-like phospholipase domain protein;(source:Araport11)
AT5G16360	3.21884	1.56e-08	NC domain-containing protein-like protein;(source:Araport11)
AT3G50900	1.32594	1.6e-08	hypothetical protein;(source:Araport11)
AT5G08870	1.83586	1.63e-08	Natural antisense transcript overlaps with AT5G58620;(source:Araport11)
AT5G60270	1.10514	1.67e-08	Concanavalin A-like lectin protein kinase family protein;(source:Araport11)
AT1G24147	1.33657	1.72e-08	transmembrane protein;(source:Araport11)
AT3G08605	1.35765	1.84e-08	U5;(source:Araport11)
AT3G02800	1.63528	1.89e-08	Encodes an atypical dual-speci&#64257;city phosphatase.
AT5G39580	6.4079	2.09e-08	Class III peroxidase cell wall-targeted protein localized to the micropylar endosperm facing the radicle. Involved in seed germination.
AT1G11960	1.15986	2.31e-08	Calcium channel that is phosphorylated by BIK1 in the presence of PAMPS and required for stomatal immunity.
AT1G04647	1.0975	2.4e-08	Natural antisense transcript overlaps with AT1G08315;(source:Araport11)
AT3G46530	1.0585	2.57e-08	Confers resistance to the biotrophic oomycete, Peronospora parasitica. Encodes an NBS-LRR type R protein with a putative amino-terminal leucine zipper. Fungal protein ATR13 induces RPP13 gene expression and disease resistance. The mRNA is cell-to-cell mobile.
AT4G39830	2.21513	2.65e-08	role in the degradation of ascorbate to (mono)dehydroascorbate
AT1G03740	1.05927	2.7e-08	Protein kinase superfamily protein;(source:Araport11)
AT5G11140	3.45119	2.85e-08	phospholipase-like protein (PEARLI 4) family protein;(source:Araport11)
AT3G14280	2.93549	3.01e-08	LL-diaminopimelate aminotransferase;(source:Araport11)
AT5G36001	1.80473	3.41e-08	RING/U-box superfamily protein;(source:Araport11)
AT5G02490	1.03173	3.44e-08	Heat shock protein 70 (Hsp 70) family protein;(source:Araport11)
AT1G31290	1.69323	3.52e-08	ARGONAUTE 3;(source:Araport11)
AT1G18382	1.35313	3.58e-08	Natural antisense transcript overlaps with AT1G18380;(source:Araport11)
AT2G31865	1.29207	3.87e-08	poly(ADP-ribose) glycohydrolase 2;(source:Araport11)
AT1G14540	3.04895	3.9e-08	Class III peroxidase cell wall-targeted protein localized to the micropylar endosperm facing the radicle. Involved in seed germination.
AT1G17250	1.32232	3.95e-08	receptor like protein 3;(source:Araport11)
AT3G03125	2.56825	4.46e-08	Natural antisense transcript overlaps with AT3G15518;(source:Araport11)
AT3G03020	1.37114	4.56e-08	hypothetical protein;(source:Araport11)
AT5G48660	1.94031	5.2e-08	B-cell receptor-associated protein 31-like protein;(source:Araport11)
AT3G19552	1.85615	5.34e-08	hypothetical protein;(source:Araport11)
AT1G67810	1.26854	5.37e-08	Encodes a protein capable of stimulating the cysteine desulfurase activity of CpNifS (AT1G08490) in vitro. SufE2:GFP localizes to the chloroplasts where it is likely to play a role in iron-sulfur cluster assembly. Transcript levels for this gene are high in the pollen relative to other organs based on RT-PCR analysis. The mRNA is cell-to-cell mobile.
AT5G44350	2.44792	5.72e-08	ethylene-responsive nuclear protein-like protein;(source:Araport11)
AT2G36790	1.28292	5.8e-08	The At2g36790 gene encodes a UDP-glucose:flavonol-3-O-glycoside-7-O-glucosyltransferase (UGT73C6)attaching a glucosyl residue to the 7-O-position of the flavonols kaempferol, quercetin and their 3-O-glycoside derivatives.
AT5G42440	1.18462	6.85e-08	Protein kinase superfamily protein;(source:Araport11)
AT4G38560	2.04161	7.22e-08	phospholipase-like protein (PEARLI 4) family protein;(source:Araport11)
AT2G27830	1.1462	8.81e-08	hypothetical protein;(source:Araport11)
AT1G23830	1.45444	9.38e-08	transmembrane protein;(source:Araport11)
AT5G25260	1.51304	9.79e-08	Belongs to the group of plant flotillins, which are plasma membrane proteins. Flot2 complexes are found in microdomains and may be involved in plant-pathogen interactions, water transport and intracellular trafficking.
AT3G06890	1.21476	9.92e-08	transmembrane protein;(source:Araport11)
AT2G32210	2.53644	1.02e-07	cysteine-rich/transmembrane domain A-like protein;(source:Araport11)
AT1G65250	1.39538	1.08e-07	Protein kinase superfamily protein;(source:Araport11)
AT5G23240	1.03258	1.12e-07	DNAJ heat shock N-terminal domain-containing protein;(source:Araport11)
AT1G07620	1.40488	1.12e-07	GTP-binding protein Obg/CgtA;(source:Araport11)
AT4G33980	1.0756	1.27e-07	Acts with COR27 as a key regulator in the COP1-HY5 regulatory hub by regulating HY5 activity to ensure proper skotomorphogenic growth in the dark and photomorphogenic development in the light.
AT1G20300	1.66857	1.3e-07	Pentatricopeptide repeat (PPR) superfamily protein;(source:Araport11)
AT1G61460	1.75563	1.36e-07	G-type lectin S-receptor-like Serine/Threonine-kinase;(source:Araport11)
AT3G18950	1.18488	1.36e-07	Transducin/WD40 repeat-like superfamily protein;(source:Araport11)
AT1G69430	2.70296	1.4e-07	Son of sevenless protein;(source:Araport11)
AT3G13437	1.85702	1.5e-07	Brassicaceae specific gene. Overexpression results in Verticillium wilt resistance.
AT5G06310	1.519	1.52e-07	Encodes AtPOT1b. Note on nomenclature: different names have been given to Arabidopsis POT-like genes (Kuchar and Fajkus, 2004; Shakirov et al, 2005; Tani and Murata, 2005). According to a unifying nomenclature (Surovtseva et al, 2007), At2g05210 (previously named AtPOT1) is designated AtPOT1a, while At5g06310 (previously named AtPOT2) is designated AtPOT1b.
AT3G16050	2.23326	1.57e-07	Encodes a protein with pyridoxal phosphate synthase activity whose transcripts were detected mostly in roots and accumulate during senescence. The protein was found in very low abundance, which prevented a specific localisation.
AT1G66465	1.26884	1.59e-07	transmembrane protein;(source:Araport11)
AT1G05077	1.77853	1.61e-07	Natural antisense transcript overlaps with AT1G14370;(source:Araport11)
AT5G64120	1.06323	1.66e-07	Encodes a cell wall bound peroxidase that is induced by hypo-osmolarity and is involved in the lignification of cell walls. Class III peroxidase cell wall-targeted protein localized to the micropylar endosperm facing the radicle. Involved in seed germination.
AT1G52000	1.13429	1.7e-07	Mannose-binding lectin superfamily protein;(source:Araport11)
AT3G50770	1.50726	1.72e-07	calmodulin-like 41;(source:Araport11)
AT3G05937	1.34298	2.02e-07	hypothetical protein;(source:Araport11)
AT1G30720	1.38209	2.17e-07	FAD-binding Berberine family protein;(source:Araport11)
AT5G41400	1.46986	2.46e-07	RING/U-box superfamily protein;(source:Araport11)
AT1G52040	1.27201	2.49e-07	Encodes myrosinase-binding protein expressed in flowers.
AT1G09240	1.30516	2.5e-07	Encodes a nicotianamine synthase.
AT3G57700	1.55166	2.56e-07	Protein kinase superfamily protein;(source:Araport11)
AT3G14590	1.02979	2.91e-07	Ca2+-dependent lipid-binding protein
AT1G57630	1.58365	3.33e-07	Toll-Interleukin-Resistance (TIR) domain family protein;(source:Araport11)
AT5G14730	1.26195	3.53e-07	Unknown protein, expression induced by IDL7 and stress.
AT3G09260	3.37422	3.53e-07	Encodes beta-glucosidase.The major constituent of ER bodies. One of the most abundant proteins in Arabidopsis seedlings. Exist in an soluble (inactive) and non-soluble (active) form, most probably formed in a polymerization process. Involved in the mutualistic interaction between Arabidopsis and the endophytic fungus Piriformospora indica.
AT2G39710	1.04962	3.72e-07	Encodes a Cysteine-rich peptide (CRP) family protein
AT1G73330	4.40099	3.83e-07	encodes a plant-specific protease inhibitor-like protein whose transcript level in root disappears in response to progressive drought stress. The decrease in transcript level is independent from abscisic acid level.
AT5G04175	1.96249	3.85e-07	Natural antisense transcript overlaps with AT5G25930;(source:Araport11)
AT5G37540	1.41881	3.9e-07	Eukaryotic aspartyl protease family protein;(source:Araport11)
AT4G11470	1.13325	3.99e-07	Encodes a cysteine-rich receptor-like protein kinase.
AT1G13340	1.43366	4.21e-07	Regulator of Vps4 activity in the MVB pathway protein;(source:Araport11)
AT1G74385	1.00723	4.32e-07	hypothetical protein;(source:Araport11)
AT5G53830	1.331	4.38e-07	VQ motif-containing protein;(source:Araport11)
AT3G54000	2.0498	4.52e-07	TIP41-like protein;(source:Araport11)
AT2G46270	1.17337	4.58e-07	encodes a bZIP G-box binding protein whose expression is induced by ABA. It has been shown to bind to Adh that contains the G-box and is induced by cold and water deprivation. GBF3 has been shown to be expressed mostly in the root and dark-grown leaves. GBF3 can act as homodimers and as heterodimers with GFB1, GBF2 and GBF4. In addition, GBF3!?s DNA binding activity is enhanced by GIP1, GPRI1 and…
AT3G25250	3.25343	4.65e-07	Arabidopsis protein kinase The mRNA is cell-to-cell mobile.
AT4G18280	1.07784	4.74e-07	Encodes a gene whose transcription is induced in response to potassium-deficiency,drought, heat and salt stress. Overexpression increases tolerance to stressors.
AT1G05340	1.59542	4.96e-07	cysteine-rich TM module stress tolerance protein;(source:Araport11)
AT1G53080	1.37294	5.02e-07	Legume lectin family protein;(source:Araport11)
AT4G23220	1.6411	5.11e-07	Encodes a cysteine-rich receptor-like protein kinase.
AT2G38210	1.99457	5.52e-07	putative PDX1-like protein 4;(source:Araport11)
AT1G27020	1.08564	6.02e-07	plant/protein;(source:Araport11)
AT5G23020	1.03897	6.42e-07	methylthioalkymalate synthase-like. Also known as 2-isopropylmalate synthase (IMS2). encodes a methylthioalkylmalate synthase involved in the biosynthesis of aliphatic glucosinolates which accepts all the omega-methylthio-2-oxoalkanoic acids needed to form the known C3 to C8 glucosinolates in Arabidopsis. The mRNA is cell-to-cell mobile.
AT3G50470	1.33107	6.73e-07	Homolog of RPW8
AT4G27260	2.07126	7.19e-07	encodes an IAA-amido synthase that conjugates Asp and other amino acids to auxin in vitro. Lines carrying insertions in this gene are hypersensitive to auxin. It is involved in camalexin biosynthesis via conjugating indole-3-carboxylic acid (ICA) and cysteine (Cys). The mRNA is cell-to-cell mobile.
AT5G59220	1.79042	7.21e-07	Encodes a member of the PP2C family (Clade A protein phosphatases type 2C). Functions as a negative regulator of osmotic stress and ABA signaling.
AT2G31585	1.03667	7.25e-07	other_RNA;(source:Araport11)
AT2G32130	3.17482	7.28e-07	intracellular protein transporter, putative (DUF641);(source:Araport11)
AT3G50970	1.18814	7.32e-07	Belongs to the dehydrin protein family, which contains highly conserved stretches of 7-17 residues that are repetitively scattered in their sequences, the K-, S-, Y- and lysine rich segments. LTI29 and LTI30 double overexpressors confer freeze tolerance. Located in membranes. mRNA upregulated by water deprivation and abscisic acid. The mRNA is cell-to-cell mobile.
AT5G23130	1.14192	7.36e-07	Peptidoglycan-binding LysM domain-containing protein;(source:Araport11)
AT2G38465	1.33585	7.74e-07	hypothetical protein;(source:Araport11)
AT2G36792	1.15463	8.8e-07	Natural antisense transcript overlaps with AT2G36790;(source:Araport11)
AT1G09930	3.55675	8.95e-07	oligopeptide transporter
AT3G05370	1.26116	8.98e-07	receptor like protein 31;(source:Araport11)
AT2G18050	1.48353	9.21e-07	encodes a structurally divergent linker histone whose gene expression is induced by dehydration and ABA. The mRNA is cell-to-cell mobile.
AT1G15670	1.26512	9.6e-07	Encodes a member of a family of F-box proteins, called the KISS ME DEADLY (KMD) family, that targets type-B ARR proteins for degradation and is involved in the negative regulation of the cytokinin response. Also named as KFB1, a member of a group of Kelch repeat F-box proteins that negatively regulate phenylpropanoid biosynthesis by targeting the phenypropanoid biosynthesis enzyme phenylalanine a…
AT4G33040	1.63865	9.95e-07	Encodes a member of the CC-type glutaredoxin (ROXY) family that has been shown to interact with the transcription factor TGA2.
AT1G23040	1.3607	1.04635e-06	hydroxyproline-rich glycoprotein family protein;(source:Araport11)
AT5G42010	1.15748	1.07631e-06	Transducin/WD40 repeat-like superfamily protein;(source:Araport11)
AT4G15530	1.10088	1.15811e-06	Encodes a dual-targeted protein believed to act as a pyruvate, orthophosphate dikinase. These enzymes are normally associated with C4 photosynthesis which does not occur in Arabidopsis. However, PPDK may play a role in remobilizing nitrogen during leaf senescence in Arabidopsis. The product of the long transcript (.1 gene model) was shown to be targeted to the chloroplast, whereas the shorter tra…
AT5G63770	1.08771	1.16001e-06	a member of the diacylglycerol kinase gene family. Encodes a functional diacylglycerol kinase. Involved in root elongation and plant development. Gene expression is induced by wounding or cold.
AT5G17860	1.14728	1.23485e-06	Cation/Ca2+ exchanger family member. Double mutants with CCX4 show delayed greening and defects in ROS response.
AT5G50800	1.15064	1.26605e-06	Encodes a member of the SWEET sucrose efflux transporter family proteins, together with RPG1, it is involved in pollen development. Together with SWEET14, it is likely involved in modulating the GA response and is required for proper development of anthers, seeds and seedlings.
AT5G06300	1.6023	1.34601e-06	Putative lysine decarboxylase family protein;(source:Araport11)
AT5G17460	1.35722	1.41082e-06	glutamyl-tRNA (Gln) amidotransferase subunit C;(source:Araport11)
AT1G65520	1.16052	1.77775e-06	encodes a peroxisomal delta3, delta2-enoyl CoA isomerase, involved in unsaturated fatty acid degradation
AT4G01540	1.50278	1.97832e-06	Encodes a membrane-bound NAC (for NAM, ATAF1/2, CUC2) transcription factor, designated NTM1 (for NAC with transmembrane motif1). NTM1 regulates cell division in Arabidopsis.
AT2G26355	1.20688	1.98126e-06	Natural antisense transcript overlaps with AT2G26360. The RNA is cell-to-cell mobile.
AT1G56060	2.43297	2.02514e-06	CYSTM3 is a mitochondrial protein that is induced by salt stress and is a negative regulator of salt stress.
AT2G32930	1.13922	2.13271e-06	Encodes a zinc finger protein.
AT2G32020	2.79829	2.16473e-06	Acyl-CoA N-acyltransferases (NAT) superfamily protein;(source:Araport11)
AT5G24110	2.36784	2.24628e-06	member of WRKY Transcription Factor; Group III
AT5G45380	1.1646	2.41215e-06	urea-proton symporter DEGRADATION OF UREA 3 (DUR3);(source:Araport11)
AT3G08860	2.6908	2.44211e-06	Encodes a protein that is predicted to have beta-alanine aminotransferase activity.
AT4G28703	1.20681	2.49512e-06	RmlC-like cupins superfamily protein;(source:Araport11)
AT1G58225	1.46038	2.52368e-06	hypothetical protein;(source:Araport11)
AT1G62840	1.14586	2.57662e-06	ankyrin repeat/KH domain protein (DUF1442);(source:Araport11)
AT2G41190	1.44286	2.61629e-06	Transmembrane amino acid transporter family protein;(source:Araport11)
AT4G18540	2.83848	2.78461e-06	transmembrane protein;(source:Araport11)
AT1G63530	2.65465	3.02198e-06	hypothetical protein;(source:Araport11)
AT1G08043	1.07959	3.22941e-06	Natural antisense transcript overlaps with AT1G55265;(source:Araport11)
AT5G42900	1.33622	3.24735e-06	Acts with COR28 as a key regulator in the COP1-HY5 regulatory hub by regulating HY5 activity to ensure proper skotomorphogenic growth in the dark and photomorphogenic development in the light.
AT5G43890	2.4486	3.38291e-06	Encodes a YUCCA-like putative flavin monooxygenase, the activation tagging mutant has increased level of IAA, increased auxin response and phenotype of auxin overproduction, rescues erecta mutant phenotype
AT3G17790	1.57598	3.42893e-06	Expression is upregulated in the shoot of cax1/cax3 mutant and is responsive to phosphate (Pi) and not phosphite (Phi) in roots and shoots.
AT3G28510	3.13241	3.71195e-06	P-loop containing nucleoside triphosphate hydrolases superfamily protein;(source:Araport11)
AT3G14870	1.67443	3.88041e-06	hypothetical protein (DUF641);(source:Araport11)
AT1G10070	1.32895	4.60777e-06	Encodes a chloroplast branched-chain amino acid aminotransferase. Complements the yeast leu/iso-leu/val auxotrophy mutant. Involved in cell wall development.
AT5G67310	5.73993	4.95479e-06	member of CYP81G
AT4G10380	1.32319	4.96993e-06	Boric acid channel. Essential for efficient boron uptake and plant development under boron limitation. Also functions in arsenite transport and tolerance. Localized preferentially in outer membrane domains of root cells.
AT5G52740	5.87268	5.08645e-06	Copper transport protein family;(source:Araport11)
AT5G64572	1.04597	5.81336e-06	Natural antisense transcript overlaps with AT5G64570;(source:Araport11)
AT3G45638	1.79832	6.10328e-06	other_RNA;(source:Araport11)
AT3G19130	1.0258	6.31372e-06	RBP47B, is a component of the stress granule proteome and interacts with 2',3'-cAMP.
AT5G51465	3.04648	6.51877e-06	hypothetical protein;(source:Araport11)
AT1G51620	3.08782	6.53573e-06	Protein kinase superfamily protein;(source:Araport11)
AT2G42360	2.33666	6.76935e-06	RING/U-box superfamily protein;(source:Araport11)
AT4G36950	5.97443	6.76516e-06	member of MEKK subfamily
AT2G20150	4.00625	7.00968e-06	hypothetical protein;(source:Araport11)
AT5G59320	2.3726	7.21652e-06	Predicted to encode a PR (pathogenesis-related) protein. Belongs to the lipid transfer protein (PR-14) family with the following members: At2g38540/LTP1, At2g38530/LTP2, At5g59320/LTP3, At5g59310/LTP4, At3g51600/LTP5, At3g08770/LTP6, At2g15050/LTP7, At2g18370/LTP8, At2g15325/LTP9, At5g01870/LTP10, At4g33355/LTP11, At3g51590/LTP12, At5g44265/LTP13, At5g62065/LTP14, At4g08530/LTP15. The mRNA is cel…
AT1G51860	2.21224	7.35892e-06	Leucine-rich repeat protein kinase family protein;(source:Araport11)
AT3G48640	2.19664	7.55062e-06	transmembrane protein;(source:Araport11)
AT1G25370	1.30326	7.59117e-06	hypothetical protein (DUF1639);(source:Araport11)
AT1G26730	1.29791	8.60886e-06	EXS (ERD1/XPR1/SYG1) family protein;(source:Araport11)
AT5G64530	1.6524	8.6855e-06	xylem NAC domain 1;(source:Araport11)
AT4G32060	1.07407	8.95756e-06	Encodes an EF-hand protein with homology to constituents of the mitochondrial Ca2+ uniporter machinery in mammals. MICU binds Ca2+ and localizes to the mitochondria in Arabidopsis. It is a negative regulator of mitochondrial calcium uptake. Mutants display elevated matrix calcium at steady state and modified calcium transient kinetics in vivo.
AT3G45960	2.07738	9.0441e-06	member of EXPANSIN-LIKE. Naming convention from the Expansin Working Group (Kende et al, 2004. Plant Mol Bio)
AT2G23100	1.64893	9.13414e-06	Cysteine/Histidine-rich C1 domain family protein;(source:Araport11)
AT3G51860	1.49507	9.47059e-06	cation exchanger 3;(source:Araport11)
AT2G42350	2.26853	9.6642e-06	RING/U-box superfamily protein;(source:Araport11)
AT1G68620	1.25727	1.06417e-05	alpha/beta-Hydrolases superfamily protein;(source:Araport11)
AT1G05837	1.22023	1.12208e-05	Natural antisense transcript overlaps with AT1G23830;(source:Araport11)
AT3G56790	3.36683	1.16581e-05	RNA splicing factor-like protein;(source:Araport11)
AT3G61980	1.0569	1.17631e-05	Encodes a Kazal-type serine proteinase inhibitor that is highly expressed in seedlings and flowers.
AT3G57520	1.17719	1.19488e-05	SIP2 encodes a raffinose-specific alpha-galactosidase that catalyzes the breakdown of raffinose into alpha-galatose and sucrose. This enzyme may function in unloading raffinose from the phloem as part of sink metabolism. Although it was originally predicted to act as a raffinose synthase (RS), that activity was not observed for recombinant SIP2.
AT1G07870	1.02417	1.26892e-05	Protein kinase superfamily protein;(source:Araport11)
AT1G05453	1.01693	1.30128e-05	Natural antisense transcript overlaps with AT1G18890;(source:Araport11)
AT5G02200	1.44412	1.31145e-05	Encodes a small plant-specific protein with both nuclear localization and nuclear export signals that is specifically required, together with FHY1, for the light-regulated nuclear accumulation of phyA.
AT1G70140	1.22776	1.34308e-05	Encodes a group I formin. Binds to F-actin barbed ends. Has severing actin filaments activity. Binds profilin. Involved in the initiation and tip growth of root hairs through regulation of actin cytoskeleton.
AT1G70800	1.40305	1.39763e-05	Encodes a novel NPH3/phototropin binding factor with a calcium binding domain that negatively affects hypocotyl bending under blue light conditions in Arabidopsis thaliana and may regulate phototropism.
AT4G39890	1.14009	1.50847e-05	RAB GTPase homolog H1C;(source:Araport11)
AT3G01430	1.12161	1.5676e-05	NHL domain protein;(source:Araport11)
AT2G41730	1.49416	1.63863e-05	Expression in rosette leaves is activated by high concentration of boron.
AT1G61610	1.42764	1.87153e-05	S-locus lectin protein kinase family protein;(source:Araport11)
AT1G08230	1.08476	2.34387e-05	Codes for a H+-driven, high affinity gamma-aminobutyric acid (GABA) transporter. Localized at the plasma membrane. In planta, AtGAT1 expression was highest in flowers and under conditions of elevated GABA concentrations such as wounding or senescence.
AT4G04490	1.36922	2.40867e-05	Encodes a cysteine-rich receptor-like protein kinase.
AT5G12340	4.05018	2.42196e-05	PADRE protein up-regulated after infection by S. sclerotiorum.
AT5G47590	1.71401	2.42706e-05	Heat shock protein HSP20/alpha crystallin family;(source:Araport11)
AT1G31820	1.04674	2.43677e-05	Encodes POLYAMINE UPTAKE TRANSPORTER 1, an amino acid permease family protein.
AT5G46050	1.27939	2.5467e-05	Encodes a di- and tri-peptide transporter involved in responses to wounding, virulent bacterial pathogens, and high NaCl concentrations. The protein is predicted to have 12 transmembrane helicies.
AT1G17255	1.08088	2.65573e-05	Natural antisense transcript overlaps with AT1G17250;(source:Araport11)
AT1G01010	1.26458	2.66192e-05	NAC domain containing protein 1;(source:Araport11)
AT1G09480	1.10891	2.66093e-05	similar to Eucalyptus gunnii alcohol dehydrogenase of unknown physiological function (GI:1143445), Vigna unguiculata (gi:1854445), NOT a cinnamyl-alcohol dehydrogenase The mRNA is cell-to-cell mobile.
AT5G55560	1.14087	2.83791e-05	Protein kinase superfamily protein;(source:Araport11)
AT1G34317	5.38422	2.88864e-05	hypothetical protein;(source:Araport11)
AT1G54575	1.04458	2.89035e-05	hypothetical protein;(source:Araport11)
AT2G02930	1.57503	2.94043e-05	Encodes glutathione transferase belonging to the phi class of GSTs. Naming convention according to Wagner et al. (2002).
AT2G35070	1.74785	3.05003e-05	transmembrane protein;(source:Araport11)
AT2G25297	2.20752	3.1847e-05	transmembrane protein;(source:Araport11)
AT5G46910	1.44883	3.45562e-05	H3K27me3 demethylase involved in temperature and photoperiod dependent repressing of flowering.
AT1G27670	2.95549	3.53014e-05	transmembrane protein;(source:Araport11)
AT5G64570	1.05575	3.6378e-05	Encodes a beta-d-xylosidase that belongs to family 3 of glycoside hydrolases.
AT5G24270	1.5412	3.70819e-05	encodes a calcium sensor that is essential for K+ nutrition, K+/Na+ selectivity, and salt tolerance. The protein is similar to calcineurin B. Lines carrying recessive mutations are hypersensitive to Na+ and Li+ stresses and is unable to grow in low K+. The growth defect is rescued by extracellular calcium.
AT2G20562	1.93576	4.11002e-05	Encodes a putative signalling peptide with similarity to TAX1. No known function has been demonstrated yet.
AT1G15310	1.47594	4.17423e-05	54 kDa protein subunit of SRP that interacts with the signal peptide of secreted proteins
AT5G38240	1.07897	4.20392e-05	Protein kinase family protein;(source:Araport11)
AT3G29035	1.14014	4.35258e-05	Encodes a protein with transcription factor activity. Note: this protein (AT3G29035) on occasion has also been referred to as AtNAC3, not to be confused with the AtNAC3 found at locus AT3G15500. The mRNA is cell-to-cell mobile.
AT5G44820	1.16267	4.37458e-05	Nucleotide-diphospho-sugar transferase family protein;(source:Araport11)
AT3G56200	1.03891	4.45108e-05	Encodes a putative amino acid transporter. The mRNA is cell-to-cell mobile.
AT5G18270	2.46001	4.52972e-05	NAC domain containing protein 87;(source:Araport11)
AT4G13410	1.8841	4.69504e-05	encodes a gene similar to cellulose synthase
AT1G09932	1.30689	4.70931e-05	Phosphoglycerate mutase family protein;(source:Araport11)
AT3G08215	2.4591	4.95783e-05	Natural antisense transcript overlaps with AT3G51970;(source:Araport11)
AT1G63820	5.00419	4.99074e-05	CCT motif family protein;(source:Araport11)
AT2G17710	1.09111	5.18008e-05	Big1;(source:Araport11)
AT1G68690	1.30143	5.41572e-05	Encodes a member of the proline-rich extensin-like receptor kinase (PERK) family. This family consists of 15 predicted receptor kinases (PMID: 15653807).
AT3G14360	1.18355	5.59616e-05	Lipid droplet-associated triacylglycerol lipase (TAG) involved in pollen tube growth. TAG is possibly a direct precursor for the synthesis of membrane lipids in pollen tubes.
AT3G10190	1.14293	5.91482e-05	Encodes a protein with sequence similarity to calmodulins. Loss of function mutations have decreased response to chitin elicitors suggesting a role in plant response to fungal pathogens.
AT4G23150	1.2375	6.18181e-05	Encodes a cysteine-rich receptor-like protein kinase.
AT3G46690	2.29361	6.2542e-05	UDP-Glycosyltransferase superfamily protein;(source:Araport11)
AT5G48400	5.73088	6.58278e-05	member of Putative ligand-gated ion channel subunit family
AT2G09935	2.21252	6.59704e-05	Natural antisense transcript overlaps with AT2G47560;(source:Araport11)
AT5G53750	1.20311	6.59913e-05	CBS domain-containing protein;(source:Araport11)
AT1G65690	1.02768	6.86476e-05	Encodes NHL6 (NDR1/HIN1-like 6). Plays an important role in the abiotic stresses-induced ABA signaling and biosynthesis, particularly during seed germination and early seedling development.
AT4G37608	1.46854	7.05734e-05	hypothetical protein;(source:Araport11)
AT1G72755	1.02362	7.19065e-05	hypothetical protein;(source:Araport11)
AT5G46140	1.78044	7.54286e-05	hypothetical protein (DUF295);(source:Araport11)
AT1G02850	1.55011	8.09713e-05	beta glucosidase 11;(source:Araport11)
AT5G01640	2.01336	8.56006e-05	prenylated RAB acceptor 1.B5;(source:Araport11)
AT4G09715	1.1444	8.72776e-05	Natural antisense transcript overlaps with AT4G38560;(source:Araport11)
AT5G67080	1.59773	8.86285e-05	member of MEKK subfamily
AT1G13448	1.0808	0.00010122	Natural antisense transcript overlaps with AT1G13450;(source:Araport11)
AT3G15300	1.42165	0.000102887	VQ motif-containing protein;(source:Araport11)
AT2G05875	1.46467	0.000108979	None;(source:Araport11)
AT5G59510	3.1834	0.000110631	ROTUNDIFOLIA like 5;(source:Araport11)
AT4G39070	1.18249	0.000116848	Encodes BZS1, a brassinosteroids-regulated BZR1 target (BRBT) gene. BZS1 is a putative zinc finger transcription factor. Expression of BZS1 was increased under BR-deficient condition and repressed by BR. Transgenic Arabidopsis plants overexpressing BZS1 showed a hypersensitivity to the BR biosynthetic inhibitor brassinazole (BRZ). In contrast, transgenic plants expressing reduced level of BZS1 ha…
AT1G30620	1.07631	0.000117287	encodes a type-II membrane protein that catalyzes 4-epimerization of UDP-D-Xylose to UDP-L-Arabinose in vitro, the nucleotide sugar used by glycosyltransferases in the arabinosylation of cell wall polysaccharides and wall-resident proteoglycans.
AT4G22980	1.03075	0.000120798	molybdenum cofactor sulfurase-like protein;(source:Araport11)
AT2G43570	1.43751	0.000127925	chitinase;(source:Araport11)
AT4G15150	3.70001	0.000128772	glycine-rich protein;(source:Araport11)
AT1G57590	2.37228	0.000134655	Pectinacetylesterase family protein;(source:Araport11)
AT5G44568	1.5261	0.000139745	Secreted peptide which functions in plant growth and pathogen defense.
AT1G80120	1.13017	0.000143564	LURP-one-like protein (DUF567);(source:Araport11)
AT2G40340	1.19619	0.000143751	Encodes a member of the DREB subfamily A-2 of ERF/AP2 transcription factor family. The protein contains one AP2 domain. There are eight members in this subfamily including DREB2A AND DREB2B that are involved in response to drought.
AT2G14290	5.53556	0.000144127	LL-diaminopimelate protein (DUF295);(source:Araport11)
AT1G17665	1.0525	0.000146765	CA-responsive protein;(source:Araport11)
AT4G23015	1.06391	0.000150904	transmembrane protein;(source:Araport11)
AT1G34060	1.41552	0.000154039	Pyridoxal phosphate (PLP)-dependent transferases superfamily protein;(source:Araport11)
AT3G47780	1.13566	0.000157356	member of ATH subfamily The mRNA is cell-to-cell mobile.
AT2G38500	1.27832	0.000160071	2-oxoglutarate (2OG) and Fe(II)-dependent oxygenase superfamily protein;(source:Araport11)
AT1G32190	1.21366	0.000170612	alpha/beta-Hydrolases superfamily protein;(source:Araport11)
AT1G57943	2.32637	0.00018527	Member of a family of proteins related to PUP1, a purine transporter. May be involved in the transport of purine and purine derivatives such as cytokinins, across the plasma membrane.
AT4G37770	2.43137	0.000185482	Encodes an auxin inducible ACC synthase.
AT4G24110	3.68887	0.000189924	NADP-specific glutamate dehydrogenase;(source:Araport11)
AT3G46110	1.24876	0.000190718	DUF966 domain containing protein, expressed during embryogenesis.
AT5G03640	1.0647	0.000194973	AGCVIII kinase involved in the pulse-induced first positive phototropism.
AT5G46295	6.04296	0.000198224	transmembrane protein;(source:Araport11)
AT5G40460	3.15252	0.000199853	cyclin-dependent kinase inhibitor SMR3-like protein;(source:Araport11)
AT2G34490	1.07204	0.000202624	Encodes a protein with C22-sterol desaturase activity. The enzyme was shown to catalyze the conversion of both 24-<i>epi</i>-campesterol and &beta;-sitosterol to brassicasterol and stigmasterol, respectively, in the presence of NADPH.
AT5G20480	1.01549	0.000227982	Encodes a predicted leucine-rich repeat receptor kinase (LRR-RLK). Functions as the receptor for bacterial PAMP (pathogen associated molecular patterns) EF-Tu.
AT5G03435	2.1261	0.000239798	Ca2+dependent plant phosphoribosyltransferase family protein;(source:Araport11)
AT2G15760	1.85887	0.000241242	calmodulin-binding protein (DUF1645);(source:Araport11)
AT3G09145	1.5412	0.000246444	Natural antisense transcript overlaps with AT3G58710;(source:Araport11)
AT3G19002	1.08398	0.000254507	Natural antisense transcript overlaps with AT3G19000;(source:Araport11)
AT1G28660	1.16739	0.000267352	GDSL-motif esterase/acyltransferase/lipase. Enzyme group with broad substrate specificity that may catalyze acyltransfer or hydrolase reactions with lipid and non-lipid substrates.
AT4G18580	1.01719	0.000273005	hypothetical protein;(source:Araport11)
AT4G09030	1.00937	0.000279793	Encodes arabinogalactan protein (AGP10). The mRNA is cell-to-cell mobile.
AT1G30730	1.04173	0.000284721	FAD-binding Berberine family protein;(source:Araport11)
AT3G25400	1.47612	0.00029274	dCTP pyrophosphatase-like protein;(source:Araport11)
AT5G14700	1.31367	0.000296294	NAD(P)-binding Rossmann-fold superfamily protein;(source:Araport11)
AT3G25882	1.32233	0.000309567	encodes a kinase that physically interacts with NPR1/NIM1
AT1G76040	1.09015	0.000332842	member of Calcium Dependent Protein Kinase
AT5G51480	2.5771	0.000342252	GPI anchored protein, highly expressed in reproductive tissues.
AT3G21080	1.9855	0.00034709	ABC transporter-like protein;(source:Araport11)
AT1G61420	1.18602	0.000349075	S-locus lectin protein kinase family protein;(source:Araport11)
AT1G07500	2.53937	0.00035167	SMR5 is a member of the SIAMESE-RELATED Cyclin-Dependent Kinase Inhibitor family. It is induced by ROS/oxidative stress.
AT1G09463	3.39848	0.000375969	Natural antisense transcript overlaps with AT1G74440;(source:Araport11)
AT1G67000	1.0017	0.000387678	Protein kinase superfamily protein;(source:Araport11)
AT3G22930	3.37098	0.000390013	Encodes a calmodulin-like protein.
AT2G29100	2.379	0.000392009	member of Putative ligand-gated ion channel subunit family
AT4G07285	1.2338	0.000401103	Natural antisense transcript overlaps with AT4G24805;(source:Araport11)
AT4G30290	2.96166	0.000421835	Encodes a xyloglucan endotransglucosylase/hydrolase with only only the endotransglucosylase (XET; EC 2.4.1.207) activity towards xyloglucan and non-detectable endohydrolytic (XEH; EC 3.2.1.151) activity. Expressed throughout both the main and the lateral root, with intensive expression at the dividing and elongating regions. Is expressed in lateral root primordia but expression ceases after later…
AT3G26830	1.11034	0.000431211	Mutations in pad3 are defective in biosynthesis of the indole derived phytoalexin camalexin. Encodes a cytochrome P450 enzyme that catalyzes the conversion of dihydrocamalexic acid to camalexin. The mRNA is cell-to-cell mobile.
AT3G25510	1.05847	0.000432148	disease resistance protein (TIR-NBS-LRR class) family protein;(source:Araport11)
AT2G44380	1.564	0.000440887	Cysteine/Histidine-rich C1 domain family protein;(source:Araport11)
AT1G49000	1.2997	0.000457793	transmembrane protein;(source:Araport11)
AT4G15610	1.48136	0.0004814	Uncharacterized protein family (UPF0497);(source:Araport11)
AT2G28110	1.5651	0.00048908	Homolog to AT5G22940, a member of glycosyltransferase family 47 that is involved in secondary cell wall biosynthesis. It exhibits high sequence similarity to tobacco (Nicotiana plumbaginifolia) pectin glucuronyltransferase. Protein has a domain that shares significant similarity with the pfam03016 domain. It is expressed specifically in developing vessels and fiber cells, and FRA8 is targeted to …
AT3G50190	1.34393	0.000504294	transmembrane protein, putative (DUF247);(source:Araport11)
AT5G15190	1.04183	0.000510252	hypothetical protein;(source:Araport11)
AT5G05380	1.01713	0.000577008	prenylated RAB acceptor 1.B3;(source:Araport11)
AT1G63030	4.89126	0.000580239	encodes a member of the DREB subfamily A-1 of ERF/AP2 transcription factor family (DDF2). The protein contains one AP2 domain. There are six members in this subfamily, including CBF1, CBF2, and CBF3. Overexpression of this gene results in the reduction of gibberellic acid biosynthesis. This gene is expressed in all tissues examined, but most abundantly expressed in rosette leaves and stems. Overe…
AT1G05753	1.04936	0.000580866	Natural antisense transcript overlaps with AT1G22500;(source:Araport11)
AT4G03725	1.15689	0.000590903	Natural antisense transcript overlaps with AT4G00750;(source:Araport11)
AT5G13820	1.12706	0.000598391	Encodes a protein that specifically binds plant telomeric DNA repeats. It has a single Myb telomeric DNA-binding (SANT) domain in C-terminus that prefers the sequence TTTAGGG. Single Myb Histone (SMH) gene family member.
AT5G52300	2.08102	0.000599844	Encodes a protein that is induced in expression in response to water deprivation such as cold, high-salt, and desiccation. The response appears to be via abscisic acid. The promoter region contains two ABA-responsive elements (ABREs) that are required for the dehydration-responsive expression of rd29B as cis-acting elements. Protein is a member of a gene family with other members found plants, an…
AT4G28140	1.57713	0.000642968	encodes a member of the DREB subfamily A-6 of ERF/AP2 transcription factor family. The protein contains one AP2 domain. There are 8 members in this subfamily including RAP2.4. Regulated by heat shock.
AT1G30135	3.1031	0.000649653	jasmonate-zim-domain protein 8;(source:Araport11)
AT1G62420	5.10009	0.000661204	DUF506 family protein (DUF506);(source:Araport11)
AT4G05015	1.06815	0.000665323	Natural antisense transcript overlaps with AT4G04860;(source:Araport11)
AT4G30430	3.45366	0.000691825	Member of TETRASPANIN family
AT1G67980	1.59261	0.000692755	Encodes S-adenosyl-L-methionine: transcaffeoyl Coenzyme A 3-O-methyltransferase. Methyltransferase in the lignin biosynthetic pathway.
AT4G03450	1.0051	0.000714825	Ankyrin repeat family protein;(source:Araport11)
AT1G72280	1.14113	0.00071773	Encodes an oxidoreductin required for oxidative protein folding in the ER and exists in two distinct oxidized isoforms (Ox1 and Ox2), which are determined by the formation or breakage of the putative regulatory disulfide. AtERO1 is mainly present in the Ox1 redox state.
AT3G62695	1.00291	0.000763143	hypothetical protein;(source:Araport11)
AT1G07943	2.18291	0.000786662	Natural antisense transcript overlaps with AT1G54160;(source:Araport11)
AT1G36060	1.77462	0.000799418	encodes a member of the DREB subfamily A-6 of ERF/AP2 transcription factor family. The protein contains one AP2 domain. There are 8 members in this subfamily including RAP2.4.Overexpression results in increased drought tolerance and vitrified leaves. Binds to DRE/GCC promoter elements and activates expression of aquaporin genes AtTIP1;1, AtTIP2;3, and AtPIP2;2.
AT1G09457	2.0856	0.000825334	Natural antisense transcript overlaps with AT1G74430;(source:Araport11)
AT1G01130	1.42637	0.00083096	CBL-interacting Serine/Threonine-kinase;(source:Araport11)
AT4G21926	1.6071	0.000839569	hypothetical protein;(source:Araport11)
AT5G24655	1.31964	0.000842081	response to low sulfur 4;(source:Araport11)
AT3G19040	2.57524	0.000848485	Encodes a protein similar to TATA-binding protein-associated factor TAF1 (a.k.a. TAFII250) with histone acetyltransferase activity. It is required in integrating light signals to regulate gene expression and growth.
AT4G21903	1.54094	0.000869785	MATE efflux family protein;(source:Araport11)
AT4G15975	1.52296	0.000893806	RING/U-box superfamily protein;(source:Araport11)
AT5G35732	1.06814	0.000901315	hypothetical protein;(source:Araport11)
AT4G00700	1.04758	0.00095269	C2 calcium/lipid-binding plant phosphoribosyltransferase family protein;(source:Araport11)
AT4G08555	1.10899	0.000976551	hypothetical protein;(source:Araport11)
AT3G20960	1.13177	0.000988387	cytochrome P450, family 705, subfamily A, polypeptide 33;(source:Araport11)
AT1G51890	1.23244	0.00104874	Leucine-rich repeat protein kinase family protein;(source:Araport11)
AT5G57010	1.60194	0.00109776	calmodulin-binding family protein;(source:Araport11)
AT5G28010	1.08608	0.0011125	Polyketide cyclase/dehydrase and lipid transport superfamily protein;(source:Araport11)
AT1G19540	1.08662	0.00111441	NmrA-like negative transcriptional regulator family protein;(source:Araport11)
AT3G29010	1.3991	0.0011148	Biotin/lipoate A/B protein ligase family;(source:Araport11)
AT1G09437	2.13048	0.00117053	Natural antisense transcript overlaps with AT1G74360;(source:Araport11)
AT5G16640	1.26195	0.00130039	Pentatricopeptide repeat (PPR) superfamily protein;(source:Araport11)
AT1G21090	1.28165	0.00136803	Cupredoxin superfamily protein;(source:Araport11)
AT1G23120	2.28481	0.00140469	Polyketide cyclase/dehydrase and lipid transport superfamily protein;(source:Araport11)
AT4G28460	3.60121	0.00143922	Activates immune responses through RECEPTOR-LIKE KINASE7 (RLK7). Induces stomatal closure is dependent on RLK7 and the transcription of genes involved in SA production and SA-dependent stomatal closure. SA promotes the flg22-induced expression of PIP1 preligand, prePIP1.
AT1G80160	1.53368	0.00144021	Vicinal oxygen chelate (VOC) superfamily member.
AT3G57740	1.12786	0.00155302	Protein kinase superfamily protein;(source:Araport11)
AT1G61120	1.61077	0.00162961	Encodes a geranyllinalool synthase that produces a precursor to TMTT, a volatile plant defense C16-homoterpene. GES transcript levels rise in response to alamethicin, a fungal peptide mixture that damages membranes. This transcriptional response is blocked in JA biosynthetic and JA signaling mutants, but GES transcript levels still rise in response to alamethicin in mutants with salicylic acid an…
AT1G73260	3.64876	0.00172184	Encodes a trypsin inhibitor involved in modulating programmed cell death in plant-pathogen interactions.
AT1G14870	1.42276	0.00175	PCR2 encodes a membrane protein involved in zinc transport and detoxification.
AT1G17020	2.97302	0.00175893	Encodes a novel member of the Fe(II)/ascorbate oxidase gene family; senescence-related gene.
AT5G64510	1.3348	0.00176016	Encodes Tunicamycin Induced 1(TIN1), a plant-speci_x001E_c ER stress-inducible protein. TIN1 mutation affects pollen surface morphology. Transcriptionally induced by treatment with the N-linked glyclsylation inhibitor tunicamycin.
AT5G13320	1.00198	0.00177803	Encodes an enzyme capable of conjugating amino acids to 4-substituted benzoates. 4-HBA (4-hydroxybenzoic acid) and pABA (4-aminobenzoate) may be targets of the enzyme in Arabidopsis, leading to the production of pABA-Glu, 4HBA-Glu, or other related compounds. This enzyme is involved in disease-resistance signaling. It is required for the accumulation of salicylic acid, activation of defense respo…
AT5G25820	1.11584	0.00179019	Exostosin family protein;(source:Araport11)
AT5G07322	1.68596	0.00183342	other_RNA;(source:Araport11)
AT3G03470	1.03378	0.00183481	member of CYP89A
AT1G34420	1.08147	0.00190594	leucine-rich repeat transmembrane protein kinase family protein;(source:Araport11)
AT2G41515	1.70912	0.00196458	hypothetical protein;(source:Araport11)
AT2G44480	1.12267	0.00202993	beta glucosidase 17;(source:Araport11)
AT2G41480	1.05282	0.00205008	Encodes a cationic cell-wall-bound peroxidase homolog that is involved in the lignification of cell walls. Regulated by COG1, involved in seed longevity.
AT3G43250	4.89722	0.00205565	coiled-coil protein (DUF572);(source:Araport11)
AT3G46900	1.02209	0.00207851	encodes a member of copper transporter family and functionally complements a high affinity copper transporter mutant in yeast
AT1G80820	2.19901	0.00209241	Encodes an cinnamoyl CoA reductase isoform. Involved in lignin biosynthesis.
AT2G09440	1.31641	0.00217442	Natural antisense transcript overlaps with AT2G43320;(source:Araport11)
AT2G09785	1.3695	0.00225952	Natural antisense transcript overlaps with AT2G47110;(source:Araport11)
AT5G01380	1.90345	0.00232674	Homeodomain-like superfamily protein;(source:Araport11)
AT1G01355	1.5018	0.00236605	Putative endonuclease or glycosyl hydrolase;(source:Araport11)
AT3G09032	1.22042	0.00239313	josephin-like protein;(source:Araport11)
AT2G25440	3.37636	0.00245471	receptor like protein 20;(source:Araport11)
AT5G57510	2.14909	0.00246215	cotton fiber protein;(source:Araport11)
AT1G31750	1.65437	0.00247653	proline-rich family protein;(source:Araport11)
AT3G19550	1.35853	0.00251833	glutamate racemase;(source:Araport11)
AT1G07160	2.13734	0.00253368	Protein phosphatase 2C family protein;(source:Araport11)
AT2G20835	1.45649	0.00280116	hypothetical protein;(source:Araport11)
AT3G46890	1.50802	0.00303086	maternal effect embryo arrest protein;(source:Araport11)
AT1G07150	1.07095	0.00313122	Member of MEKK subfamily. Involved in wound induced signaling where it interacts with At5g40440, and activates At1g59580.
AT5G64810	2.30726	0.00314751	member of WRKY Transcription Factor; Group II-c. Involved in jasmonic acid inducible defense responses.
AT5G23370	1.22782	0.00315667	GRAM domain-containing protein / ABA-responsive protein-like protein;(source:Araport11)
AT2G21188	1.24185	0.00321687	other_RNA;(source:Araport11)
AT4G13130	4.64029	0.00332657	Cysteine/Histidine-rich C1 domain family protein;(source:Araport11)
AT3G49580	3.50435	0.00334412	response to low sulfur 1;(source:Araport11)
AT1G13330	1.12266	0.00351465	Encodes the Arabidopsis Hop2 homologue. In other species, Hop2 is proposed to be involved in inter-homolog bias in double strand break repair.
AT4G12490	6.12426	0.00360508	Encodes a member of the AZI family of lipid transfer proteins. Contains a PRR domain that appears to be required for localization to the chloroplast.
AT4G15417	3.68242	0.00362684	RNAse II-like 1;(source:Araport11)
AT5G22545	2.30699	0.00371502	hypothetical protein;(source:Araport11)
AT2G16595	1.18527	0.00375026	Translocon-associated protein (TRAP), alpha subunit;(source:Araport11)
AT5G13220	1.59329	0.00379073	Plants overexpressing At5g13220.3, but not At5g13220.1 showed enhanced insensitivity to MeJa.
AT4G27480	1.00396	0.00392392	GT14 enzyme
AT5G62150	2.38143	0.00395119	peptidoglycan-binding LysM domain-containing protein;(source:Araport11)
AT3G50960	1.08629	0.00400767	Encodes a protein that functions in microtubule assembly. PLP3a can bind to several different tubulin family members in Y2H assays. Plants with reduced levels of both PLP3a and PLP3b (At5g66410) show defects in cytokinesis, cortical microtubule array formation, oriented cell growth, and maintenance of proper ploidy.
AT5G28610	3.07944	0.0040307	LOW protein: ATP-dependent RNA helicase DRS1-like protein;(source:Araport11)
AT5G43170	1.34001	0.00404149	Encodes zinc finger protein. mRNA levels are elevated in response to high salinity and low temperature. The protein is localized to the nucleus and acts as a transcriptional repressor.
AT1G34180	1.3737	0.00424806	NAC domain containing protein 16;(source:Araport11)
AT2G29950	1.12498	0.00429642	Member of a small family of proteins containing DUF1313 domain. Involved in flowering time.
AT4G37060	5.51548	0.00441374	Patatin-related phospholipase A. Expressed weakly in roots, cotyledons, and leaves but is transcriptionally induced by auxin. Phosphorylation by calcium-dependent protein kinases in vitro enhances its activity.
AT3G44860	1.37577	0.00442595	Encodes a farnesoic acid carboxyl-O-methyltransferase. The mRNA is cell-to-cell mobile.
AT5G44567	4.76587	0.00469834	hypothetical protein;(source:Araport11)
AT2G35637	1.26635	0.00470728	Natural antisense transcript overlaps with AT2G35640;(source:Araport11)
AT3G55890	2.4839	0.00473732	Yippee family putative zinc-binding protein;(source:Araport11)
AT5G05340	4.64471	0.00478681	Encodes a protein with sequence similarity to peroxidases that is involved in lignin biosynthesis. Loss of function mutations show abnormal development of xylem fibers and reduced levels of lignin biosynthetic enxymes.
AT2G11891	2.52955	0.00479083	hypothetical protein;(source:Araport11)
AT3G50940	2.6623	0.00488231	P-loop containing nucleoside triphosphate hydrolases superfamily protein;(source:Araport11)
AT5G25110	1.72539	0.00489013	salt- and anoxia-induced member of AtCIPK family.
AT1G59865	2.96783	0.00494287	transmembrane protein;(source:Araport11)
AT5G55170	1.50803	0.00498259	Encodes a small ubiquitin-like modifier (SUMO) polypeptide that becomes covalently attached to various intracellular protein targets, much like ubiquitination, leading to post-translational modification of those targets.
AT2G35980	2.06331	0.00506971	Encodes a protein whose sequence is similar to tobacco hairpin-induced gene (HIN1) and Arabidopsis non-race specific disease resistance gene (NDR1). Expression of this gene is induced by cucumber mosaic virus, spermine and during senescence. The gene product is localized to the chloroplast. The mRNA is cell-to-cell mobile.
AT1G53625	1.50622	0.00510243	hypothetical protein;(source:Araport11)
AT4G31230	1.42214	0.00590323	kinase with adenine nucleotide alpha hydrolases-like domain-containing protein;(source:Araport11)
AT2G29090	1.72464	0.00595492	Encodes a protein with ABA 8'-hydroxylase activity, involved in ABA catabolism. Member of the CYP707A gene family. This gene predominantly accumulates in dry seeds and is up-regulated immediately following imbibition. CYP707A2 appears to play a major role in the rapid decrease in ABA levels during early seed imbibition.
AT3G12833	2.84691	0.00616198	hypothetical protein;(source:Araport11)
AT1G64110	1.01092	0.00618035	Target promoter of the male germline-specific transcription factor DUO1.
AT5G18220	1.2653	0.00619822	O-Glycosyl hydrolases family 17 protein;(source:Araport11)
AT1G75670	1.01695	0.00625581	DNA-directed RNA polymerase;(source:Araport11)
AT2G44370	1.28629	0.00641569	Cysteine/Histidine-rich C1 domain family protein;(source:Araport11)
AT1G15380	1.67085	0.00659455	Glyoxalase which affects ABA/JA crosstalk.
