# Supplementary material for: Mechanosensory trichome cells evoke a mechanical stimuli–induced immune response in Arabidopsis thaliana
Source: Nat Commun. 2022 Mar 8;13:1216. doi: 10.1038/s41467-022-28813-8 (PMC8904797; doi:10.1038/s41467-022-28813-8)
Supplement: Supplementary file 7 — Supplementary Data 4 [file 41467_2022_28813_MOESM7_ESM.xlsx]

## Sheet: GO term of brush (MS)
Supplementary Data 4, Gene Ontology terms of 1,241 genes listed in Supplementary Data 3. This list contains GO term description and P value generated by BiNGO.																Supplementary Table 2, Gene Ontology terms of 329 genes upregulated 15 minutes after treatment with raindrops. This list contains GO term description and P value generated by BiNGO.																Supplementary Table 2, Gene Ontology terms of 329 genes upregulated 15 minutes after treatment with raindrops. This list contains GO term description and P value generated by BiNGO.																Supplementary Table 2, Gene Ontology terms of 329 genes upregulated 15 minutes after treatment with raindrops. This list contains GO term description and P value generated by BiNGO.
GO Term Description	P value
response to chitin (GO:0010200)	3.79e-71
response to carbohydrate stimulus (GO:0009743)	2.93e-51
response to stimulus (GO:0050896)	1.22e-39
response to stress (GO:0006950)	6.63e-36
response to organic substance (GO:0010033)	4.69e-33
defence response (GO:0006952)	1.24e-32
response to chemical stimulus (GO:0042221)	6.49e-29
immune response (GO:0006955)	7.9e-26
immune system process (GO:0002376)	1.06e-25
response to biotic stimulus (GO:0009607)	7.82e-24
response to other organism (GO:0051707)	3.71e-23
response to fungus (GO:0009620)	2.68e-21
innate immune response (GO:0045087)	8.81e-21
post-translational protein modification (GO:0043687)	6.41e-20
multi-organism process (GO:0051704)	6.41e-20
defence response to fungus (GO:0050832)	1.26e-18
protein amino acid phosphorylation (GO:0006468)	7.85e-18
protein modification process (GO:0006464)	1.02e-17
phosphorus metabolic process (GO:0006793)	1.37e-16
phosphate metabolic process (GO:0006796)	3.52e-16
phosphorylation (GO:0016310)	4.5e-16
macromolecule modification (GO:0043412)	3.38e-14
signaling (GO:0023052)	5.78e-12
response to wounding (GO:0009611)	1.37e-11
response to endogenous stimulus (GO:0009719)	7.84e-11
response to abscisic acid stimulus (GO:0009737)	3.55e-10
signaling process (GO:0023046)	1.73e-09
signal transmission (GO:0023060)	1.73e-09
response to bacterium (GO:0009617)	2.23e-09
programmed cell death (GO:0012501)	3.17e-09
defence response to bacterium (GO:0042742)	7.03e-09
death (GO:0016265)	1.19e-08
cell death (GO:0008219)	1.19e-08
response to abiotic stimulus (GO:0009628)	1.67e-08
response to hormone stimulus (GO:0009725)	2.53e-08
response to cold (GO:0009409)	2.87e-08
response to temperature stimulus (GO:0009266)	3.42e-08
regulation of defence response (GO:0031347)	3.53e-08
response to water deprivation (GO:0009414)	5.63e-08
regulation of response to stress (GO:0080134)	9.82e-08
response to water (GO:0009415)	1.43e-07
response to salicylic acid stimulus (GO:0009751)	3.54e-07
defence response, incompatible interaction (GO:0009814)	4.29e-07
signal transduction (GO:0007165)	4.32e-07
response to jasmonic acid stimulus (GO:0009753)	1.94e-06
regulation of immune response (GO:0050776)	1.99e-06
regulation of immune system process (GO:0002682)	1.99e-06
signaling pathway (GO:0023033)	3.16e-06
apoptosis (GO:0006915)	5.81e-06
response to osmotic stress (GO:0006970)	6e-06
