# Supplementary material for: Mechanosensory trichome cells evoke a mechanical stimuli–induced immune response in Arabidopsis thaliana
Source: Nat Commun. 2022 Mar 8;13:1216. doi: 10.1038/s41467-022-28813-8 (PMC8904797; doi:10.1038/s41467-022-28813-8)
Supplement: Supplementary file 8 — Supplementary Data 5 [file 41467_2022_28813_MOESM8_ESM.xlsx]

## Sheet: Raindrop, MS, MPK3&6
Supplementary Data 5, The list of 328 genes upregulated by 10 falling raindrops, MS (one brushing), and MPK3/MPK6. This list contains locus identifier and gene description (log2FC >= 1, likelihood ratio test; P < 0.05).
Locus Identifier	Gene Model Description
AT1G17147	VQ motif-containing protein;(source:Araport11)
AT2G32020	Acyl-CoA N-acyltransferases (NAT) superfamily protein;(source:Araport11)
AT2G28400	senescence regulator (Protein of unknown function, DUF584);(source:Araport11)
AT3G55890	Yippee family putative zinc-binding protein;(source:Araport11)
AT1G36622	transmembrane protein;(source:Araport11)
AT4G08555	hypothetical protein;(source:Araport11)
AT5G41750	Disease resistance protein (TIR-NBS-LRR class) family;(source:Araport11)
AT3G57450	hypothetical protein;(source:Araport11)
AT3G43250	coiled-coil protein (DUF572);(source:Araport11)
AT2G17705	methionine-S-oxide reductase;(source:Araport11)
AT1G25370	hypothetical protein (DUF1639);(source:Araport11)
AT1G07160	Protein phosphatase 2C family protein;(source:Araport11)
AT1G33600	Leucine-rich repeat (LRR) family protein;(source:Araport11)
AT3G01830	Calcium-binding EF-hand family protein;(source:Araport11)
AT5G48657	defense protein-like protein;(source:Araport11)
AT5G22540	Associated with a QTL for quantitative disease resistance.
AT1G50740	Transmembrane proteins 14C;(source:Araport11)
AT5G57500	Galactosyltransferase family protein;(source:Araport11)
AT3G15518	hypothetical protein;(source:Araport11)
AT1G62420	DUF506 family protein (DUF506);(source:Araport11)
AT3G13950	ankyrin;(source:Araport11)
AT2G15760	calmodulin-binding protein (DUF1645);(source:Araport11)
AT5G08240	transmembrane protein;(source:Araport11)
AT4G36500	hypothetical protein;(source:Araport11)
AT2G04495	transmembrane protein;(source:Araport11)
AT1G74330	Protein kinase superfamily protein;(source:Araport11)
AT4G14370	Disease resistance protein (TIR-NBS-LRR class) family;(source:Araport11)
AT1G61420	S-locus lectin protein kinase family protein;(source:Araport11)
AT2G36220	hypothetical protein;(source:Araport11)
AT3G50900	hypothetical protein;(source:Araport11)
AT5G55560	Protein kinase superfamily protein;(source:Araport11)
AT2G18680	transmembrane protein;(source:Araport11)
AT5G48540	receptor-like protein kinase-related family protein;(source:Araport11)
AT1G68620	alpha/beta-Hydrolases superfamily protein;(source:Araport11)
AT1G28190	PADRE protein up-regulated after infection by S. sclerotiorum.
AT5G52020	encodes a member of the DREB subfamily A-4 of ERF/AP2 transcription factor family. The protein contains one AP2 domain. There are 17 members in this subfamily including TINY.
AT2G39650	cruciferin (DUF506);(source:Araport11)
AT5G12340	PADRE protein up-regulated after infection by S. sclerotiorum.
AT1G63530	hypothetical protein;(source:Araport11)
AT1G62840	ankyrin repeat/KH domain protein (DUF1442);(source:Araport11)
AT4G21920	hypothetical protein;(source:Araport11)
AT2G18690	transmembrane protein;(source:Araport11)
AT5G52760	Copper transport protein family;(source:Araport11)
AT1G78410	VQ motif-containing protein;(source:Araport11)
AT3G52520	hypothetical protein;(source:Araport11)
AT5G19240	Glycoprotein membrane precursor GPI-anchored;(source:Araport11)
AT1G21550	Calcium-binding EF-hand family protein;(source:Araport11)
AT1G73810	Core-2/I-branching beta-1,6-N-acetylglucosaminyltransferase family protein;(source:Araport11)
AT4G28400	Protein phosphatase 2C family protein;(source:Araport11)
AT5G54860	Major facilitator superfamily protein;(source:Araport11)
AT5G22520	hypothetical protein;(source:Araport11)
AT5G25930	kinase family with leucine-rich repeat domain-containing protein;(source:Araport11)
AT1G76070	hypothetical protein;(source:Araport11)
AT5G46295	transmembrane protein;(source:Araport11)
AT1G63840	RING/U-box superfamily protein;(source:Araport11)
AT2G41835	zinc finger (C2H2 type, AN1-like) family protein;(source:Araport11)
AT5G46080	Protein kinase superfamily protein;(source:Araport11)
AT4G20000	VQ motif-containing protein;(source:Araport11)
AT1G64065	Late embryogenesis abundant (LEA) hydroxyproline-rich glycoprotein family;(source:Araport11)
AT4G23610	Late embryogenesis abundant (LEA) hydroxyproline-rich glycoprotein family;(source:Araport11)
AT1G20310	syringolide-induced protein;(source:Araport11)
AT4G24160	Encodes a soluble lysophosphatidic acid acyltransferase with additional triacylglycerol lipase and phosphatidylcholine hydrolyzing enzymatic activities. Plays a pivotal role in maintaining the lipid homeostasis by regulating both phospholipid and neutral lipid levels.
AT1G53625	hypothetical protein;(source:Araport11)
AT5G62150	peptidoglycan-binding LysM domain-containing protein;(source:Araport11)
AT5G58680	ARM repeat superfamily protein;(source:Araport11)
AT1G30757	transmembrane protein;(source:Araport11)
AT1G26730	EXS (ERD1/XPR1/SYG1) family protein;(source:Araport11)
AT3G09020	alpha 1,4-glycosyltransferase family protein;(source:Araport11)
AT3G28850	Glutaredoxin family protein;(source:Araport11)
AT1G05675	UDP-Glycosyltransferase superfamily protein;(source:Araport11)
AT5G57010	calmodulin-binding family protein;(source:Araport11)
AT4G03450	Ankyrin repeat family protein;(source:Araport11)
AT4G36010	Pathogenesis-related thaumatin superfamily protein;(source:Araport11)
AT1G15430	hypothetical protein (DUF1644);(source:Araport11)
AT2G15220	Plant basic secretory protein (BSP) family protein;(source:Araport11)
AT3G46080	C2H2-type zinc finger family protein;(source:Araport11)
AT3G26910	hydroxyproline-rich glycoprotein family protein;(source:Araport11)
AT4G28085	transmembrane protein;(source:Araport11)
AT3G02840	ARM repeat superfamily protein;(source:Araport11)
AT1G64610	Transducin/WD40 repeat-like superfamily protein;(source:Araport11)
AT5G18470	Curculin-like (mannose-binding) lectin family protein;(source:Araport11)
AT1G51890	Leucine-rich repeat protein kinase family protein;(source:Araport11)
AT3G09032	josephin-like protein;(source:Araport11)
AT1G66880	Protein kinase superfamily protein;(source:Araport11)
AT1G67920	hypothetical protein;(source:Araport11)
AT2G36770	UDP-Glycosyltransferase superfamily protein;(source:Araport11)
AT5G19230	Glycoprotein membrane precursor GPI-anchored;(source:Araport11)
AT3G59080	Eukaryotic aspartyl protease family protein;(source:Araport11)
AT2G24550	major centromere autoantigen B-like protein;(source:Araport11)
AT5G42010	Transducin/WD40 repeat-like superfamily protein;(source:Araport11)
AT5G10695	methionyl-tRNA synthetase;(source:Araport11)
AT2G32030	Acyl-CoA N-acyltransferases (NAT) superfamily protein;(source:Araport11)
AT1G50750	aminotransferase-like, mobile domain protein;(source:Araport11)
AT5G52750	Heavy metal transport/detoxification superfamily protein;(source:Araport11)
AT4G39580	Galactose oxidase/kelch repeat superfamily protein;(source:Araport11)
AT5G18150	Methyltransferase-related protein;(source:Araport11)
AT1G61360	S-locus lectin protein kinase family protein;(source:Araport11)
AT2G31945	transmembrane protein;(source:Araport11)
AT4G21903	MATE efflux family protein;(source:Araport11)
AT1G02460	Pectin lyase-like superfamily protein;(source:Araport11)
AT1G61610	S-locus lectin protein kinase family protein;(source:Araport11)
AT1G09932	Phosphoglycerate mutase family protein;(source:Araport11)
AT3G28580	P-loop containing nucleoside triphosphate hydrolases superfamily protein;(source:Araport11)
AT3G29000	Calcium-binding EF-hand family protein;(source:Araport11)
AT2G27310	F-box family protein;(source:Araport11)
AT2G38500	2-oxoglutarate (2OG) and Fe(II)-dependent oxygenase superfamily protein;(source:Araport11)
AT1G76600	PADRE protein up-regulated after infection by S. sclerotiorun.
AT1G33590	Leucine-rich repeat (LRR) family protein;(source:Araport11)
AT2G35658	transmembrane protein;(source:Araport11)
AT1G35210	hypothetical protein;(source:Araport11)
AT2G25735	hypothetical protein;(source:Araport11)
AT2G32140	transmembrane receptor;(source:Araport11)
AT1G57630	Toll-Interleukin-Resistance (TIR) domain family protein;(source:Araport11)
AT2G40095	Alpha/beta hydrolase related protein;(source:Araport11)
AT1G07135	glycine-rich protein;(source:Araport11)
AT2G46620	P-loop containing nucleoside triphosphate hydrolases superfamily protein;(source:Araport11)
AT5G57510	cotton fiber protein;(source:Araport11)
AT2G26530	Pheromone receptor-like protein involved in the early elicitor signaling events which occur within minutes and include ion fluxes across the plasma membrane, activation of MPKs and the formation of ROS related to PGPS1 and WRKY33. (AR781) (AR781)
AT1G24140	Expression induced by fungal and bacterial pathogens. (AT3-MMP) (AT3-MMP)
AT1G01720	Belongs to a large family of putative transcriptional activators with NAC domain. Transcript level increases in response to wounding and abscisic acid. ATAF1 attentuates ABA signaling and sythesis. Mutants are hyposensitive to ABA. The mRNA is cell-to-cell mobile.
AT5G08790	induced by wounding, belongs to a large family of putative transcriptional activators with NAC domain. (ATAF2) (ATAF2);ARABIDOPSIS NAC DOMAIN CONTAINING PROTEIN 81 (anac081)
AT1G30730	FAD-binding Berberine family protein;(source:Araport11) (ATBBE11) (ATBBE11)
AT4G20830	Encodes an oligogalacturonide oxidase that inactivates the elicitor-active oligogalacturonides (OGs). It is involved in plant immunity. Overexpressing plants are more resistant to B. cinerea. (ATBBE19) OLIGOGALACTURONIDE OXIDASE 1 (OGOX1); (ATBBE19)
AT4G20860	involved in the generation of H2O2 from reduced compounds (ATBBE22) (ATBBE22);CELLODEXTRIN OXIDASE (CELLOX);BERBERINE BRIDGE ENZYME 22 (BBE22)
AT5G48400	member of Putative ligand-gated ion channel subunit family (ATGLR1.2) (ATGLR1.2);GLUTAMATE RECEPTOR 1.2 (GLR1.2)
AT1G07620	GTP-binding protein Obg/CgtA;(source:Araport11) (ATOBGM) TON1 RECRUITING MOTIF 32 (TRM32); (ATOBGM)
AT4G21390	S-locus lectin protein kinase family protein;(source:Araport11) (B120) (B120)
AT2G29720	Encodes CTF2B. (CTF2B) (CTF2B)
AT2G40140	zinc finger (CCCH-type) family protein;(source:Araport11) (CZF1) (CZF1); (ZFAR1);(SALT-INDUCIBLE ZINC FINGER 2 (SZF2); (ATSZF2);TANDEM ZINC FINGER 10 (TZF10)
AT5G18400	Cytosolic Iron-sulfur cluster Assembly protein. (DRE2) HOMOLOG OF YEAST DRE2 (ATDRE2); (DRE2)
AT5G02490	Heat shock protein 70 (Hsp 70) family protein;(source:Araport11) (Hsp70-2) (Hsp70-2); (AtHsp70-2)
AT5G26340	Encodes a protein with high affinity, hexose-specific/H+ symporter activity. The activity of the transporter appears to be negatively regulated by phosphorylation. Importantly, microarray analysis, as well as the study of the expression of this gene in mutants involved in programmed ce
AT4G14450	A member of a small family of proline/serine rich proteins of unknown function. It interacts with defense related MAP kinase MPK6. It's expression is induced by PAMP elicitors. May play a role in response to pathogens. (PH1) (PH1)
AT3G28210	Encodes a putative zinc finger protein (PMZ). (PMZ) (PMZ);STRESS-ASSOCIATED PROTEIN 12 (SAP12)
AT5G39580	Class III peroxidase cell wall-targeted protein localized to the micropylar endosperm facing the radicle. Involved in seed germination. (PRX62) (PRX62)
AT5G67340	Plant U-box type E3 ubiquitin ligase (PUB). (PUB2) (PUB2)
AT1G32960	Subtilase family protein;(source:Araport11) (SBT3.3) (ATSBT3.3); (SBT3.3)
AT5G40460	cyclin-dependent kinase inhibitor SMR3-like protein;(source:Araport11) (SMR6) (SMR6)
AT5G65300	Gene of unknown function. Expression is induced by a variety of biotic (P. syringae) and abiotic stresses (salt, ABA,IAA, and more.)Member of a small family that includes AT1G35210, AT1G72240, and AT1G22470.Mutants have no obvious loss of function phenotype but overexpressors are early
AT2G22880	VQ motif-containing protein;(source:Araport11) (VQ12) (VQ12)
AT4G23810	member of WRKY Transcription Factor; Group III (WRKY53) (ATWRKY53); (WRKY53)
AT1G62300	Encodes a transcription factor WRKY6. Regulates Phosphate1 (Pho1) expression in response to low phosphate (Pi) stress. (WRKY6) (ATWRKY6); (WRKY6)
AT3G46090	C2H2 and C2HC zinc fingers superfamily protein;(source:Araport11) (ZAT7) (ZAT7)
AT1G59590	ZCF37 mRNA, complete cds The mRNA is cell-to-cell mobile. (ZCF37) (ZCF37)
AT1G65250	Protein kinase superfamily protein;(source:Araport11) (ZRK14) (ZRK14)
AT3G57740	Protein kinase superfamily protein;(source:Araport11) (ZRK4) (ZRK4)
AT4G11280	encodes a a member of the 1-aminocyclopropane-1-carboxylate (ACC) synthase (S-adenosyl-L-methionine methylthioadenosine-lyase, EC 4.4.1.14) gene family The mRNA is cell-to-cell mobile. 1-AMINOCYCLOPROPANE-1-CARBOXYLIC ACID (ACC) SYNTHASE 6 (ACS6) 1-AMINOCYCLOPR
AT1G76680	Encodes a member of an alpha/beta barrel fold family of FMN-containing oxidoreductases. One of the closely related 12-oxophytodienoic acid reductases. This enzyme is not expected to participate in jasmonic acid biosynthesis because during in vitro assays, it shows very little activity
AT3G18950	Transducin/WD40 repeat-like superfamily protein;(source:Araport11) ABA-INDUCED WD40 REPEAT 1 (AIW1) ABA-INDUCED WD40 REPEAT 1 (AIW1)
AT3G25250	Arabidopsis protein kinase The mRNA is cell-to-cell mobile. AGC2 KINASE 1 (AGC2-1) AGC2 KINASE 1 (AGC2-1); (AtOXI1);OXIDATIVE SIGNAL-INDUCIBLE1 (OXI1); (AGC2)
AT3G25780	Encodes allene oxide cyclase, one of the enzymes involved in jasmonic acid biosynthesis. One of four genes in Arabidopsis that encode this enzyme. mRNA expression is upregulated in senescing leaves. Note: Nomenclature for Arabidopsis allene oxide cyclase 3 (AOC3, AT3G25780) gene is
AT3G22370	Encodes AOX1a, an isoform of alternative oxidase that is expressed in rosettes, flowers, and root. The alternative oxidase of plant mitochondria transfers electrons from the ubiquinone pool to oxygen without energy conservations. It is regulated through transcriptional control and by
AT3G25610	Encodes aminophospholipid ATPase10 (ALA10), a P4-type ATPase flippase that internalizes exogenous phospholipids across the plasma membrane. AMINOPHOSPHOLIPID ATPASE10 (ALA10) AMINOPHOSPHOLIPID ATPASE10 (ALA10)
AT2G37940	Inositol phosphorylceramide synthase 2;(source:Araport11) ARABIDOPSIS INOSITOL PHOSPHORYLCERAMIDE SYNTHASE 2 (AtIPCS2) ARABIDOPSIS INOSITOL PHOSPHORYLCERAMIDE SYNTHASE 2 (AtIPCS2);ENHANCING RPW8-MEDIATED HR-LIKE CELL DEATH 1 (ERH1)
AT4G33920	Protein phosphatase 2C family protein;(source:Araport11) ARABIDOPSIS PP2C CLADE D 5 (APD5) ARABIDOPSIS PP2C CLADE D 5 (APD5)
AT5G43420	RING/U-box superfamily protein;(source:Araport11) ARABIDOPSIS TÃ³XICOS EN LEVADURA 16 (ATL16) ARABIDOPSIS T??XICOS EN LEVADURA 16 (ATL16)
AT4G15975	RING/U-box superfamily protein;(source:Araport11) ARABIDOPSIS TÃ³XICOS EN LEVADURA 17 (ATL17) ARABIDOPSIS T??XICOS EN LEVADURA 17 (ATL17)
AT3G05200	Encodes a putative RING-H2 zinc finger protein ATL6 (ATL6). The mRNA is cell-to-cell mobile. ARABIDOPSIS TOXICOS EN LEVADURA 6 (ATL6) ARABIDOPSIS TOXICOS EN LEVADURA 6 (ATL6)
AT5G11740	Encodes arabinogalactan protein (AGP15). The mRNA is cell-to-cell mobile. ARABINOGALACTAN PROTEIN 15 (AGP15) (ATAGP15);ARABINOGALACTAN PROTEIN 15 (AGP15)
AT2G46330	Encodes arabinogalactan protein (AGP16). ARABINOGALACTAN PROTEIN 16 (AGP16) ARABINOGALACTAN PROTEIN 16 (AGP16); (ATAGP16)
AT1G35230	Encodes arabinogalactan-protein (AGP5). The mRNA is cell-to-cell mobile. ARABINOGALACTAN PROTEIN 5 (AGP5) ARABINOGALACTAN PROTEIN 5 (AGP5)
AT3G44720	Encodes a plastid-localized arogenate dehydratase involved in phenylalanine biosynthesis. Not less than six genes encoding ADT were identi&#64257;ed in the Arabidopsis genome: ADT1 [At1g11790]; ADT2 [At3g07630]; ADT3 [At2g27820]; ADT4 [At3g44720]; ADT5 [At5g22630]; and ADT6 [At1g08250
AT5G42050	Stress responsive asparagine-rich protein. Binds to PevD (Verticillium dahliae ) fungal effector protein. NRP interacts with CRY2, leading to increased cytoplasmic accumulation of CRY2 in a blue light-independent manner (PMID:28633330).NRP also binds FyPP3 and recruits it to endosomes
AT1G13210	Autoinhibited Ca2+/ATPase II. ALA11 acts redundantly with ALA3, ALA4, ALA5, ALA9, ALA10 in root and shoot development as well as PIN trafficking and polarity . AUTOINHIBITED CA2+/ATPASE II (ACA.l) AMINOPHOSPHOLIPID ATPASE 11 (ALA11);AUTOINHIBITED CA2+/ATPASE II (ACA.
AT1G42990	bZIP60 consists of a bZIP DNA binding domain followed by a putative transmembrane domain. bZIP60 mRNA is upregulated by the addition of ER stress inducers, tunicamycin (inhibitor of N-linked glycosylation), DTT (inhibitor of disulfide bond formation) and azetin-2-carboxylate (proline a
AT3G13430	RING/U-box superfamily protein;(source:Araport11) BCA2A ZINC FINGER ATL 7 (BTL07) BCA2A ZINC FINGER ATL 7 (BTL07)
AT3G54810	Encodes a protein containing a GATA type zinc finger domain that is expressed in the embryo axis and involved in germination. Mutants have a reduced rate of germination even when stratified. BLUE MICROPYLAR END 3 (BME3) BLUE MICROPYLAR END 3-ZINC FINGER (BME3-ZF);GA
AT5G20230	Encodes a Al-stress-induced gene. Along with TCF, it promotes lignin biosynthesis in response to cold stress. The mRNA is cell-to-cell mobile. BLUE-COPPER-BINDING PROTEIN (BCB) BLUE-COPPER-BINDING PROTEIN (BCB);BLUE COPPER BINDING PROTEIN (BCB);BLUE-COPPER-BINDIN
AT3G61190	Encodes a protein with a C2 domain that binds to BON1 in yeast two hybrid analyses. Its ability to bind to phospholipids is enhanced by calcium ions. Involved in maintaining cell homeostasis. BON ASSOCIATION PROTEIN 1 (BAP1) BON ASSOCIATION PROTEIN 1 (BAP1)
AT4G01360	Encodes a protein related to BYPASS1 (BPS1). Regulates production of mobile compound: bps signal. BYPASS 3 (BPS3) BYPASS 3 (BPS3)
AT1G29290	Group II CEP family member; binds to vascular tissue independently of CEPR1 or CRA2. C-TERMINALLY ENCODED PEPTIDE 14 (CEP14) C-TERMINALLY ENCODED PEPTIDE 14 (CEP14)
AT1G67980	Encodes S-adenosyl-L-methionine: transcaffeoyl Coenzyme A 3-O-methyltransferase. Methyltransferase in the lignin biosynthetic pathway. CAFFEOYL-COA 3-O-METHYLTRANSFERASE (CCOAMT) CAFFEOYL-COA 3-O-METHYLTRANSFERASE (CCOAMT)
AT4G17615	Member of AtCBL (Calcineurin B-like Calcium Sensor Proteins) family. Protein level is increased upon high salt, mannitol, and cold stresses. CBL1 interacts with CIPK23 and recruits the kinase to the plasma membrane where the substrate(s) of CIPK23 may reside. CBL1 localization is regul
AT4G37640	Encodes a calmodulin-regulated Ca(2+)-pump located in the endoplasmic reticulum. Belongs to plant 2B ATPase's with an N-terminal autoinhibitor. CALCIUM ATPASE 2 (ACA2) CALCIUM ATPASE 2 (ACA2)
AT3G51920	encodes a divergent member of calmodulin, which is an EF-hand family of Ca2+-binding proteins. This gene is expressed in leaves, flowers and siliques. The gene functionally complements yeast calmodulin 1 (CAM1) but only when selected against the plasmid harboring wild-type yeast seque
AT5G42380	calmodulin like 37;(source:Araport11) CALMODULIN LIKE 37 (CML37) CALMODULIN LIKE 37 (CML37); (ATCML37);CALMODULIN LIKE 39 (CML39)
AT4G20780	Calcium sensor involved in trichome branching. CALMODULIN LIKE 42 (CML42) CALMODULIN LIKE 42 (CML42)
AT5G58940	Arabidopsis thaliana calmodulin-binding receptor-like kinase mRNA The mRNA is cell-to-cell mobile. CALMODULIN-BINDING RECEPTOR-LIKE CYTOPLASMIC KINASE 1 (CRCK1) CALMODULIN-BINDING RECEPTOR-LIKE CYTOPLASMIC KINASE 1 (CRCK1)
AT1G76650	calmodulin-like 38;(source:Araport11) CALMODULIN-LIKE 38 (CML38)
AT5G27420	Encodes CNI1 (Carbon/Nitrogen Insensitive1) (also named as ATL31), a RING type ubiquitin ligase that functions in the Carbon/Nitrogen response for growth phase transition in Arabidopsis seedlings. The mRNA is cell-to-cell mobile. CARBON/NITROGEN INSENSITIVE 1 (CNI1)
AT4G15610	Uncharacterized protein family (UPF0497);(source:Araport11) CASP-LIKE PROTEIN 1D1 (CASPL1D1) CASP-LIKE PROTEIN 1D1 (CASPL1D1)
AT5G22250	Encodes one of the homologs of the yeast CCR4-associated factor 1: AT3G44260 (CAF1a), AT5G22250 (CAF1b). Has mRNA deadenylation activity. Also plays a role in plant defense responses. CCR4- ASSOCIATED FACTOR 1B (CAF1b) CCR4- ASSOCIATED FACTOR 1B (CAF1b);CCR
AT2G43570	chitinase;(source:Araport11) CHITINASE, PUTATIVE (CHI) CHITINASE, PUTATIVE (CHI)
AT5G66650	Chloroplast localized mitochondrial calcium uniporter. CHLOROPLAST-LOCALIZED MITOCHONDRIAL CALCIUM UNIPORTER (CMCU) CHLOROPLAST-LOCALIZED MITOCHONDRIAL CALCIUM UNIPORTER (CMCU)
AT1G80820	Encodes an cinnamoyl CoA reductase isoform. Involved in lignin biosynthesis. CINNAMOYL COA REDUCTASE (CCR2) (ATCCR2);CINNAMOYL COA REDUCTASE (CCR2)
AT1G29690	Encodes a protein containing a domain with significant homology to the MACPF (membrane attack complex and perforin) domain of complements and perforin proteins that are involved in innate immunity in animals. Transgenic <i>cad1-1</i> mutant plants show lesions seen in the hypersensitiv
AT3G50260	Encodes a member of the DREB subfamily A-5 of ERF/AP2 transcription factor family. The protein contains one AP2 domain. Involved in defense and freezing stress responses. There are 16 members in this subfamily including RAP2.1, RAP2.9 and RAP2.10. The mRNA is cell-to-cell mobile.
AT3G55950	CRINKLY4 related 3;(source:Araport11) CRINKLY4 RELATED 3 (CCR3) (ATCRR3);CRINKLY4 RELATED 3 (CCR3)
AT4G39830	role in the degradation of ascorbate to (mono)dehydroascorbate CUPREDOXIN SUPERFAMILY PROTEIN (AO) CUPREDOXIN SUPERFAMILY PROTEIN (AO)
AT4G01010	member of Cyclic nucleotide gated channel family CYCLIC NUCLEOTIDE-GATED CHANNEL 13 (CNGC13) CYCLIC NUCLEOTIDE-GATED CHANNEL 13 (ATCNGC13);CYCLIC NUCLEOTIDE-GATED CHANNEL 13 (CNGC13)
AT1G66160	CYS, MET, PRO, and GLY protein 1;(source:Araport11) CYS, MET, PRO, AND GLY PROTEIN 1 (CMPG1) (ATCMPG1);CYS, MET, PRO, AND GLY PROTEIN 1 (CMPG1)
AT5G64660	CYS, MET, PRO, and GLY protein 2;(source:Araport11) CYS, MET, PRO, AND GLY PROTEIN 2 (CMPG2) CYS, MET, PRO, AND GLY PROTEIN 2 (CMPG2); (ATCMPG2)
AT4G23190	Encodes putative receptor-like protein kinase that is induced by the soil-borne vascular bacteria, Ralstonia solanacearum. Naming convention from Chen et al 2003 (PMID 14756307) CYSTEINE-RICH RLK (RECEPTOR-LIKE PROTEIN KINASE) 11 (CRK11) RECEPTOR LIKE PROTEIN
AT4G23220	Encodes a cysteine-rich receptor-like protein kinase. CYSTEINE-RICH RLK (RECEPTOR-LIKE PROTEIN KINASE) 14 (CRK14) CYSTEINE-RICH RLK (RECEPTOR-LIKE PROTEIN KINASE) 14 (CRK14)
AT4G11470	Encodes a cysteine-rich receptor-like protein kinase. CYSTEINE-RICH RLK (RECEPTOR-LIKE PROTEIN KINASE) 31 (CRK31) CYSTEINE-RICH RLK (RECEPTOR-LIKE PROTEIN KINASE) 31 (CRK31)
AT4G04490	Encodes a cysteine-rich receptor-like protein kinase. CYSTEINE-RICH RLK (RECEPTOR-LIKE PROTEIN KINASE) 36 (CRK36) CYSTEINE-RICH RLK (RECEPTOR-LIKE PROTEIN KINASE) 36 (CRK36)
AT4G23150	Encodes a cysteine-rich receptor-like protein kinase. CYSTEINE-RICH RLK (RECEPTOR-LIKE PROTEIN KINASE) 7 (CRK7) CYSTEINE-RICH RLK (RECEPTOR-LIKE PROTEIN KINASE) 7 (CRK7)
AT1G56060	CYSTM3 is a mitochondrial protein that is induced by salt stress and is a negative regulator of salt stress. CYSTEINE-RICH TRANSMEMBRANE MODULE 3 (ATHCYSTM3) CYSTEINE-RICH TRANSMEMBRANE MODULE 3 (ATHCYSTM3)
AT3G50930	Encodes a protein that is present in a homo-multimeric protein complex on the outer mitochondrial membrane and plays a role in cell death and amplifying salicylic acid signalling. The mRNA is cell-to-cell mobile. CYTOCHROME BC1 SYNTHESIS (BCS1) CYTOCHROME BC1 SYNTHES
AT4G22710	member of CYP706A CYTOCHROME P450, FAMILY 706, SUBFAMILY A, POLYPEPTIDE 2 (CYP706A2) CYTOCHROME P450, FAMILY 706, SUBFAMILY A, POLYPEPTIDE 2 (CYP706A2)
AT4G19230	Encodes a protein with ABA 8'-hydroxylase activity, involved in ABA catabolism. Member of the CYP707A gene family. CYP707A1 appears to play an important role in determining the ABA levels in dry seeds. Gene involved in postgermination growth. Overexpression of CYP707A1 leads to a decre
AT5G45340	Encodes a protein with ABA 8'-hydroxylase activity; involved in ABA catabolism. Mutant analyses show that disruption in the gene results in more drought tolerance whereas overexpression results in increased transpiration rate and reduced drought tolerance. Gene involved in postgerminat
AT5G57220	member of CYP81F, involved in glucosinolate metabolism. Mutants had impaired resistance to fungi. The mRNA is cell-to-cell mobile. CYTOCHROME P450, FAMILY 81, SUBFAMILY F, POLYPEPTIDE 2 (CYP81F2) CYTOCHROME P450, FAMILY 81, SUBFAMILY F, POLYPEPTIDE 2 (CYP81F
AT5G67310	member of CYP81G CYTOCHROME P450, FAMILY 81, SUBFAMILY G, POLYPEPTIDE 1 (CYP81G1) CYTOCHROME P450, FAMILY 81, SUBFAMILY G, POLYPEPTIDE 1 (CYP81G1)
AT3G48520	CYP94B3 is a jasmonoyl-isoleucine-12-hydroxylase that catalyzes the formation of 12-OH-JA-Ile from JA-Ile. By reducing the levels of this the biologically active phytohormone, CYP94B3 attenuates the jasmonic acid signaling cascade. CYP94B3 transcript levels rise in response to wounding
AT1G30370	Encodes a mitochondria-localized class III phospholipase A1 that plays a role in seed viability. DAD1-LIKE ACYLHYDROLASE (DLAH) DAD1-LIKE ACYLHYDROLASE (DLAH)
AT4G24570	Encodes one of the mitochondrial dicarboxylate carriers (DIC): DIC1 (AT2G22500), DIC2 (AT4G24570), DIC3 (AT5G09470). The mRNA is cell-to-cell mobile. DICARBOXYLATE CARRIER 2 (DIC2) DICARBOXYLATE CARRIER 2 (DIC2);PLANT UNCOUPLING MITOCHONDRIAL PROTEIN 4 (UCP4)
AT1G75000	ELO family protein. ELO HOMOLOG 3 (ELO3) ELO HOMOLOG 3 (ELO3)
AT4G33050	Encodes a calmodulin-binding protein involved in stomatal movement. EMBRYO SAC DEVELOPMENT ARREST 39 (EDA39) EMBRYO SAC DEVELOPMENT ARREST 39 (EDA39); (ATIQM1);IQ-MOTIF PROTEIN 1 (IQM1)
AT1G72280	Encodes an oxidoreductin required for oxidative protein folding in the ER and exists in two distinct oxidized isoforms (Ox1 and Ox2), which are determined by the formation or breakage of the putative regulatory disulfide. AtERO1 is mainly present in the Ox1 redox state.
AT3G23240	encodes a member of the ERF (ethylene response factor) subfamily B-3 of ERF/AP2 transcription factor family (ERF1). The protein contains one AP2 domain. There are 18 members in this subfamily including ATERF-1, ATERF-2, AND ATERF-5. EREBP like protein that binds GCC box of ethylene reg
AT4G17500	Encodes a member of the ERF (ethylene response factor) subfamily B-3 of ERF/AP2 transcription factor family (ATERF-1). The protein contains one AP2 domain. There are 18 members in this subfamily including ATERF-1, ATERF-2, AND ATERF-5. The mRNA is cell-to-cell mobile.
AT5G47230	encodes a member of the ERF (ethylene response factor) subfamily B-3 of ERF/AP2 transcription factor family (ATERF-5). The protein contains one AP2 domain. There are 18 members in this subfamily including ATERF-1, ATERF-2, AND ATERF-5. The mRNA is cell-to-cell mobile.
AT4G17490	Encodes a member of the ERF (ethylene response factor) subfamily B-3 of ERF/AP2 transcription factor family (ATERF-6). The protein contains one AP2 domain. There are 18 members in this subfamily including ATERF-1, ATERF-2, AND ATERF-5. It is involved in the response to reactive oxygen
AT3G54150	Encodes a DNA methyltransferase required for pollen exine formation and male fertility via the regulation of callose wall and primexine formation. EXINE FORMATION DEFECTIVE (EFD) EXINE FORMATION DEFECTIVE (EFD)
AT5G58430	A member of EXO70 gene family, putative exocyst subunits, conserved in land plants. Arabidopsis thaliana contains 23 putative EXO70 genes, which can be classified into eight clusters on the phylogenetic tree. Targeted by AvrPtoB to manipulate the defense molecule secretion machinery.
AT1G07000	A member of EXO70 gene family, putative exocyst subunits, conserved in land plants. Arabidopsis thaliana contains 23 putative EXO70 genes, which can be classified into eight clusters on the phylogenetic tree. EXOCYST SUBUNIT EXO70 FAMILY PROTEIN B2 (EXO70B2)
AT3G09520	A member of EXO70 gene family, putative exocyst subunits, conserved in land plants. Arabidopsis thaliana contains 23 putative EXO70 genes, which can be classified into eight clusters on the phylogenetic tree. EXOCYST SUBUNIT EXO70 FAMILY PROTEIN H4 (EXO70H4)
AT1G61340	Encodes a F-box protein induced by various biotic or abiotic stress. F-BOX STRESS INDUCED 1 (FBS1) F-BOX STRESS INDUCED 1 (FBS1); (ATFBS1)
AT5G25250	Encodes a protein that is involved in a membrane microdomain-dependent, but clathrin-independent, endocytic pathway required for optimal seedling development. The mRNA is cell-to-cell mobile. FLOTILLIN 1 (FLOT1) FLOTILLIN 1 (FLOT1)
AT1G24150	Encodes a group I formin. Localized to cell junctions. Polymerizes actin. Binds profilin. Member of family of cytoskeletal-interacting proteins which have the ability to stimulate actin nucleation and barbed-end capping through the combined activity of conserved formin-homology 1 (FH1)
AT5G01100	O-fucosyltransferase family protein;(source:Araport11) FRIABLE 1 (FRB1) FRIABLE 1 (FRB1)
AT2G15390	Encodes an alpha-(1,2)-fucosyltransferase. FUCOSYLTRANSFERASE 4 (FUT4) (atfut4);FUCOSYLTRANSFERASE 4 (FUT4)
AT3G28340	Encodes a protein with putative galacturonosyltransferase activity. GALACTURONOSYLTRANSFERASE-LIKE 10 (GATL10) GALACTURONOSYLTRANSFERASE-LIKE 10 (GATL10);GALACTINOL SYNTHASE 8 (GolS8)
AT5G13200	Encodes a protein with unknown function that is involved in hormone mediated regulation of seed germination/dormancy. GEM-RELATED 5 (GER5) GEM-RELATED 5 (GER5)
AT1G02400	Encodes a gibberellin 2-oxidase that acts on C19 gibberellins but not C20 gibberellins. GIBBERELLIN 2-OXIDASE 6 (GA2OX6) ARABIDOPSIS THALIANA GIBBERELLIN 2-OXIDASE 4 (ATGA2OX4);ARABIDOPSIS THALIANA GIBBERELLIN 2-OXIDASE 6 (ATGA2OX6);GIBBERELLIN 2-OXIDASE 6 (GA2OX
AT2G29110	member of Putative ligand-gated ion channel subunit family GLUTAMATE RECEPTOR 2.8 (GLR2.8) GLUTAMATE RECEPTOR 2.8 (ATGLR2.8);GLUTAMATE RECEPTOR 2.8 (GLR2.8); (GLR2.8)
AT1G02930	Encodes glutathione transferase belonging to the phi class of GSTs. Naming convention according to Wagner et al. (2002). GLUTATHIONE S-TRANSFERASE 6 (GSTF6) ARABIDOPSIS GLUTATHIONE S-TRANSFERASE 1 (ATGST1);GLUTATHIONE S-TRANSFERASE (ATGSTF6);GLUTATHIONE S-TRA
AT1G02920	Encodes glutathione transferase belonging to the phi class of GSTs. Naming convention according to Wagner et al. (2002). GLUTATHIONE S-TRANSFERASE 7 (GSTF7) (ATGSTF7);GLUTATHIONE S-TRANSFERASE 11 (GST11);ARABIDOPSIS GLUTATHIONE S-TRANSFERASE 11 (ATGST11);GLU
AT2G02930	Encodes glutathione transferase belonging to the phi class of GSTs. Naming convention according to Wagner et al. (2002). GLUTATHIONE S-TRANSFERASE F3 (GSTF3) GLUTATHIONE S-TRANSFERASE F3 (ATGSTF3);GLUTATHIONE S-TRANSFERASE F3 (GSTF3);GLUTATHIONE S-TRANSFERASE
AT5G13190	Encodes a plasma membrane localized LITAF domain protein that interacts with LSD1 and acts as a negative regulation of hypersensitive cell death. GSH-INDUCED LITAF DOMAIN PROTEIN (GILP) GSH-INDUCED LITAF DOMAIN PROTEIN (GILP); (AtGILP)
AT4G36990	Encodes a protein whose sequence is similar to heat shock factors that regulate the expression of heat shock proteins. Transcript level is increased in response to heat shock. However, overexpression of this gene did not result in the increase of decrease of heat shock proteins. protei
AT4G18880	Encodes a member of Heat Stress Transcription Factor(Hsf) family that is a substrate of the MPK3/MPK6 signaling and regulates stress responses. HEAT SHOCK TRANSCRIPTION FACTOR A4A (HSF A4A) HEAT SHOCK TRANSCRIPTION FACTOR A4A (HSF A4A);ARABIDOPSIS THALIANA HEAT SHOCK
AT5G59220	Encodes a member of the PP2C family (Clade A protein phosphatases type 2C). Functions as a negative regulator of osmotic stress and ABA signaling. HIGHLY ABA-INDUCED PP2C GENE 1 (HAI1) HIGHLY ABA-INDUCED PP2C GENE 1 (HAI1);SENESCENCE ASSOCIATED GENE 113 (SAG113)
AT1G05575	transmembrane protein;(source:Araport11) HYPOXIA RESPONSE UNKNOWN PROTEIN 17 (HUP17) HYPOXIA RESPONSE UNKNOWN PROTEIN 17 (HUP17)
AT4G24110	NADP-specific glutamate dehydrogenase;(source:Araport11) HYPOXIA RESPONSE UNKNOWN PROTEIN 40 (HUP40) HYPOXIA RESPONSE UNKNOWN PROTEIN 40 (HUP40)
AT3G10930	Encodes a small secreted signaling peptide that processed both N- and C-terminally after translation and is rapidly induced in response to ROS and flg22-induced stress and may act as a negative modulator of stress-induced ROS signalling. IDA-LIKE7 (IDL7) IDA-LI
AT1G21100	O-methyltransferase family protein;(source:Araport11) INDOLE GLUCOSINOLATE O-METHYLTRANSFERASE 1 (IGMT1) INDOLE GLUCOSINOLATE O-METHYLTRANSFERASE 1 (IGMT1)
AT1G21120	O-methyltransferase family protein;(source:Araport11) INDOLE GLUCOSINOLATE O-METHYLTRANSFERASE 2 (IGMT2) INDOLE GLUCOSINOLATE O-METHYLTRANSFERASE 2 (IGMT2)
AT1G21110	O-methyltransferase family protein;(source:Araport11) INDOLE GLUCOSINOLATE O-METHYLTRANSFERASE 3 (IGMT3) INDOLE GLUCOSINOLATE O-METHYLTRANSFERASE 3 (IGMT3)
AT1G21130	O-methyltransferase family protein;(source:Araport11) INDOLE GLUCOSINOLATE O-METHYLTRANSFERASE 4 (IGMT4) INDOLE GLUCOSINOLATE O-METHYLTRANSFERASE 4 (IGMT4)
AT1G13340	Regulator of Vps4 activity in the MVB pathway protein;(source:Araport11) IST1-LIKE 6 (ISTL6) IST1-LIKE 6 (ISTL6)
AT1G19180	JAZ1 is a nuclear-localized protein involved in jasmonate signaling. JAZ1 transcript levels rise in response to a jasmonate stimulus. JAZ1 can interact with the COI1 F-box subunit of an SCF E3 ubiquitin ligase in a yeast-two-hybrid assay only in the presence of jasmonate-isoleucine (JA
AT5G13220	Plants overexpressing At5g13220.3, but not At5g13220.1 showed enhanced insensitivity to MeJa. JASMONATE-ZIM-DOMAIN PROTEIN 10 (JAZ10) JASMONATE-ASSOCIATED 1 (JAS1);TIFY DOMAIN PROTEIN 9 (TIFY9);JASMONATE-ZIM-DOMAIN PROTEIN 10 (JAZ10)
AT1G17380	jasmonate-zim-domain protein 5;(source:Araport11) JASMONATE-ZIM-DOMAIN PROTEIN 5 (JAZ5) JASMONATE-ZIM-DOMAIN PROTEIN 5 (JAZ5); (tify11a)
AT1G30135	jasmonate-zim-domain protein 8;(source:Araport11) JASMONATE-ZIM-DOMAIN PROTEIN 8 (JAZ8) JASMONATE-ZIM-DOMAIN PROTEIN 8 (JAZ8); (tify5a)
AT5G46910	H3K27me3 demethylase involved in temperature and photoperiod dependent repressing of flowering. JUMONJI 13 (JMJ13) JUMONJI 13 (JMJ13)
AT3G53810	Concanavalin A-like lectin protein kinase family protein;(source:Araport11) L-TYPE LECTIN RECEPTOR KINASE IV.2 (LECRK-IV.2) L-TYPE LECTIN RECEPTOR KINASE IV.2 (LECRK-IV.2)
AT5G65600	L-type lectin receptor kinase which modulates metabolites and abiotic stress responses. Phosphorylates AvrPtoB which in turn reduces its virulence. L-TYPE LECTIN RECEPTOR KINASE IX.2 (LECRK-IX.2) L-TYPE LECTIN RECEPTOR KINASE IX.2 (LECRK-IX.2)
AT4G28350	Concanavalin A-like lectin protein kinase family protein;(source:Araport11) L-TYPE LECTIN RECEPTOR KINASE VII.2 (LECRK-VII.2) L-TYPE LECTIN RECEPTOR KINASE VII.2 (LECRK-VII.2)
AT1G67360	Encodes a small rubber particle protein homolog. Plays dual roles as positive factors for tissue growth and development and in drought stress responses. LD-ASSOCIATED PROTEIN 1 (LDAP1) LD-ASSOCIATED PROTEIN 1 (LDAP1);SMALL RUBBER PARTICLE PROTEIN (SRP1)
AT1G18390	Serine/Threonine kinase family catalytic domain protein;(source:Araport11) LEAF RUST 10 DISEASE-RESISTANCE LOCUS RECEPTOR- LIKE PROTEIN KINASE-LIKE 1.2 (LRK10L1.2) LEAF RUST 10 DISEASE-RESISTANCE LOCUS RECEPTOR- LIKE PROTEIN KINASE-LIKE 1.2 (LRK10L1.2)
AT1G72520	PLAT/LH2 domain-containing lipoxygenase family protein;(source:Araport11) LIPOXYGENASE 4 (LOX4) LIPOXYGENASE 4 (LOX4);ARABIDOPSIS THALIANA LIPOXYGENASE 4 (ATLOX4)
AT2G33580	Encodes a putative LysM-containing receptor-like kinase. LYK5 is a major chitin receptor and forms a chitin-induced complex with related kinase CERK1. Based on protein sequence alignment analysis, it was determined as a pseudo kinase due to a lack of the ATP-binding P-loop in the kina
AT1G01560	Member of MAP Kinase family. Flg22-induced activation is blocked by AvrRpt2. MAP KINASE 11 (MPK11) MAP KINASE 11 (MPK11);MAP KINASE 11 (ATMPK11)
AT3G26980	membrane-anchored ubiquitin-fold protein 4 precursor;(source:Araport11) MEMBRANE-ANCHORED UBIQUITIN-FOLD PROTEIN 4 PRECURSOR (MUB4) MEMBRANE-ANCHORED UBIQUITIN-FOLD PROTEIN 4 PRECURSOR (MUB4)
AT5G67080	member of MEKK subfamily MITOGEN-ACTIVATED PROTEIN KINASE KINASE KINASE 19 (MAPKKK19) (MKK19);MITOGEN-ACTIVATED PROTEIN KINASE KINASE KINASE 19 (MAPKKK19)
AT1G30620	encodes a type-II membrane protein that catalyzes 4-epimerization of UDP-D-Xylose to UDP-L-Arabinose in vitro, the nucleotide sugar used by glycosyltransferases in the arabinosylation of cell wall polysaccharides and wall-resident proteoglycans. MURUS 4 (MUR4) UDP-D-
AT3G23250	Member of the R2R3 factor gene family. Key regulator of lignin biosynthesis in effector-triggered immunity MYB DOMAIN PROTEIN 15 (MYB15) MYB DOMAIN PROTEIN 15 (MYB15);MYB DOMAIN PROTEIN 15 (ATMYB15); (ATY19)
AT1G18570	Encodes a member of the R2R3-MYB transcription family. Involved in indole glucosinolate biosynthesis. The mRNA is cell-to-cell mobile. MYB DOMAIN PROTEIN 51 (MYB51) MYB DOMAIN PROTEIN 51 (MYB51);MYB DOMAIN PROTEIN 51 (AtMYB51);HIGH INDOLIC GLUCOSINOLATE 1 (HIG1); (BW
AT2G16720	Encodes a member of MYB3R- and R2R3- type MYB- encoding gene family that acts as a repressor of flavonol biosynthesis. AtMYB7 gene expression is induced by salt treatment. MYB DOMAIN PROTEIN 7 (MYB7) MYB DOMAIN PROTEIN 7 (MYB7); (ATY49);ARABIDOPSIS THALIANA MYB
AT5G63790	Encodes a member of the NAC family of transcription factors. ANAC102 appears to have a role in mediating response to low oxygen stress (hypoxia) in germinating seedlings. Its expression can be induced by beta-cyclocitral, an oxidized by-product of beta-carotene generated in the chlo
AT1G65690	Encodes NHL6 (NDR1/HIN1-like 6). Plays an important role in the abiotic stresses-induced ABA signaling and biosynthesis, particularly during seed germination and early seedling development. NDR1/HIN1-LIKE 6 (NHL6) NDR1/HIN1-LIKE 6 (NHL6)
AT1G74360	NILR1 encodes a serine/threonine kinase involved in defense response to nematodes. NEMATODE-INDUCED LRR-RLK 1 (NILR1) GERMINATION REPRESSION AND CELL EXPANSION RECEPTOR-LIKE KINASE (GRACE);NEMATODE-INDUCED LRR-RLK 1 (NILR1)
AT4G25030	Plastid localized protein of unknown function. Mutants are more susceptible to P. syringae and produce less callose upon infection. NON HOST RESISTANCE 2B (ATNHR2B) NON HOST RESISTANCE 2B (ATNHR2B)
AT2G01670	nudix hydrolase homolog 17;(source:Araport11) NUDIX HYDROLASE HOMOLOG 17 (NUDT17) NUDIX HYDROLASE HOMOLOG 17 (NUDT17);NUDIX HYDROLASE HOMOLOG 17 (atnudt17)
AT1G18300	nudix hydrolase homolog 4;(source:Araport11) NUDIX HYDROLASE HOMOLOG 4 (NUDT4) NUDIX HYDROLASE HOMOLOG 4 (NUDT4);NUDIX HYDROLASE HOMOLOG 4 (atnudt4)
AT4G30210	Encodes NADPH-cytochrome P450 reductase that catalyzes the first oxidative step of the phenylpropanoid general pathway. The mRNA is cell-to-cell mobile. P450 REDUCTASE 2 (ATR2) P450 REDUCTASE 2 (ATR2); (AR2)
AT1G14540	Class III peroxidase cell wall-targeted protein localized to the micropylar endosperm facing the radicle. Involved in seed germination. PEROXIDASE 4 (PER4) PEROXIDASE 4 (PRX4);PEROXIDASE 4 (PER4)
AT1G56240	phloem protein 2-B13;(source:Araport11) PHLOEM PROTEIN 2-B13 (PP2-B13) PHLOEM PROTEIN 2-B13 (PP2-B13);PHLOEM PROTEIN 2-B13 (AtPP2-B13)
AT2G01180	Encodes phosphatidate phosphatase. Up-regulated by genotoxic stress (gamma ray or UV-B) and elicitor treatments with mastoparan and harpin. Expressed in roots and leaves. PHOSPHATIDIC ACID PHOSPHATASE 1 (PAP1) (ATLPP1);LIPID PHOSPHATE PHOSPHATASE 1 (LPP1);PHOSPHA
AT2G26560	Encodes a lipid acyl hydrolase with wide substrate specificity that accumulates upon infection by fungal and bacterial pathogens. Protein is localized in the cytoplasm in healthy leaves, and in membranes in infected cells. Plays a role in cell death and differentially affects the acc
AT4G11850	Encodes a phospholipase D (gamma) that is involved in aluminum tolerance and plays a role in membrane lipid modulation under Al stress. PHOSPHOLIPASE D GAMMA 1 (PLDGAMMA1) MATERNAL EFFECT EMBRYO ARREST 54 (MEE54);PHOSPHOLIPASE D GAMMA 1 (PLDGAMMA1)
AT4G39670	Member of the glycolipid transfer protein (GLTP) superfamily, shuttles ceramide-1-phosphate (C1P) between membranes. PHOSPHOLIPASE-LIKE PROTEIN (GLTP) PHOSPHOLIPASE-LIKE PROTEIN (GLTP)
AT3G26830	Mutations in pad3 are defective in biosynthesis of the indole derived phytoalexin camalexin. Encodes a cytochrome P450 enzyme that catalyzes the conversion of dihydrocamalexic acid to camalexin. The mRNA is cell-to-cell mobile. PHYTOALEXIN DEFICIENT 3 (PAD3) (CYP7
AT5G54490	Encodes a PINOID (PID)-binding protein containing putative EF-hand calcium-binding motifs. The interaction is dependent on the presence of calcium. mRNA expression is up-regulated by auxin. Not a phosphorylation target of PID, likely acts upstream of PID to regulate the activity of th
AT3G02800	Encodes an atypical dual-speci&#64257;city phosphatase. PLANT AND FUNGI ATYPICAL DUAL-SPECI&#64257;CITY PHOSPHATASE 3 (PFA-DSP3) (AtPFA-DSP3);PLANT AND FUNGI ATYPICAL DUAL-SPECI&#64257;CITY PHOSPHATASE 3 (PFA-DSP3)
AT1G14870	PCR2 encodes a membrane protein involved in zinc transport and detoxification. PLANT CADMIUM RESISTANCE 2 (PCR2) (AtPCR2);PLANT CADMIUM RESISTANCE 2 (PCR2)
AT3G26500	Encodes PIRL2, a member of the Plant Intracellular Ras-group-related LRRs (Leucine rich repeat proteins). PIRLs are a distinct, plant-specific class of intracellular LRRs that likely mediate protein interactions, possibly in the context of signal transduction. PLANT
AT2G35930	Encodes a cytoplasmically localized U-box domain containing E3 ubiquitin ligase that is involved in the response to water stress and acts as a negative regulator of PAMP-triggered immunity. PLANT U-BOX 23 (PUB23) (ATPUB23);PLANT U-BOX 23 (PUB23)
AT3G11840	Encodes a U-box-domain-containing E3 ubiquitin ligase that acts as a negative regulator of PAMP-triggered immunity. PLANT U-BOX 24 (PUB24) PLANT U-BOX 24 (PUB24)
AT3G47820	Plant U-box type E3 ubiquitin ligase (PUB). PLANT U-BOX 39 (PUB39) PLANT U-BOX 39 (PUB39)
AT2G31865	poly(ADP-ribose) glycohydrolase 2;(source:Araport11) POLY(ADP-RIBOSE) GLYCOHYDROLASE 2 (PARG2) POLY(ADP-RIBOSE) GLYCOHYDROLASE 2 (PARG2); (ATPARG2)
AT4G28460	Activates immune responses through RECEPTOR-LIKE KINASE7 (RLK7). Induces stomatal closure is dependent on RLK7 and the transcription of genes involved in SA production and SA-dependent stomatal closure. SA promotes the flg22-induced expression of PIP1 preligand, prePIP1. protei
AT4G37290	Encoding a precursor protein of a secreted peptide that is responsive to flg22 stimulus. PRECURSOR OF PAMP-INDUCED PEPTIDE 2 (PREPIP2) PAMP-INDUCED SECRETED PEPTIDE 2 (PIP2);PRECURSOR OF PAMP-INDUCED PEPTIDE 2 (PREPIP2)
AT1G68690	Encodes a member of the proline-rich extensin-like receptor kinase (PERK) family. This family consists of 15 predicted receptor kinases (PMID: 15653807). PROLINE-RICH EXTENSIN-LIKE RECEPTOR KINASE 9 (PERK9) PROLINE-RICH EXTENSIN-LIKE RECEPTOR KINASE 9 (AtPERK9)
AT1G30755	elongation factor G, putative (DUF668);(source:Araport11) PSK SIMULATOR 2 (PSI2) PSK SIMULATOR 2 (PSI2)
AT1G57990	Member of a family of proteins related to PUP1, a purine transporter. May be involved in the transport of purine and purine derivatives such as cytokinins, across the plasma membrane. PURINE PERMEASE 18 (PUP18) PURINE PERMEASE 18 (ATPUP18);PURINE PERMEASE 18 (PUP18
AT4G39890	RAB GTPase homolog H1C;(source:Araport11) RAB GTPASE HOMOLOG H1C (RABH1c) RAB GTPASE HOMOLOG H1C (RABH1c);RAB GTPASE HOMOLOG H1C (AtRABH1c)
AT3G46930	Encodes a Raf-Like Mitogen-Activated Protein Kinase Kinase Kinase Raf43. Required for tolerance to multiple abiotic stresses. RAF-LIKE MITOGEN-ACTIVATED PROTEIN KINASE KINASE KINASE 43 (RAF43) RAF-LIKE MITOGEN-ACTIVATED PROTEIN KINASE KINASE KINASE 43 (RAF43)
AT3G14050	Involved in the maintenance of the (p)ppGp level to accustom plastidial gene expression to darkness. RELA/SPOT HOMOLOG 2 (RSH2) RELA/SPOT HOMOLOG 2 (RSH2);RELA-SPOT HOMOLOG 2 (AT-RSH2);RELA/SPOT HOMOLOG 2 (ATRSH2)
AT5G47910	NADPH/respiratory burst oxidase protein D (RbohD).Interacts with AtrbohF gene to fine tune the spatial control of ROI production and hypersensitive response to cell in and around infection site. The mRNA is cell-to-cell mobile. RESPIRATORY BURST OXIDASE HOMOLOGUE D
AT3G49580	response to low sulfur 1;(source:Araport11) RESPONSE TO LOW SULFUR 1 (LSU1) RESPONSE TO LOW SULFUR 1 (LSU1)
AT5G24655	response to low sulfur 4;(source:Araport11) RESPONSE TO LOW SULFUR 4 (LSU4) RESPONSE TO LOW SULFUR 4 (LSU4)
AT5G59820	Encodes a zinc finger protein involved in high light and cold acclimation. Overexpression of this putative transcription factor increases the expression level of 9 cold-responsive genes and represses the expression level of 15 cold-responsive genes, including CBF genes. Also, lines ove
AT4G01750	Encodes a protein with UDP-xylose-dependent xylosyltransferase activity, which transfers Xyl onto L-fucose and (albeit less efficiently) L-arabinose. The linkage to L-fucose was shown to be preferentially to the <i>O</i>-4 position. Analysis of mutant containing T-DNA insertion in this
AT5G59550	Encodes an ABA- and drought-induced RING-DUF1117 gene whose mutation results in hyposensitive phenotypes toward ABA in terms of germination rate and stomatal closure and markedly reduced tolerance to drought stress relative to wild-type plants. RING AND DOMAIN OF UNK
AT4G13395	ROTUNDIFOLIA like 12;(source:Araport11) ROTUNDIFOLIA LIKE 12 (RTFL12) ROTUNDIFOLIA LIKE 12 (RTFL12);DEVIL 10 (DVL10)
AT1G27730	Related to Cys2/His2-type zinc-finger proteins found in higher plants. Compensated for a subset of calcineurin deficiency in yeast. Salt tolerance produced by ZAT10 appeared to be partially dependent on ENA1/PMR2, a P-type ATPase required for Li+ and Na+ efflux in yeast. The protein is
AT1G73805	Encodes SAR Deficient 1 (SARD1), a key regulator for ICS1 (Isochorismate Synthase 1) induction and salicylic acid (SA) synthesis. SAR DEFICIENT 1 (SARD1) SAR DEFICIENT 1 (SARD1)
AT1G03220	Eukaryotic aspartyl protease family protein;(source:Araport11) SECRETED ASPARTIC PROTEASE 2 (SAP2) SECRETED ASPARTIC PROTEASE 2 (SAP2)
AT3G56710	Sig1 binding protein; interacts with Sig1R4. As well as Sig1, SibI is imported into chloroplasts and its expression is light-dependent in mature chloroplasts. SIGMA FACTOR BINDING PROTEIN 1 (SIB1) SIGMA FACTOR BINDING PROTEIN 1 (SIB1)
AT1G19020	Modulates defense against bacterial pathogens and tolerance to oxidative stress. SMALL DEFENSE-ASSOCIATED PROTEIN 1 (SDA1) HYPOXIA RESPONSE UNKNOWN PROTEIN 35 (HUP35);SMALL DEFENSE-ASSOCIATED PROTEIN 1 (SDA1)
AT2G30360	Encodes a SOS2-like protein kinase that is a member of the CBL-interacting protein kinase family.Loss of function mutants show a decrease in sensitivity to high pH.Phosphorylates AHA2, a plasma membrane H+ ATPase.This phosphorylation appears to regulate the activity of the proton trans
AT1G67810	Encodes a protein capable of stimulating the cysteine desulfurase activity of CpNifS (AT1G08490) in vitro. SufE2:GFP localizes to the chloroplasts where it is likely to play a role in iron-sulfur cluster assembly. Transcript levels for this gene are high in the pollen relative to other
AT3G55880	A gain-of-function mutant of SUE4 exhibited improved low sulphur tolerance. SULPHATE UTILIZATION EFFICIENCY 4 (SUE4) SULPHATE UTILIZATION EFFICIENCY 4 (SUE4)
AT3G11820	Encodes a syntaxin localized at the plasma membrane. SYR1/PEN1 is a member of the SNARE superfamily and functions in positioning anchoring of the KAT1 K+ channel protein at the plasma membrane. Transcription is upregulated by abscisic acid, suggesting a role in ABA signaling. Also fun
AT3G52400	syntaxin protein, involved in the negative regulation of defense pathways such as programmed cell death, salicylic acid signalling pathway, jasmonic acid signalling pathway SYNTAXIN OF PLANTS 122 (SYP122) (ATSYP122);SYNTAXIN OF PLANTS 122 (SYP122)
AT2G20562	Encodes a putative signalling peptide with similarity to TAX1. No known function has been demonstrated yet. TAXIMIN 2 (TAX2) TAXIMIN 2 (TAX2)
AT1G61120	Encodes a geranyllinalool synthase that produces a precursor to TMTT, a volatile plant defense C16-homoterpene. GES transcript levels rise in response to alamethicin, a fungal peptide mixture that damages membranes. This transcriptional response is blocked in JA biosynthetic and JA sig
AT1G66090	Disease resistance protein (TIR-NBS class);(source:Araport11) TIR-NBS3 (TN3) TIR-NBS3 (TN3)
AT2G41100	encodes a calmodulin-like protein, with six potential calcium binding domains. Calcium binding shown by Ca(2+)-specific shift in electrophoretic mobility. Expression induced by touch and darkness. Expression may also be developmentally controlled. Expression in growing regions of roots
AT3G23230	encodes a member of the ERF (ethylene response factor) subfamily B-3 of ERF/AP2 transcription factor family. The protein contains one AP2 domain. There are 18 members in this subfamily including ATERF-1, ATERF-2, AND ATERF-5. TRANSCRIPTIONAL REGULATOR OF DEFENSE R
AT4G22590	Haloacid dehalogenase-like hydrolase (HAD) superfamily protein;(source:Araport11) TREHALOSE-6-PHOSPHATE PHOSPHATASE G (TPPG) TREHALOSE-6-PHOSPHATE PHOSPHATASE G (TPPG)
AT5G64510	Encodes Tunicamycin Induced 1(TIN1), a plant-speci_x001E_c ER stress-inducible protein. TIN1 mutation affects pollen surface morphology. Transcriptionally induced by treatment with the N-linked glyclsylation inhibitor tunicamycin. TUNICAMYCIN INDUCED 1 (TIN1) TUNICA
AT3G05580	Encodes a Type One Protein Phosphatase that acts as a nucleocytoplasmic negative regulator of tip growth. Mutants affect pollen germination, pollen tube growth, and root hair growth. It acts genetically downstream of ANX1 (AT3G04690) and ANX2 (AT5G28680) and is functionally redundant
AT2G15480	UDP-glucosyl transferase 73B5;(source:Araport11) UDP-GLUCOSYL TRANSFERASE 73B5 (UGT73B5) UDP-GLUCOSYL TRANSFERASE 73B5 (UGT73B5)
AT2G22500	Encodes one of the mitochondrial dicarboxylate carriers (DIC): DIC1 (AT2G22500), DIC2 (AT4G24570), DIC3 (AT5G09470). UNCOUPLING PROTEIN 5 (UCP5) UNCOUPLING PROTEIN 5 (UCP5);DICARBOXYLATE CARRIER 1 (DIC1);PLANT UNCOUPLING MITOCHONDRIAL PROTEIN 5 (ATPUMP5)
AT1G79680	Encodes a twin-domain, kinase-GC signaling molecule that may function in biotic stress responses that is critically dependent on the second messenger cGMP. WALL ASSOCIATED KINASE (WAK)-LIKE 10 (WAKL10) (ATWAKL10);WALL ASSOCIATED KINASE (WAK)-LIKE 10 (WAKL10)
AT5G24110	member of WRKY Transcription Factor; Group III WRKY DNA-BINDING PROTEIN 30 (WRKY30) ARABIDOPSIS THALIANA WRKY DNA-BINDING PROTEIN 30 (ATWRKY30);WRKY DNA-BINDING PROTEIN 30 (WRKY30)
AT2G38470	Member of the plant WRKY transcription factor family. Regulates the antagonistic relationship between defense pathways mediating responses to P. syringae and necrotrophic fungal pathogens. Located in nucleus. Involved in response to various abiotic stresses - especially salt stress.
AT1G80840	Pathogen-induced transcription factor. Binds W-box sequences in vitro. Forms protein complexes with itself and with WRKY40 and WRKY60. Coexpression with WRKY18 or WRKY60 made plants more susceptible to both P. syringae and B. cinerea. WRKY18, WRKY40, and WRKY60 have partially redundan
AT3G01970	member of WRKY Transcription Factor; Group I WRKY DNA-BINDING PROTEIN 45 (WRKY45) WRKY DNA-BINDING PROTEIN 45 (WRKY45);WRKY DNA-BINDING PROTEIN 45 (ATWRKY45)
AT5G49520	Encodes WRKY48, a member of the WRKY Transcription Factor. WRKY48 is a stress- and pathogen-induced transcriptional activator that represses plant basal defense. The mRNA is cell-to-cell mobile. WRKY DNA-BINDING PROTEIN 48 (WRKY48) WRKY DNA-BINDING PROTEIN 48 (W
AT4G14365	hypothetical protein;(source:Araport11) XB3 ORTHOLOG 4 IN ARABIDOPSIS THALIANA (XBAT34) XB3 ORTHOLOG 4 IN ARABIDOPSIS THALIANA (XBAT34)
AT4G25810	xyloglucan endotransglycosylase-related protein (XTR6) XYLOGLUCAN ENDOTRANSGLYCOSYLASE 6 (XTR6) XYLOGLUCAN ENDOTRANSGLUCOSYLASE/HYDROLASE 23 (XTH23);XYLOGLUCAN ENDOTRANSGLYCOSYLASE 6 (XTR6)
AT2G35980	Encodes a protein whose sequence is similar to tobacco hairpin-induced gene (HIN1) and Arabidopsis non-race specific disease resistance gene (NDR1). Expression of this gene is induced by cucumber mosaic virus, spermine and during senescence. The gene product is localized to the chlorop
AT2G37430	Encodes a member of the zinc finger family of transcriptional regulators. It is expressed in many root tips, primary roots, cotyledons and hypocotyl. The protein is localized to the nucleus. Overexpression of ZAT11 causes increased root growth and increased sensitivity to nickel ions.
