# Supplementary material for: Mechanosensory trichome cells evoke a mechanical stimuli–induced immune response in Arabidopsis thaliana
Source: Nat Commun. 2022 Mar 8;13:1216. doi: 10.1038/s41467-022-28813-8 (PMC8904797; doi:10.1038/s41467-022-28813-8)
Supplement: Supplementary file 9 — Supplementary Data 6 [file 41467_2022_28813_MOESM9_ESM.xlsx]

## Sheet: GO term of MPK3&6, Raindop&MS
Supplementary Data 6, Gene Ontology terms of 328 genes listed in Supplementary Data 5. This list contains GO term description and P value generated by BiNGO.
GO Term Description	P value
response to chitin (GO:0010200)	5.792e-26
response to carbohydrate stimulus (GO:0009743)	6.8233e-21
response to stimulus (GO:0050896)	1.9911e-15
response to stress (GO:0006950)	1.5631e-14
response to organic substance (GO:0010033)	6.7926e-14
response to chemical stimulus (GO:0042221)	1.732e-13
defence response (GO:0006952)	6.8607e-10
response to biotic stimulus (GO:0009607)	9.8053e-09
response to other organism (GO:0051707)	1.7238e-08
multi-organism process (GO:0051704)	1.9341e-08
response to wounding (GO:0009611)	4.1576e-07
post-translational protein modification (GO:0043687)	1.8561e-06
response to fungus (GO:0009620)	2.4029e-06
protein modification process (GO:0006464)	4.2466e-06
defence response to fungus (GO:0050832)	6.5907e-06
protein amino acid phosphorylation (GO:0006468)	1.3285e-05
phosphorus metabolic process (GO:0006793)	2.8266e-05
phosphate metabolic process (GO:0006796)	2.8266e-05
macromolecule modification (GO:0043412)	4.0652e-05
response to bacterium (GO:0009617)	4.0652e-05
response to jasmonic acid stimulus (GO:0009753)	4.7738e-05
phosphorylation (GO:0016310)	4.7738e-05
defence response to bacterium (GO:0042742)	0.00010085
response to abiotic stimulus (GO:0009628)	0.00010669
regulation of defence response (GO:0031347)	0.0002974
immune response (GO:0006955)	0.00058248
response to endogenous stimulus (GO:0009719)	0.00058248
immune system process (GO:0002376)	0.00084689
regulation of response to stress (GO:0080134)	0.00085246
regulation of cell death (GO:0010941)	0.0009487
secondary metabolic process (GO:0019748)	0.0009487
regulation of immune response (GO:0050776)	0.0021136
response to abscisic acid stimulus (GO:0009737)	0.0021136
response to temperature stimulus (GO:0009266)	0.0021136
regulation of immune system process (GO:0002682)	0.0021136
negative regulation of cellular defence response (GO:0051245)	0.0023518
immune effector process (GO:0002252)	0.0023818
response to oxidative stress (GO:0006979)	0.0031947
response to salicylic acid stimulus (GO:0009751)	0.0034524
regulation of response to biotic stimulus (GO:0002831)	0.0038646
signaling process (GO:0023046)	0.004298
signal transmission (GO:0023060)	0.004298
negative regulation of programmed cell death (GO:0043069)	0.0047509
regulation of programmed cell death (GO:0043067)	0.0050774
negative regulation of cell death (GO:0060548)	0.0073792
regulation of response to stimulus (GO:0048583)	0.0080601
response to cold (GO:0009409)	0.0086628
regulation of cellular defence response (GO:0010185)	0.0096149
indole glucosinolate biosynthetic process (GO:0009759)	0.0096149
respiratory burst involved in defence response (GO:0002679)	0.0096149
