# Supplementary material for: Mechanosensory trichome cells evoke a mechanical stimuli–induced immune response in Arabidopsis thaliana
Source: Nat Commun. 2022 Mar 8;13:1216. doi: 10.1038/s41467-022-28813-8 (PMC8904797; doi:10.1038/s41467-022-28813-8)
Supplement: Supplementary file 10 — Supplementary Data 7 [file 41467_2022_28813_MOESM10_ESM.xlsx]

## Sheet: camta123, rain, brush 309 genes
Supplementary Data 7, The list of overlapped genes among constitutively upregulated genes in the camta1 camta2 camta3 mutant, 10 falling raindrops- and MS (one brushing)-induced genes in Col-0. This list contains locus identifier and gene description (log2FC >= 1, likelihood ratio test; P < 0.05).
Locus Identifier	Gene Description
AT1G12990	beta-1,4-N-acetylglucosaminyltransferase family protein;(source:Araport11)
AT5G18490	vacuolar sorting-associated protein (DUF946);(source:Araport11)
AT3G14280	LL-diaminopimelate aminotransferase;(source:Araport11)
AT3G22060	contains Pfam profile: PF01657 Domain of unknown function that is usually associated with protein kinase domain Pfam:PF00069, however this protein does not have the protein kinase domain
AT3G27210	hypothetical protein;(source:Araport11)
AT4G38540	FAD/NAD(P)-binding oxidoreductase family protein;(source:Araport11)
AT3G48640	transmembrane protein;(source:Araport11)
AT5G22540	Associated with a QTL for quantitative disease resistance.
AT4G27480	GT14 enzyme
AT1G50740	Transmembrane proteins 14C;(source:Araport11)
AT2G16595	Translocon-associated protein (TRAP), alpha subunit;(source:Araport11)
AT3G21080	ABC transporter-like protein;(source:Araport11)
AT4G38550	phospholipase-like protein (PEARLI 4) family protein;(source:Araport11)
AT3G13950	ankyrin;(source:Araport11)
AT5G08240	transmembrane protein;(source:Araport11)
AT5G05320	FAD/NAD(P)-binding oxidoreductase family protein;(source:Araport11)
AT5G55560	Protein kinase superfamily protein;(source:Araport11)
AT1G51270	vesicle-associated protein 1-4;(source:Araport11)
AT3G28510	P-loop containing nucleoside triphosphate hydrolases superfamily protein;(source:Araport11)
AT2G23680	Cold acclimation protein WCOR413 family;(source:Araport11)
AT2G19130	S-locus lectin protein kinase family protein;(source:Araport11)
AT5G48540	receptor-like protein kinase-related family protein;(source:Araport11)
AT1G68620	alpha/beta-Hydrolases superfamily protein;(source:Araport11)
AT5G62770	membrane-associated kinase regulator, putative (DUF1645);(source:Araport11)
AT5G12340	PADRE protein up-regulated after infection by S. sclerotiorum.
AT2G18690	transmembrane protein;(source:Araport11)
AT1G10340	Ankyrin repeat family protein;(source:Araport11)
AT5G52760	Copper transport protein family;(source:Araport11)
AT1G78410	VQ motif-containing protein;(source:Araport11)
AT1G72060	serine-type endopeptidase inhibitor;(source:Araport11)
AT1G03740	Protein kinase superfamily protein;(source:Araport11)
AT4G25390	Protein kinase superfamily protein;(source:Araport11)
AT2G27830	hypothetical protein;(source:Araport11)
AT5G19240	Glycoprotein membrane precursor GPI-anchored;(source:Araport11)
AT5G15870	glycosyl hydrolase family 81 protein;(source:Araport11)
AT5G54860	Major facilitator superfamily protein;(source:Araport11)
AT5G25930	kinase family with leucine-rich repeat domain-containing protein;(source:Araport11)
AT3G46600	GRAS family transcription factor;(source:Araport11)
AT1G63840	RING/U-box superfamily protein;(source:Araport11)
AT4G11000	Ankyrin repeat family protein;(source:Araport11)
AT1G25400	transmembrane protein;(source:Araport11)
AT4G23610	Late embryogenesis abundant (LEA) hydroxyproline-rich glycoprotein family;(source:Araport11)
AT2G44500	O-fucosyltransferase family protein;(source:Araport11)
AT1G13470	hypothetical protein (DUF1262);(source:Araport11)
AT2G41410	Calcium-binding EF-hand family protein;(source:Araport11)
AT5G52740	Copper transport protein family;(source:Araport11)
AT5G62150	peptidoglycan-binding LysM domain-containing protein;(source:Araport11)
AT3G56410	hypothetical protein (DUF3133);(source:Araport11)
AT3G09020	alpha 1,4-glycosyltransferase family protein;(source:Araport11)
AT1G02360	Chitinase family protein;(source:Araport11)
AT4G03450	Ankyrin repeat family protein;(source:Araport11)
AT5G46780	VQ motif-containing protein;(source:Araport11)
AT5G44820	Nucleotide-diphospho-sugar transferase family protein;(source:Araport11)
AT2G40270	Protein kinase family protein;(source:Araport11)
AT1G64610	Transducin/WD40 repeat-like superfamily protein;(source:Araport11)
AT5G18470	Curculin-like (mannose-binding) lectin family protein;(source:Araport11)
AT5G18310	ubiquitin hydrolase;(source:Araport11)
AT1G51890	Leucine-rich repeat protein kinase family protein;(source:Araport11)
AT1G66880	Protein kinase superfamily protein;(source:Araport11)
AT1G67920	hypothetical protein;(source:Araport11)
AT3G49350	Ypt/Rab-GAP domain of gyp1p superfamily protein;(source:Araport11)
AT1G23830	transmembrane protein;(source:Araport11)
AT3G15760	cytochrome P450 family protein;(source:Araport11)
AT2G24550	major centromere autoantigen B-like protein;(source:Araport11)
AT2G27660	Cysteine/Histidine-rich C1 domain family protein;(source:Araport11)
AT1G55450	S-adenosyl-L-methionine-dependent methyltransferases superfamily protein;(source:Araport11)
AT5G52750	Heavy metal transport/detoxification superfamily protein;(source:Araport11)
AT1G15890	Disease resistance protein (CC-NBS-LRR class) family;(source:Araport11)
AT2G41640	Glycosyltransferase family 61 protein;(source:Araport11)
AT1G51860	Leucine-rich repeat protein kinase family protein;(source:Araport11)
AT2G31945	transmembrane protein;(source:Araport11)
AT2G46600	Calcium-binding EF-hand family protein;(source:Araport11)
AT3G19030	transcription initiation factor TFIID subunit 1b-like protein;(source:Araport11)
AT5G42440	Protein kinase superfamily protein;(source:Araport11)
AT3G28580	P-loop containing nucleoside triphosphate hydrolases superfamily protein;(source:Araport11)
AT2G17710	Big1;(source:Araport11)
AT2G27310	F-box family protein;(source:Araport11)
AT1G24530	Transducin/WD40 repeat-like superfamily protein;(source:Araport11)
AT1G52200	PLAC8 family protein;(source:Araport11)
AT1G76600	PADRE protein up-regulated after infection by S. sclerotiorun.
AT1G57630	Toll-Interleukin-Resistance (TIR) domain family protein;(source:Araport11)
AT2G37130	Peroxidase superfamily protein;(source:Araport11)
AT1G24140	Expression induced by fungal and bacterial pathogens. (AT3-MMP) (AT3-MMP)
AT5G55450	Bifunctional inhibitor/lipid-transfer protein/seed storage 2S albumin superfamily protein;(source:Araport11) (ATLTP4.4) (ATLTP4.4)
AT3G08760	Encodes an osmotic stress-inducible kinase that functions as a negative regulator of osmotic stress signaling in plants. (ATSIK) (ATSIK)
AT2G40140	zinc finger (CCCH-type) family protein;(source:Araport11) (CZF1) (CZF1); (ZFAR1);(SALT-INDUCIBLE ZINC FINGER 2 (SZF2); (ATSZF2);TANDEM ZINC FINGER 10 (TZF10)
AT1G69890	Encodes a member of a conserved DUF domain family that is induced by NO. Based on mutant phenotype may be involved in NO stress response. (DUF569) (DUF569)
AT1G28480	Encodes GRX480, a member of the glutaredoxin family that regulates protein redox state. GRX480 interacts with TGA factors and suppresses JA-responsive PDF1.2 transcription. GRX480 transcription is SA-inducible and requires NPR1. Maybe involved in SA/JA cross-talk. It has also been shown to interact with the transcription factor TGA2 and suppress ORA59 promoter
AT5G02490	Heat shock protein 70 (Hsp 70) family protein;(source:Araport11) (Hsp70-2) (Hsp70-2); (AtHsp70-2)
AT2G26190	IQM4 is a plastid localized, Ca2+ independent calmodulin binding protein that is involved in promoting seed dormancy. (IQM4) (IQM4)
AT1G09970	RLK7 belongs to a leucine-rich repeat class of receptor-likekinase (LRR-RLKs). It is involved in the control of germination speed and the tolerance to oxidant stress. The mRNA is cell-to-cell mobile. (LRR XI-23) RECEPTOR-LIKE KINASE 7 (RLK7); (LRR XI-23)
AT5G11650	alpha/beta-Hydrolases superfamily protein;(source:Araport11) (MAGL13) (MAGL13)
AT1G74440	Similar to MPH1, can complement mph1-1 salt sensitivity phenotype. (MHL) (MHL)
AT5G26340	Encodes a protein with high affinity, hexose-specific/H+ symporter activity. The activity of the transporter appears to be negatively regulated by phosphorylation. Importantly, microarray analysis, as well as the study of the expression of this gene in mutants involved in programmed cell death (PCD) demonstrated a tight correlation between this gene's expression a
AT5G02290	Encodes a candidate protein kinase NAK that is similar to the oncogenes met and abl. (NAK) PBS1-LIKE 11 (PBL11); (NAK)
AT4G12720	Encodes a protein with ADP-ribose hydrolase activity. Negatively regulates EDS1-conditioned plant defense and programmed cell death. (NUDT7) ARABIDOPSIS THALIANA NUDIX HYDROLASE HOMOLOG 7 (AtNUDT7); (NUDT7);GROWTH FACTOR GENE 1 (GFG1)
AT5G24210	alpha/beta-Hydrolases superfamily protein;(source:Araport11) (PRLIP1) (PRLIP1)
AT5G67340	Plant U-box type E3 ubiquitin ligase (PUB). (PUB2) (PUB2)
AT4G36550	Plant U-box type E3 ubiquitin ligase (PUB). (PUB5) (PUB5)
AT5G10380	Encodes a RING finger domain protein with E3 ligase activity that is localized to the lipid rafts of the plasma membrane. Expression is increased in response to fungal pathogen. May be involved in regulation of programmed cell death by facilitating degredation of regulation of PDC activators. The mRNA is cell-to-cell mobile. (RING1) (RING
AT1G32960	Subtilase family protein;(source:Araport11) (SBT3.3) (ATSBT3.3); (SBT3.3)
AT5G23660	Encodes a member of the SWEET sucrose efflux transporter family proteins. (SWEET12) (SWEET12);HOMOLOG OF MEDICAGO TRUNCATULA MTN3 (MTN3); (AtSWEET12)
AT3G04210	TN13 is a TIR-NBS protein involved in immune response. It co localizes with the ER and perinuclear membranes and interacts with MOS6. It also associates with the CC-NBS-LRR resistance protein RPS5 and contributes to RPS5-triggered immunity. (TN13) (TN13)
AT4G27260	encodes an IAA-amido synthase that conjugates Asp and other amino acids to auxin in vitro. Lines carrying insertions in this gene are hypersensitive to auxin. It is involved in camalexin biosynthesis via conjugating indole-3-carboxylic acid (ICA) and cysteine (Cys). The mRNA is cell-to-cell mobile. (WES1) (WES1); (GH3.5)
AT4G01250	AtWRKY22 is a member of WRKY Transcription Factor; Group II-e. It is involved in regulation of dark induced leaf senescence. (WRKY22) (AtWRKY22); (WRKY22)
AT4G01720	member of WRKY Transcription Factor; Group II-b (WRKY47) (WRKY47); (AtWRKY47)
AT4G23810	member of WRKY Transcription Factor; Group III (WRKY53) (ATWRKY53); (WRKY53)
AT1G62300	Encodes a transcription factor WRKY6. Regulates Phosphate1 (Pho1) expression in response to low phosphate (Pi) stress. (WRKY6) (ATWRKY6); (WRKY6)
AT1G59590	ZCF37 mRNA, complete cds The mRNA is cell-to-cell mobile. (ZCF37) (ZCF37)
AT3G19010	2-oxoglutarate (2OG) and Fe(II)-dependent oxygenase superfamily protein;(source:Araport11) 2-OXOGLUTARATE OXYGENASE (2-OXOGLUTARATE OXYGENASE) 2-OXOGLUTARATE OXYGENASE (2-OXOGLUTARATE OXYGENASE)
AT4G22780	Member of a family of ACT domain containing proteins . ACT domains are involved in amino acid binding . ACT DOMAIN REPEAT 7 (ACR7) ACT DOMAIN REPEAT 7 (ACR7)
AT5G04720	Encodes a member of the ADR1 family nucleotide-binding leucine-rich repeat (NB-LRR) immune receptors. The mRNA is cell-to-cell mobile. ADR1-LIKE 2 (ADR1-L2) PHOENIX 21 (PHX21);ADR1-LIKE 2 (ADR1-L2)
AT3G25610	Encodes aminophospholipid ATPase10 (ALA10), a P4-type ATPase flippase that internalizes exogenous phospholipids across the plasma membrane. AMINOPHOSPHOLIPID ATPASE10 (ALA10) AMINOPHOSPHOLIPID ATPASE10 (ALA10)
AT4G13510	Encodes a plasma membrane localized ammonium transporter. Contains a cytosolic trans-activation domain essential for ammonium uptake. The mRNA is cell-to-cell mobile. AMMONIUM TRANSPORTER 1;1 (AMT1;1) AMMONIUM TRANSPORTER 1;1 (AMT1;1); (ATAMT1;1);ARABIDOPSIS THALIANA AMMONIUM TRANSPORT 1 (ATAMT1)
AT5G10760	Eukaryotic aspartyl protease family protein;(source:Araport11) APOPLASTIC, EDS1-DEPENDENT 1 (AED1) APOPLASTIC, EDS1-DEPENDENT 1 (AED1)
AT3G05200	Encodes a putative RING-H2 zinc finger protein ATL6 (ATL6). The mRNA is cell-to-cell mobile. ARABIDOPSIS TOXICOS EN LEVADURA 6 (ATL6) ARABIDOPSIS TOXICOS EN LEVADURA 6 (ATL6)
AT1G35230	Encodes arabinogalactan-protein (AGP5). The mRNA is cell-to-cell mobile. ARABINOGALACTAN PROTEIN 5 (AGP5) ARABINOGALACTAN PROTEIN 5 (AGP5)
AT2G44080	Encodes ARL, a gene similar to ARGOS involved in cell expansion-dependent organ growth. Upregulated by brassinosteroid. Acts downstream of BRI1. The mRNA is cell-to-cell mobile. ARGOS-LIKE (ARL) ARGOS-LIKE (ARL)
AT5G42050	Stress responsive asparagine-rich protein. Binds to PevD (Verticillium dahliae ) fungal effector protein. NRP interacts with CRY2, leading to increased cytoplasmic accumulation of CRY2 in a blue light-independent manner (PMID:28633330).NRP also binds FyPP3 and recruits it to endosomes and thus targets it for degradation.Under ER stress NRP1 is activated by bZIP60
AT1G13210	Autoinhibited Ca2+/ATPase II. ALA11 acts redundantly with ALA3, ALA4, ALA5, ALA9, ALA10 in root and shoot development as well as PIN trafficking and polarity . AUTOINHIBITED CA2+/ATPASE II (ACA.l) AMINOPHOSPHOLIPID ATPASE 11 (ALA11);AUTOINHIBITED CA2+/ATPASE II (ACA.l)
AT5G13320	Encodes an enzyme capable of conjugating amino acids to 4-substituted benzoates. 4-HBA (4-hydroxybenzoic acid) and pABA (4-aminobenzoate) may be targets of the enzyme in Arabidopsis, leading to the production of pABA-Glu, 4HBA-Glu, or other related compounds. This enzyme is involved in disease-resistance signaling. It is required for the accumulation of salicylic
AT5G48380	Encodes a BAK1-interacting receptor-like kinase named BIR1. Negatively regulates multiple plant resistance signaling pathways, one of which is the SOBIR1(AT2G31880)-dependent pathway. BAK1-INTERACTING RECEPTOR-LIKE KINASE 1 (BIR1) BAK1-INTERACTING RECEPTOR-LIKE KINASE 1 (BIR1)
AT3G13430	RING/U-box superfamily protein;(source:Araport11) BCA2A ZINC FINGER ATL 7 (BTL07) BCA2A ZINC FINGER ATL 7 (BTL07)
AT1G02850	beta glucosidase 11;(source:Araport11) BETA GLUCOSIDASE 11 (BGLU11) BETA GLUCOSIDASE 11 (BGLU11)
AT2G44480	beta glucosidase 17;(source:Araport11) BETA GLUCOSIDASE 17 (BGLU17) BETA GLUCOSIDASE 17 (BGLU17)
AT5G64570	Encodes a beta-d-xylosidase that belongs to family 3 of glycoside hydrolases. BETA-D-XYLOSIDASE 4 (XYL4) BETA-D-XYLOSIDASE 4 (XYL4);ARABIDOPSIS THALIANA BETA-D-XYLOSIDASE 4 (ATBXL4)
AT5G11250	Encodes an atypical TIR-NBS-LRR protein that is involved in stress responses. Loss of function alleles overproduce stress hormones JA,SA, ABA, and ET. BNT1 (BURNOUT1) BNT1 (BURNOUT1)
AT3G61190	Encodes a protein with a C2 domain that binds to BON1 in yeast two hybrid analyses. Its ability to bind to phospholipids is enhanced by calcium ions. Involved in maintaining cell homeostasis. BON ASSOCIATION PROTEIN 1 (BAP1) BON ASSOCIATION PROTEIN 1 (BAP1)
AT2G39660	Encodes a plasma membrane-localized ser/thr protein kinase that is a crucial component of host response signaling required to activate the resistance responses to Botrytis and A. brassicicola infection. It is likely a negative regulator of salicylic acid accumulation and basal defense against virulent bacterial pathogens. Together with ER plays opposing roles in
AT1G10070	Encodes a chloroplast branched-chain amino acid aminotransferase. Complements the yeast leu/iso-leu/val auxotrophy mutant. Involved in cell wall development. BRANCHED-CHAIN AMINO ACID TRANSAMINASE 2 (BCAT-2) BRANCHED-CHAIN AMINO ACID TRANSAMINASE 2 (ATBCAT-2);BRANCHED-CHAIN AMINO ACID TRANSFERASE 2 (BCAT2);BRANCHED-CHAIN AMINO ACID TRANSAMI
AT4G37610	BTB and TAZ domain protein. Located in cytoplasm and expressed in fruit, flower and leaves. BTB AND TAZ DOMAIN PROTEIN 5 (bt5) BTB AND TAZ DOMAIN PROTEIN 5 (bt5)
AT4G27280	EF-hand Ca2 + -binding protein, which is a Ca2+-dependent transducer of auxin-regulated gene expression and interacts with ICR1. CA2+-DEPENDENT MODULATOR OF ICR1 (CMI1) CA2+-DEPENDENT MODULATOR OF ICR1 (CMI1)
AT5G44070	Phytochelatin synthase gene confers tolerance to cadmium ions. Catalyzes phytochelatin (PC) synthesis from glutathione (GSH) in the presence of Cd2+, Zn2+, Cu2+ and Fe3+, but not by Co2+ or Ni2+. The mRNA is cell-to-cell mobile. CADMIUM SENSITIVE 1 (CAD1) CADMIUM SENSITIVE 1 (CAD1);PHYTOCHELATIN SYNTHASE 1 (PCS1);ARABIDOPSIS THALIANA PHYTOC
AT1G67980	Encodes S-adenosyl-L-methionine: transcaffeoyl Coenzyme A 3-O-methyltransferase. Methyltransferase in the lignin biosynthetic pathway. CAFFEOYL-COA 3-O-METHYLTRANSFERASE (CCOAMT) CAFFEOYL-COA 3-O-METHYLTRANSFERASE (CCOAMT)
AT4G37640	Encodes a calmodulin-regulated Ca(2+)-pump located in the endoplasmic reticulum. Belongs to plant 2B ATPase's with an N-terminal autoinhibitor. CALCIUM ATPASE 2 (ACA2) CALCIUM ATPASE 2 (ACA2)
AT5G17860	Cation/Ca2+ exchanger family member. Double mutants with CCX4 show delayed greening and defects in ROS response. CALCIUM EXCHANGER 7 (CAX7) CALCIUM EXCHANGER 7 (CAX7); (CCX1)
AT3G25600	Calmodulin like protein. Paralog of CML15. CALMODULIN LIKE 16 (CML16) CALMODULIN LIKE 16 (CML16)
AT5G42380	calmodulin like 37;(source:Araport11) CALMODULIN LIKE 37 (CML37) CALMODULIN LIKE 37 (CML37); (ATCML37);CALMODULIN LIKE 39 (CML39)
AT5G58940	Arabidopsis thaliana calmodulin-binding receptor-like kinase mRNA The mRNA is cell-to-cell mobile. CALMODULIN-BINDING RECEPTOR-LIKE CYTOPLASMIC KINASE 1 (CRCK1) CALMODULIN-BINDING RECEPTOR-LIKE CYTOPLASMIC KINASE 1 (CRCK1)
AT3G50770	calmodulin-like 41;(source:Araport11) CALMODULIN-LIKE 41 (CML41) CALMODULIN-LIKE 41 (CML41)
AT5G39670	Calmodulin like protein involved in negative regulation of pattern triggered immunity. CALMODULIN-LIKE 46 (CML46) CALMODULIN-LIKE 46 (CML46)
AT5G26920	Encodes a calmodulin-binding protein CBP60g (calmodulin binding protein 60-like.g). The calmodulin-binding domain is located near the N-terminus; calmodulin binding is dependent on Ca(2+). Inducible by both bacterial pathogen and MAMP (microbe-associated molecular pattern) treatments. Bacterial growth is enhanced in cbp60g mutants. cbp60g mutants also show defec
AT5G27420	Encodes CNI1 (Carbon/Nitrogen Insensitive1) (also named as ATL31), a RING type ubiquitin ligase that functions in the Carbon/Nitrogen response for growth phase transition in Arabidopsis seedlings. The mRNA is cell-to-cell mobile. CARBON/NITROGEN INSENSITIVE 1 (CNI1) CARBON/NITROGEN INSENSITIVE 1 (CNI1);ARABIDOPSIS TOXICOS EN LEVADURA 31 (ATL31
AT3G51860	cation exchanger 3;(source:Araport11) CATION EXCHANGER 3 (CAX3) (ATCAX3); (CAX1-LIKE); (ATHCX1);CATION EXCHANGER 3 (CAX3)
AT2G43570	chitinase;(source:Araport11) CHITINASE, PUTATIVE (CHI) CHITINASE, PUTATIVE (CHI)
AT5G39520	Plastid localized transmembrane protein involved in ABA mediated leaf senescence and stomatal movement. CHLOROPLAST-LOCALIZED SENESCENCE-ASSOCIATED PROTEIN (CSAP) CHLOROPLAST-LOCALIZED SENESCENCE-ASSOCIATED PROTEIN (CSAP)
AT3G50260	Encodes a member of the DREB subfamily A-5 of ERF/AP2 transcription factor family. The protein contains one AP2 domain. Involved in defense and freezing stress responses. There are 16 members in this subfamily including RAP2.1, RAP2.9 and RAP2.10. The mRNA is cell-to-cell mobile. COOPERATIVELY REGULATED BY ETHYLENE AND JASMONATE 1 (CEJ1)
AT3G55950	CRINKLY4 related 3;(source:Araport11) CRINKLY4 RELATED 3 (CCR3) (ATCRR3);CRINKLY4 RELATED 3 (CCR3)
AT4G01010	member of Cyclic nucleotide gated channel family CYCLIC NUCLEOTIDE-GATED CHANNEL 13 (CNGC13) CYCLIC NUCLEOTIDE-GATED CHANNEL 13 (ATCNGC13);CYCLIC NUCLEOTIDE-GATED CHANNEL 13 (CNGC13)
AT4G23200	Encodes a cysteine-rich receptor-like protein kinase. CYSTEINE-RICH RLK (RECEPTOR-LIKE PROTEIN KINASE) 12 (CRK12) CYSTEINE-RICH RLK (RECEPTOR-LIKE PROTEIN KINASE) 12 (CRK12)
AT4G23220	Encodes a cysteine-rich receptor-like protein kinase. CYSTEINE-RICH RLK (RECEPTOR-LIKE PROTEIN KINASE) 14 (CRK14) CYSTEINE-RICH RLK (RECEPTOR-LIKE PROTEIN KINASE) 14 (CRK14)
AT4G04490	Encodes a cysteine-rich receptor-like protein kinase. CYSTEINE-RICH RLK (RECEPTOR-LIKE PROTEIN KINASE) 36 (CRK36) CYSTEINE-RICH RLK (RECEPTOR-LIKE PROTEIN KINASE) 36 (CRK36)
AT4G23150	Encodes a cysteine-rich receptor-like protein kinase. CYSTEINE-RICH RLK (RECEPTOR-LIKE PROTEIN KINASE) 7 (CRK7) CYSTEINE-RICH RLK (RECEPTOR-LIKE PROTEIN KINASE) 7 (CRK7)
AT3G50930	Encodes a protein that is present in a homo-multimeric protein complex on the outer mitochondrial membrane and plays a role in cell death and amplifying salicylic acid signalling. The mRNA is cell-to-cell mobile. CYTOCHROME BC1 SYNTHESIS (BCS1) CYTOCHROME BC1 SYNTHESIS (BCS1); (ATBCS1); (ATOM66);OUTER MITOCHONDRIAL MEMBRANE PROTEIN OF 66 KDA (OM
AT3G20960	cytochrome P450, family 705, subfamily A, polypeptide 33;(source:Araport11) CYTOCHROME P450, FAMILY 705, SUBFAMILY A, POLYPEPTIDE 33 (CYP705A33) CYTOCHROME P450, FAMILY 705, SUBFAMILY A, POLYPEPTIDE 33 (CYP705A33)
AT2G29090	Encodes a protein with ABA 8'-hydroxylase activity, involved in ABA catabolism. Member of the CYP707A gene family. This gene predominantly accumulates in dry seeds and is up-regulated immediately following imbibition. CYP707A2 appears to play a major role in the rapid decrease in ABA levels during early seed imbibition. CYTOCHROME P450, FAMIL
AT3G26210	putative cytochrome P450 The mRNA is cell-to-cell mobile. CYTOCHROME P450, FAMILY 71, SUBFAMILY B, POLYPEPTIDE 23 (CYP71B23) CYTOCHROME P450, FAMILY 71, SUBFAMILY B, POLYPEPTIDE 23 (CYP71B23)
AT3G14620	putative cytochrome P450 The mRNA is cell-to-cell mobile. CYTOCHROME P450, FAMILY 72, SUBFAMILY A, POLYPEPTIDE 8 (CYP72A8) CYTOCHROME P450, FAMILY 72, SUBFAMILY A, POLYPEPTIDE 8 (CYP72A8)
AT5G57220	member of CYP81F, involved in glucosinolate metabolism. Mutants had impaired resistance to fungi. The mRNA is cell-to-cell mobile. CYTOCHROME P450, FAMILY 81, SUBFAMILY F, POLYPEPTIDE 2 (CYP81F2) CYTOCHROME P450, FAMILY 81, SUBFAMILY F, POLYPEPTIDE 2 (CYP81F2)
AT3G03470	P450 monooxygenase CYP89A9. Involved in NDCC accumulation during Arabidopsis leaf senescence. CYTOCHROME P450, FAMILY 87, SUBFAMILY A, POLYPEPTIDE 9 (CYP89A9) CYTOCHROME P450, FAMILY 87, SUBFAMILY A, POLYPEPTIDE 9 (CYP89A9)
AT5G66640	DA1-related protein 3;(source:Araport11) DA1-RELATED PROTEIN 3 (DAR3) DA1-RELATED PROTEIN 3 (DAR3)
AT5G58120	DM10 is a singleton TIR-NLR, and causal QTL responsible for severe hybrid necrosis. DANGEROUS MIX 10 (DM10) DANGEROUS MIX 10 (DM10)
AT5G45380	urea-proton symporter DEGRADATION OF UREA 3 (DUR3);(source:Araport11) DEGRADATION OF UREA 3 (DUR3) DEGRADATION OF UREA 3 (DUR3); (ATDUR3)
AT1G48320	Encodes one of the two functional DHNA-CoA (1,4-dihydroxy-2-naphthoyl-CoA) thioesterases found in Arabidopsis. DHNA-COA THIOESTERASE 1 (DHNAT1) DHNA-COA THIOESTERASE 1 (DHNAT1)
AT5G23240	DNAJ heat shock N-terminal domain-containing protein;(source:Araport11) DNA J PROTEIN C76 (DJC76) (ATDJC17);DNA J PROTEIN C76 (DJC76)
AT5G05410	Encodes a transcription factor that specifically binds to DRE/CRT cis elements (responsive to drought and low-temperature stress). Belongs to the DREB subfamily A-2 of ERF/AP2 transcription factor family (DREB2A). There are eight members in this subfamily including DREB2B. The protein contains one AP2 domain. Overexpression of transcriptional activation domain o
AT1G73330	encodes a plant-specific protease inhibitor-like protein whose transcript level in root disappears in response to progressive drought stress. The decrease in transcript level is independent from abscisic acid level. DROUGHT-REPRESSED 4 (DR4) DROUGHT-REPRESSED 4 (DR4);DROUGHT-REPRESSED 4 (ATDR4)
AT1G08930	encodes a putative sucrose transporter whose gene expression is induced by dehydration and cold. The mRNA is cell-to-cell mobile. EARLY RESPONSE TO DEHYDRATION 6 (ERD6) EARLY RESPONSE TO DEHYDRATION 6 (ERD6)
AT4G33050	Encodes a calmodulin-binding protein involved in stomatal movement. EMBRYO SAC DEVELOPMENT ARREST 39 (EDA39) EMBRYO SAC DEVELOPMENT ARREST 39 (EDA39); (ATIQM1);IQ-MOTIF PROTEIN 1 (IQM1)
AT1G72280	Encodes an oxidoreductin required for oxidative protein folding in the ER and exists in two distinct oxidized isoforms (Ox1 and Ox2), which are determined by the formation or breakage of the putative regulatory disulfide. AtERO1 is mainly present in the Ox1 redox state. ENDOPLASMIC RETICULUM OXIDOREDUCTINS 1 (ERO1) ENDOPLASMIC RETICULUM OXIDORED
AT1G64360	SAQR is a clade specific protein present in single copy in Arabidopsis.It's expression is increased during light induced oxidative stress ,drought stress and also during senescence. Promoter contains two AGL15 binding sites. ENESCENCE-ASSOCIATED AND QQS-RELATED (SAQR) ENESCENCE-ASSOCIATED AND QQS-RELATED (SAQR)
AT5G05190	hypothetical protein (DUF3133);(source:Araport11) ENHANCED DISEASE RESISTANCE4 (EDR4) ENHANCED DISEASE RESISTANCE4 (EDR4)
AT5G61600	encodes a member of the ERF (ethylene response factor) subfamily B-3 of ERF/AP2 transcription factor family. The protein contains one AP2 domain. There are 18 members in this subfamily including ATERF-1, ATERF-2, AND ATERF-5. Involved in regulating root architecture. ETHYLENE RESPONSE FACTOR 104 (ERF104) ETHYLENE RESPONSE FACTOR 104 (ERF104)
AT4G17500	Encodes a member of the ERF (ethylene response factor) subfamily B-3 of ERF/AP2 transcription factor family (ATERF-1). The protein contains one AP2 domain. There are 18 members in this subfamily including ATERF-1, ATERF-2, AND ATERF-5. The mRNA is cell-to-cell mobile. ETHYLENE RESPONSIVE ELEMENT BINDING FACTOR 1 (ERF-1) ETHYLENE RESPONSIVE EL
AT5G47220	Encodes a member of the ERF (ethylene response factor) subfamily B-3 of ERF/AP2 transcription factor family (ATERF-2). The protein contains one AP2 domain. Functions as activator of GCC box?dependent transcription. Positive regulator of JA-responsive defense genes and resistance to F. oxysporum and enhances JA inhibition of root elongation. ETHYLE
AT3G54150	Encodes a DNA methyltransferase required for pollen exine formation and male fertility via the regulation of callose wall and primexine formation. EXINE FORMATION DEFECTIVE (EFD) EXINE FORMATION DEFECTIVE (EFD)
AT1G07000	A member of EXO70 gene family, putative exocyst subunits, conserved in land plants. Arabidopsis thaliana contains 23 putative EXO70 genes, which can be classified into eight clusters on the phylogenetic tree. EXOCYST SUBUNIT EXO70 FAMILY PROTEIN B2 (EXO70B2) EXOCYST SUBUNIT EXO70 FAMILY PROTEIN B2 (EXO70B2);EXOCYST SUBUNIT EXO70 FAMILY
AT3G14090	A member of EXO70 gene family, putative exocyst subunits, conserved in land plants. Arabidopsis thaliana contains 23 putative EXO70 genes, which can be classified into eight clusters on the phylogenetic tree. EXOCYST SUBUNIT EXO70 FAMILY PROTEIN D3 (EXO70D3) EXOCYST SUBUNIT EXO70 FAMILY PROTEIN D3 (EXO70D3);EXOCYST SUBUNIT EXO70 FAMILY
AT4G34390	extra-large GTP-binding protein 2;(source:Araport11) EXTRA-LARGE GTP-BINDING PROTEIN 2 (XLG2) EXTRA-LARGE GTP-BINDING PROTEIN 2 (XLG2)
AT2G28110	Homolog to AT5G22940, a member of glycosyltransferase family 47 that is involved in secondary cell wall biosynthesis. It exhibits high sequence similarity to tobacco (Nicotiana plumbaginifolia) pectin glucuronyltransferase. Protein has a domain that shares significant similarity with the pfam03016 domain. It is expressed specifically in developing vessels and fib
AT2G15390	Encodes an alpha-(1,2)-fucosyltransferase. FUCOSYLTRANSFERASE 4 (FUT4) (atfut4);FUCOSYLTRANSFERASE 4 (FUT4)
AT2G46270	encodes a bZIP G-box binding protein whose expression is induced by ABA. It has been shown to bind to Adh that contains the G-box and is induced by cold and water deprivation. GBF3 has been shown to be expressed mostly in the root and dark-grown leaves. GBF3 can act as homodimers and as heterodimers with GFB1, GBF2 and GBF4. In addition, GBF3!?s DNA binding activi
AT4G32940	Encodes a vacuolar processing enzyme belonging to a novel group of cysteine proteinases that is expressed in vegetative organs and is upregulated in association with various types of cell death and under stressed conditions. They are essential in processing seed storage proteins and for mediating the susceptible response of toxin-induced cell death.
AT1G15380	Glyoxalase which affects ABA?JA crosstalk. Member of the GLYI family. glyI4 mutant plants show a general stress phenotype characterized by compromised MG scavenging, accumulation of reactive oxygen species (ROS), stomatal closure, andreduced fitness was observed. GLYOXYLASE I 4 (GLYI4) GLYOXYLASE I 4 (GLYI4)
AT4G18880	Encodes a member of Heat Stress Transcription Factor(Hsf) family that is a substrate of the MPK3/MPK6 signaling and regulates stress responses. HEAT SHOCK TRANSCRIPTION FACTOR A4A (HSF A4A) HEAT SHOCK TRANSCRIPTION FACTOR A4A (HSF A4A);ARABIDOPSIS THALIANA HEAT SHOCK TRANSCRIPTION FACTOR A4A (AT-HSFA4A)
AT1G67970	member of Heat Stress Transcription Factor (Hsf) family HEAT SHOCK TRANSCRIPTION FACTOR A8 (HSFA8) (AT-HSFA8); (ATHSFA8);HEAT SHOCK TRANSCRIPTION FACTOR A8 (HSFA8)
AT5G03380	Heavy metal transport/detoxification superfamily protein;(source:Araport11) HEAVY METAL ASSOCIATED PROTEIN 43 (ATHMP43) HEAVY METAL ASSOCIATED PROTEIN 43 (ATHMP43)
AT2G46680	encodes a putative transcription factor that contains a homeodomain closely linked to a leucine zipper motif. Transcript is detected in all tissues examined. Is transcriptionally regulated in an ABA-dependent manner and may act in a signal transduction pathway which mediates a drought response. HOMEOBOX 7 (HB-7) HOMEOBOX 7 (ATHB-7);HO
AT3G50480	Homolog of RPW8 HOMOLOG OF RPW8 4 (HR4) HOMOLOG OF RPW8 4 (HR4)
AT3G50950	Encodes a canonical CC-type NLR protein that is required for the recognition of the T3SE HopZ1a as well as several other Hop effectors from the pathogenic bacteria P. syringae. HOPZ-ACTIVATED RESISTANCE 1 (ZAR1) HOPZ-ACTIVATED RESISTANCE 1 (ZAR1)
AT1G25550	Member of HHO/HRS GARP type transcriptional repressor family. Involved in Pi uptake and Pi starvation signaling. Transcriptional repressors that functions with other NIGT genes as an important hub in the nutrient signaling network associated with the acquisition and use of nitrogen and phosphorus. HRS1 HOMOLOG3 (HHO3) NITRATE-INDUCIBLE, GAR
AT1G69840	SPFH/Band 7/PHB domain-containing membrane-associated protein family;(source:Araport11) HYPERSENSITIVE INDUCED REACTION 1 (ATHIR1) HYPERSENSITIVE INDUCED REACTION 1 (ATHIR1)
AT3G01290	SPFH/Band 7/PHB domain-containing membrane-associated protein family;(source:Araport11) HYPERSENSITIVE INDUCED REACTION 2 (HIR2) HYPERSENSITIVE INDUCED REACTION 2 (HIR2); (AtHIR2)
AT1G55110	indeterminate(ID)-domain 7;(source:Araport11) INDETERMINATE(ID)-DOMAIN 7 (IDD7) INDETERMINATE(ID)-DOMAIN 7 (AtIDD7); (REDSTART);INDETERMINATE(ID)-DOMAIN 7 (IDD7)
AT1G21130	O-methyltransferase family protein;(source:Araport11) INDOLE GLUCOSINOLATE O-METHYLTRANSFERASE 4 (IGMT4) INDOLE GLUCOSINOLATE O-METHYLTRANSFERASE 4 (IGMT4)
AT2G19710	Regulator of Vps4 activity in the MVB pathway protein;(source:Araport11) IST1-LIKE 5 (ISTL5) IST1-LIKE 5 (ISTL5)
AT1G13340	Regulator of Vps4 activity in the MVB pathway protein;(source:Araport11) IST1-LIKE 6 (ISTL6) IST1-LIKE 6 (ISTL6)
AT3G22160	VQ motif-containing protein. JAV1 is a repressor of jasmonate-mediated defense responses. JASMONATE-ASSOCIATED VQ MOTIF GENE 1 (JAV1) JASMONATE-ASSOCIATED VQ MOTIF GENE 1 (JAV1)
AT2G17220	Encodes a putative serine/threonine-specific protein kinase kin3. Protein is N-myristoylated. KINASE 3 (KIN3) PBS1-LIKE 32 (PBL32);KINASE 3 (KIN3)
AT1G15670	Encodes a member of a family of F-box proteins, called the KISS ME DEADLY (KMD) family, that targets type-B ARR proteins for degradation and is involved in the negative regulation of the cytokinin response. Also named as KFB1, a member of a group of Kelch repeat F-box proteins that negatively regulate phenylpropanoid biosynthesis by targeting the phenypropanoid bi
AT2G37710	Induced in response to Salicylic acid. The mRNA is cell-to-cell mobile. L-TYPE LECTIN RECEPTOR KINASE IV.1 (LECRK-IV.1) L-TYPE LECTIN RECEPTOR KINASE IV.1 (LECRK-IV.1);RECEPTOR LECTIN KINASE (RLK)
AT3G53810	Concanavalin A-like lectin protein kinase family protein;(source:Araport11) L-TYPE LECTIN RECEPTOR KINASE IV.2 (LECRK-IV.2) L-TYPE LECTIN RECEPTOR KINASE IV.2 (LECRK-IV.2)
AT4G02410	Concanavalin A-like lectin protein kinase family protein;(source:Araport11) L-TYPE LECTIN RECEPTOR KINASE IV.3 (LECRK-IV.3) LECTIN-LIKE PROTEIN KINASE 1 (LPK1);L-TYPE LECTIN RECEPTOR KINASE IV.3 (LECRK-IV.3); (ATLPK1)
AT3G59700	Member of Receptor kinase-like protein family. Represses stomatal immunity induced by Pseudomonas syringae pv. tomato DC3000. L-TYPE LECTIN RECEPTOR KINASE V.5 (LECRK-V.5) LECTIN-RECEPTOR KINASE (ATHLECRK);LECTIN-RECEPTOR KINASE 1 (LECRK1);L-TYPE LECTIN RECEPTOR KINASE V.5 (LECRK-V.5);LEGUME-LIKE LECTIN RECEPTOR KINASE-V.5 (LECRK-V.5);LECTIN-RE
AT5G01540	Encodes LecRKA4.1, a member of the lectin receptor kinase subfamily A4 (LecRKA4.1 At5g01540; LecRKA4.2 At5g01550; LecRKA4.3 At5g01560). Together with other members of the subfamily, functions redundantly in the negative regulation of ABA response in seed germination. Positively regulates pattern-triggered immunity. L-TYPE LECTIN RECEPTOR KINASE-
AT1G67360	Encodes a small rubber particle protein homolog. Plays dual roles as positive factors for tissue growth and development and in drought stress responses. LD-ASSOCIATED PROTEIN 1 (LDAP1) LD-ASSOCIATED PROTEIN 1 (LDAP1);SMALL RUBBER PARTICLE PROTEIN (SRP1)
AT1G18390	Serine/Threonine kinase family catalytic domain protein;(source:Araport11) LEAF RUST 10 DISEASE-RESISTANCE LOCUS RECEPTOR- LIKE PROTEIN KINASE-LIKE 1.2 (LRK10L1.2) LEAF RUST 10 DISEASE-RESISTANCE LOCUS RECEPTOR- LIKE PROTEIN KINASE-LIKE 1.2 (LRK10L1.2)
AT5G38210	Protein kinase family protein;(source:Araport11) LEAF RUST 10 DISEASE-RESISTANCE LOCUS RECEPTOR- LIKE PROTEIN KINASE-LIKE 3 (LRK10L3) LEAF RUST 10 DISEASE-RESISTANCE LOCUS RECEPTOR- LIKE PROTEIN KINASE-LIKE 3 (LRK10L3)
AT1G25390	Protein kinase superfamily protein;(source:Araport11) LEAF RUST 10 DISEASE-RESISTANCE LOCUS RECEPTOR- LIKE PROTEIN KINASE-LIKE 4 (LRK10L4) LEAF RUST 10 DISEASE-RESISTANCE LOCUS RECEPTOR- LIKE PROTEIN KINASE-LIKE 4 (LRK10L4)
AT5G40780	Encodes LHT1 (lysine histidine transporter), a high-affinity transporter for cellular amino acid uptake in both root epidermis and leaf mesophyll. LYSINE HISTIDINE TRANSPORTER 1 (LHT1) (LHT1); (ATLHT1);LYSINE HISTIDINE TRANSPORTER 1 (LHT1)
AT1G01560	Member of MAP Kinase family. Flg22-induced activation is blocked by AvrRpt2. MAP KINASE 11 (MPK11) MAP KINASE 11 (MPK11);MAP KINASE 11 (ATMPK11)
AT1G73500	member of MAP Kinase Kinase family. Autophosphorylates and also phosphorylates MPK3 and MPK6. Independently involved in ethylene and calmalexin biosynthesis. Induces transcription of ACS2, ACS6, ERF1, ERF2, ERF5, ERF6, CYP79B2, CYP79B3, CYP71A13 and PAD3. MAP KINASE KINASE 9 (MKK9) (ATMKK9);MAP KINASE KINASE 9 (MKK9)
AT3G18690	Encodes a nuclear-localized member of a plant specific gene family involved in mediating responses to pathogens. Interacts with WRKY transcriptional regulators. MAP KINASE SUBSTRATE 1 (MKS1) MAP KINASE SUBSTRATE 1 (MKS1)
AT4G08850	MIK1 encodes a receptor kinase that forms a complex with MDIS1/MIK2 and binds LURE1, the female pollen guidance chemi-attractant. MIK1 phosphorylates MDIS1 and is autophosphorylated. MDIS1-INTERACTING RECEPTOR LIKE KINASE2 (MIK2) MDIS1-INTERACTING RECEPTOR LIKE KINASE2 (MIK2)
AT5G39030	Involved in growth adaptation upon exposure to metal ions. Contributes together with the other MDS genes to the complex network of CrRLK1Ls that positively and negatively affect growth. MEDOS 4 (MDS4) MEDOS 4 (MDS4)
AT3G45640	Encodes a mitogen-activated kinase whose mRNA levels increase in response to touch, cold, salinity stress and chitin oligomers.Also functions in ovule development. Heterozygous MPK3 mutants in a homozygous MPK6 background are female sterile due to defects in integument development. MPK3 can be dephosphorylated by MKP2 in vitro. The mRNA is cell-to-cell mobile.
AT1G51660	Encodes a mitogen-activated map kinase kinase (there are nine in Arabidopsis) involved in innate immunity. This protein activates MPK3/MPK6 and early-defense genes redundantly with MKK5. In plants with both MKK5 and MKK4 levels reduced by RNAi plants, floral organs do not abscise suggestion a role for both proteins in mediating floral organ abscission. The mRNA is
AT4G00700	C2 calcium/lipid-binding plant phosphoribosyltransferase family protein;(source:Araport11) MULTIPLE C2 DOMAIN AND TRANSMEMBRANE REGION PROTEIN 9 (MCTP9) MULTIPLE C2 DOMAIN AND TRANSMEMBRANE REGION PROTEIN 9 (MCTP9)
AT1G18570	Encodes a member of the R2R3-MYB transcription family. Involved in indole glucosinolate biosynthesis. The mRNA is cell-to-cell mobile. MYB DOMAIN PROTEIN 51 (MYB51) MYB DOMAIN PROTEIN 51 (MYB51);MYB DOMAIN PROTEIN 51 (AtMYB51);HIGH INDOLIC GLUCOSINOLATE 1 (HIG1); (BW51B); (BW51A)
AT1G01010	NAC domain containing protein 1;(source:Araport11) NAC DOMAIN CONTAINING PROTEIN 1 (NAC001) NAC DOMAIN CONTAINING PROTEIN 1 (ANAC001); (NTL10);NAC DOMAIN CONTAINING PROTEIN 1 (NAC001)
AT5G63790	Encodes a member of the NAC family of transcription factors. ANAC102 appears to have a role in mediating response to low oxygen stress (hypoxia) in germinating seedlings. Its expression can be induced by beta-cyclocitral, an oxidized by-product of beta-carotene generated in the chloroplasts, mediates a protective retrograde response that lowers the levels of to
AT1G34180	NAC domain containing protein 16;(source:Araport11) NAC DOMAIN CONTAINING PROTEIN 16 (NAC016) NAC DOMAIN CONTAINING PROTEIN 16 (NAC016);NAC DOMAIN CONTAINING PROTEIN 16 (anac016)
AT3G29035	Encodes a protein with transcription factor activity. Note: this protein (AT3G29035) on occasion has also been referred to as AtNAC3, not to be confused with the AtNAC3 found at locus AT3G15500. The mRNA is cell-to-cell mobile. NAC DOMAIN CONTAINING PROTEIN 3 (NAC3) ARABIDOPSIS NAC DOMAIN CONTAINING PROTEIN 59 (ANAC059);NAC DOMAIN CONTAINING P
AT2G17040	Member of the NAC transcription factor family and more specifically, the ONAC022 subfamily. Involved in leaf and inflorescence stem morphogenesis. The mRNA is cell-to-cell mobile. NAC DOMAIN CONTAINING PROTEIN 36 (NAC036) NAC DOMAIN CONTAINING PROTEIN 36 (NAC036);NAC DOMAIN CONTAINING PROTEIN 36 (anac036)
AT3G04060	NAC046 is a member of the NAC domain containing family of transcription factors. It was identified in a screen for regulators of chlorophyll protein gene expression. Mutants in NAC046 have delayed senescence and increased CHL content suggesting a role in regulation of senescence and chlorophyll degradation. NAC DOMAIN CONTAINING PROTEIN 46 (NAC0
AT1G69490	Encodes a member of the NAC transcription factor gene family. It is expressed in floral primordia and upregulated by AP3 and PI. Its expression is associated with leaf senescence. The mRNA is cell-to-cell mobile. NAC-LIKE, ACTIVATED BY AP3/PI (NAP) NAC-LIKE, ACTIVATED BY AP3/PI (NAP);ARABIDOPSIS NAC DOMAIN CONTAINING PROTEIN 29 (ANAC029);NAC
AT1G65690	Encodes NHL6 (NDR1/HIN1-like 6). Plays an important role in the abiotic stresses-induced ABA signaling and biosynthesis, particularly during seed germination and early seedling development. NDR1/HIN1-LIKE 6 (NHL6) NDR1/HIN1-LIKE 6 (NHL6)
AT1G28380	This gene is predicted to encode a protein involved in negatively regulating salicylic acid-related defense responses and cell death programs. nsl1 mutants develop necrotic lesions spontaneously and show other features of a defense response, such as higher levels of SA and disease resistance-related transcripts, in the absence of a biotic stimulus. The NSL1 protei
AT1G74360	NILR1 encodes a serine/threonine kinase involved in defense response to nematodes. NEMATODE-INDUCED LRR-RLK 1 (NILR1) GERMINATION REPRESSION AND CELL EXPANSION RECEPTOR-LIKE KINASE (GRACE);NEMATODE-INDUCED LRR-RLK 1 (NILR1)
AT5G45110	Encodes NPR3, a paralog of NPR1. Involved in negative regulation of defense responses against bacterial and oomycete pathogens. npr3 mutants has elevated level of PR1 expression. Interacts with TGA2, TGA3, TGA5 and TGA6 in yeast two hybrid assays. NPR3 and NPR4 are receptors for the immune signal salicylic acid. The mRNA is cell-to-cell mobile.
AT5G46050	Encodes a di- and tri-peptide transporter involved in responses to wounding, virulent bacterial pathogens, and high NaCl concentrations. The protein is predicted to have 12 transmembrane helicies. NRT1/ PTR FAMILY 5.2 (NPF5.2) PEPTIDE TRANSPORTER 3 (PTR3);NRT1/ PTR FAMILY 5.2 (NPF5.2);ARABIDOPSIS THALIANA PEPTIDE TRANSPORTER 3 (ATPTR3); (ATNPF
AT2G01670	nudix hydrolase homolog 17;(source:Araport11) NUDIX HYDROLASE HOMOLOG 17 (NUDT17) NUDIX HYDROLASE HOMOLOG 17 (NUDT17);NUDIX HYDROLASE HOMOLOG 17 (atnudt17)
AT2G40000	ortholog of sugar beet HS1 PRO-1 2;(source:Araport11) ORTHOLOG OF SUGAR BEET HS1 PRO-1 2 (HSPRO2) ARABIDOPSIS ORTHOLOG OF SUGAR BEET HS1 PRO-1 2 (ATHSPRO2);ORTHOLOG OF SUGAR BEET HS1 PRO-1 2 (HSPRO2)
AT2G14610	PR1 gene expression is induced in response to a variety of pathogens. It is a useful molecular marker for the SAR response. Though the Genbank record for the cDNA associated to this gene is called 'PR-1-like', the sequence actually corresponds to PR1. Expression of this gene is salicylic-acid responsive. PATHOGENESIS-RELATED GENE 1 (PR1)
AT5G47070	Encodes a member of the RLCK VII-4 subfamily of receptor-like cytoplasmic kinases that has been shown to phosphorylate MAPKKK5 Ser-599 and MEKK1 Ser-603, both players in PRR-mediated resistance to bacterial and fungal pathogens. PBS1-LIKE 19 (PBL19) PBS1-LIKE 19 (PBL19)
AT1G59870	ATP binding cassette transporter. Localized to the plasma membrane in uninfected cells. In infected leaves, the protein concentrated at infection sites. Contributes to nonhost resistance to inappropriate pathogens that enter by direct penetration in a salicylic acid?dependent manner. Required for mlo resistance. Has Cd transporter activity (Cd2+ extrusion pump)
AT2G26560	Encodes a lipid acyl hydrolase with wide substrate specificity that accumulates upon infection by fungal and bacterial pathogens. Protein is localized in the cytoplasm in healthy leaves, and in membranes in infected cells. Plays a role in cell death and differentially affects the accumulation of oxylipins. Contributes to resistance to virus.
AT4G11850	Encodes a phospholipase D (gamma) that is involved in aluminum tolerance and plays a role in membrane lipid modulation under Al stress. PHOSPHOLIPASE D GAMMA 1 (PLDGAMMA1) MATERNAL EFFECT EMBRYO ARREST 54 (MEE54);PHOSPHOLIPASE D GAMMA 1 (PLDGAMMA1)
AT4G39670	Member of the glycolipid transfer protein (GLTP) superfamily, shuttles ceramide-1-phosphate (C1P) between membranes. PHOSPHOLIPASE-LIKE PROTEIN (GLTP) PHOSPHOLIPASE-LIKE PROTEIN (GLTP)
AT3G26830	Mutations in pad3 are defective in biosynthesis of the indole derived phytoalexin camalexin. Encodes a cytochrome P450 enzyme that catalyzes the conversion of dihydrocamalexic acid to camalexin. The mRNA is cell-to-cell mobile. PHYTOALEXIN DEFICIENT 3 (PAD3) (CYP71B15);PHYTOALEXIN DEFICIENT 3 (PAD3)
AT1G22280	Encodes a phytochrome-associated protein, PAPP2C (phytochrome-associated protein phosphatase type 2C). PAPP2C interacts in the nucleus with phyA (phytochrome A) and phyB. Functions as a regulator of phytochrome-interacting factor PIF3 by dephosphorylating phytochromes in the nucleus. PHYTOCHROME-ASSOCIATED PROTEIN PHOSPHATASE TYPE 2C (PAPP2C)
AT2G02220	Encodes a protein interacting with phytosulfokine, a five amino acid sulfated peptide (YIYTQ). Contains dual guanylate cyclase and kinase catalytic activities that operate in vivo. PHYTOSULFOKIN RECEPTOR 1 (PSKR1) PHYTOSULFOKIN RECEPTOR 1 (ATPSKR1);PHYTOSULFOKIN RECEPTOR 1 (PSKR1)
AT3G49780	Phytosulfokine 3 precursor, coding for a unique plant peptide growth factor. Plants overexpressing this gene (under a 35S promoter), develop normal cotyledons and hypocotyls but their growth, in particular that of their roots, was faster than that of wildtype. PHYTOSULFOKINE 4 PRECURSOR (PSK4) PHYTOSULFOKINE 4 PRECURSOR (ATPSK4);PHYTOSULFO
AT2G39210	Major facilitator superfamily transmembrane transporter responsible for the uptake of picolinate herbicides. PICLORAM RESISTANT30 (PIC30) PICLORAM RESISTANT30 (PIC30)
AT5G54490	Encodes a PINOID (PID)-binding protein containing putative EF-hand calcium-binding motifs. The interaction is dependent on the presence of calcium. mRNA expression is up-regulated by auxin. Not a phosphorylation target of PID, likely acts upstream of PID to regulate the activity of this protein in response to changes in calcium levels. PINOID
AT3G11840	Encodes a U-box-domain-containing E3 ubiquitin ligase that acts as a negative regulator of PAMP-triggered immunity. PLANT U-BOX 24 (PUB24) PLANT U-BOX 24 (PUB24)
AT4G36670	Major facilitator superfamily protein;(source:Araport11) POLYOL/MONOSACCHARIDE TRANSPORTER 6 (PMT6) POLYOL/MONOSACCHARIDE TRANSPORTER 6 (PMT6); (AtPMT6);POLYOL TRANSPORTER 6 (PLT6); (AtPLT6)
AT1G14370	Encodes protein kinase APK2a. Protein is N-myristoylated. PROTEIN KINASE 2A (APK2A) PROTEIN KINASE 2A (APK2A);KINASE 1 (KIN1);PBS1-LIKE 2 (PBL2)
AT3G17790	Expression is upregulated in the shoot of cax1/cax3 mutant and is responsive to phosphate (Pi) and not phosphite (Phi) in roots and shoots. PURPLE ACID PHOSPHATASE 17 (PAP17) (ATACP5); (ATPAP17);PURPLE ACID PHOSPHATASE 17 (PAP17)
AT4G15530	Encodes a dual-targeted protein believed to act as a pyruvate, orthophosphate dikinase. These enzymes are normally associated with C4 photosynthesis which does not occur in Arabidopsis. However, PPDK may play a role in remobilizing nitrogen during leaf senescence in Arabidopsis. The product of the long transcript (.1 gene model) was shown to be targeted to the chl
AT4G39890	RAB GTPase homolog H1C;(source:Araport11) RAB GTPASE HOMOLOG H1C (RABH1c) RAB GTPASE HOMOLOG H1C (RABH1c);RAB GTPASE HOMOLOG H1C (AtRABH1c)
AT3G46930	Encodes a Raf-Like Mitogen-Activated Protein Kinase Kinase Kinase Raf43. Required for tolerance to multiple abiotic stresses. RAF-LIKE MITOGEN-ACTIVATED PROTEIN KINASE KINASE KINASE 43 (RAF43) RAF-LIKE MITOGEN-ACTIVATED PROTEIN KINASE KINASE KINASE 43 (RAF43)
AT2G25440	receptor like protein 20;(source:Araport11) RECEPTOR LIKE PROTEIN 20 (RLP20) RECEPTOR LIKE PROTEIN 20 (RLP20);RECEPTOR LIKE PROTEIN 20 (AtRLP20)
AT3G14050	Involved in the maintenance of the (p)ppGp level to accustom plastidial gene expression to darkness. RELA/SPOT HOMOLOG 2 (RSH2) RELA/SPOT HOMOLOG 2 (RSH2);RELA-SPOT HOMOLOG 2 (AT-RSH2);RELA/SPOT HOMOLOG 2 (ATRSH2)
AT1G13260	Encodes an AP2/B3 domain transcription factor which is upregulated in response to low temperature. It contains a B3 DNA binding domain. It has circadian regulation and may function as a negative growth regulator. The mRNA is cell-to-cell mobile. RELATED TO ABI3/VP1 1 (RAV1) RELATED TO ABI3/VP1 1 (RAV1); (ATRAV1);ETHYLENE RESPONSE DNA BINDING F
AT1G68840	Rav2 is part of a complex that has been named `regulator of the (H+)-ATPase of the vacuolar and endosomal membranes' (RAVE) The mRNA is cell-to-cell mobile. RELATED TO ABI3/VP1 2 (RAV2) RELATED TO ABI3/VP1 2 (RAV2); (AtRAV2);TEMPRANILLO 2 (TEM2);ETHYLENE RESPONSE DNA BINDING FACTOR 2 (EDF2);RELATED TO AP2 8 (rap2.8)
AT4G26090	Encodes a plasma membrane protein with leucine-rich repeat, leucine zipper, and P loop domains that confers resistance to Pseudomonas syringae infection by interacting with the avirulence gene avrRpt2. RPS2 protein interacts directly with plasma membrane associated protein RIN4 and this interaction is disrupted by avrRpt2. The mRNA is cell-to-cell mobile. protei
AT5G59820	Encodes a zinc finger protein involved in high light and cold acclimation. Overexpression of this putative transcription factor increases the expression level of 9 cold-responsive genes and represses the expression level of 15 cold-responsive genes, including CBF genes. Also, lines overexpressing this gene exhibits a small but reproducible increase in freeze toler
AT3G46620	Encodes an ABA- and drought-induced RING-DUF1117 gene whose mutation results in hyposensitive phenotypes toward ABA in terms of germination rate and stomatal closure and markedly reduced tolerance to drought stress relative to wild-type plants. RING AND DOMAIN OF UNKNOWN FUNCTION 1117 1 (RDUF1) ARABIDOPSIS THALIANA RING AND DOMAIN OF UNKNOW
AT5G24270	encodes a calcium sensor that is essential for K+ nutrition, K+/Na+ selectivity, and salt tolerance. The protein is similar to calcineurin B. Lines carrying recessive mutations are hypersensitive to Na+ and Li+ stresses and is unable to grow in low K+. The growth defect is rescued by extracellular calcium. SALT OVERLY SENSITIVE 3 (SOS3) SALT O
AT1G27730	Related to Cys2/His2-type zinc-finger proteins found in higher plants. Compensated for a subset of calcineurin deficiency in yeast. Salt tolerance produced by ZAT10 appeared to be partially dependent on ENA1/PMR2, a P-type ATPase required for Li+ and Na+ efflux in yeast. The protein is localized to the nucleus, acts as a transcriptional repressor and is responsive
AT3G55980	salt-inducible zinc finger 1;(source:Araport11) SALT-INDUCIBLE ZINC FINGER 1 (SZF1) SALT-INDUCIBLE ZINC FINGER 1 (SZF1);TANDEM ZINC FINGER 11 (TZF11); (ATSZF1)
AT1G73805	Encodes SAR Deficient 1 (SARD1), a key regulator for ICS1 (Isochorismate Synthase 1) induction and salicylic acid (SA) synthesis. SAR DEFICIENT 1 (SARD1) SAR DEFICIENT 1 (SARD1)
AT4G17230	Encodes a scarecrow-like protein (SCL13). Member of GRAS gene family. Regulated by heat shock. SCARECROW-LIKE 13 (SCL13) SCARECROW-LIKE 13 (SCL13)
AT3G10985	A senescence-associated gene whose expression is induced in response to treatment with Nep1, a fungal protein that causes necrosis. The mRNA is cell-to-cell mobile. SENESCENCE ASSOCIATED GENE 20 (SAG20) SENESCENCE ASSOCIATED GENE 20 (SAG20);ARABIDOPSIS THALIANA WOUND-INDUCED PROTEIN 12 (ATWI-12);WOUND-INDUCED PROTEIN 12 (WI12)
AT5G14930	encodes an acyl hydrolase involved in senescence . SENESCENCE-ASSOCIATED GENE 101 (SAG101) SENESCENCE-ASSOCIATED GENE 101 (SAG101)
AT4G02380	Encodes AtLEA5 (late embryogenesis abundant like protein). Also known as SENESCENCE-ASSOCIATED GENE 21 (SAG21). Has a role on oxidative stress tolerance. mRNA levels are elevated in response to various stresses. SENESCENCE-ASSOCIATED GENE 21 (SAG21) SENESCENCE-ASSOCIATED GENE 21 (SAG21);LATE EMBRYOGENESIS ABUNDANT 38 (LEA38);ARABIDOPSIS THALI
AT3G08720	Encodes a ribosomal-protein S6 kinase. Gene expression is induced by cold and salt (NaCl). Activation of AtS6k is regulated by 1-naphthylacetic acid and kinetin, at least in part, via a lipid kinase-dependent pathway. Phosphorylates specifically mammalian and plant S6 at 25 degrees C but not at 37 degrees C. Involved in translational up-regulation of ribosomal pr
AT2G47130	Encodes a short-chain dehydrogenase/reductase that is not involved in ABA biosynthesis but plays an important role in plant defense response to bacteria. SHORT-CHAIN DEHYDROGENASE/REDUCTASE 3 (SDR3) (ATSDR3);SHORT-CHAIN DEHYDROGENASE/REDUCTASE 3 (SDR3)
AT3G56710	Sig1 binding protein; interacts with Sig1R4. As well as Sig1, SibI is imported into chloroplasts and its expression is light-dependent in mature chloroplasts. SIGMA FACTOR BINDING PROTEIN 1 (SIB1) SIGMA FACTOR BINDING PROTEIN 1 (SIB1)
AT3G12830	SAUR-like auxin-responsive protein family;(source:Araport11) SMALL AUXIN UPREGULATED 72 (SAUR72) SMALL AUXIN UPREGULATED 72 (SAUR72)
AT3G60690	SAUR-like auxin-responsive protein family;(source:Araport11) SMALL AUXIN UPREGULATED RNA 59 (SAUR59) SMALL AUXIN UPREGULATED RNA 59 (SAUR59)
AT5G55170	Encodes a small ubiquitin-like modifier (SUMO) polypeptide that becomes covalently attached to various intracellular protein targets, much like ubiquitination, leading to post-translational modification of those targets. SMALL UBIQUITIN-LIKE MODIFIER 3 (SUMO3) SMALL UBIQUITIN-LIKE MODIFIER 3 (SUM3); (ATSUMO3);SMALL UBIQUITIN-LIKE MODIFIER 3 (SUM
AT5G61210	membrane localized t-SNARE SNAP25 homologue, probably involved in cytokinesis and cell plate formation The mRNA is cell-to-cell mobile. SOLUBLE N-ETHYLMALEIMIDE-SENSITIVE FACTOR ADAPTOR PROTEIN 33 (SNAP33) SOLUBLE N-ETHYLMALEIMIDE-SENSITIVE FACTOR ADAPTOR PROTEIN 33 (SNAP33); (ATSNAP33B); (SNP33); (ATSNAP33)
AT1G67810	Encodes a protein capable of stimulating the cysteine desulfurase activity of CpNifS (AT1G08490) in vitro. SufE2:GFP localizes to the chloroplasts where it is likely to play a role in iron-sulfur cluster assembly. Transcript levels for this gene are high in the pollen relative to other organs based on RT-PCR analysis. The mRNA is cell-to-cell mobile. protei
AT2G31880	Encodes a putative leucine rich repeat transmembrane protein that is expressed in response to Pseudomonas syringae. Expression of SRRLK may be required for silencing via lsiRNAs. Regulates cell death and innate immunity. SUPPRESSOR OF BIR1 1 (SOBIR1) EVERSHED (EVR);SUPPRESSOR OF BIR1 1 (SOBIR1)
AT5G25440	Receptor like kinase involved in HopZ1a effector triggered immunity. Interacts with ZAR1. Localization to membrane is dependent on N-terminal myristoylation domain. SUPPRESSOR OF ZED1-D1 (SZE1) SUPPRESSOR OF ZED1-D1 (SZE1)
AT3G11820	Encodes a syntaxin localized at the plasma membrane. SYR1/PEN1 is a member of the SNARE superfamily and functions in positioning anchoring of the KAT1 K+ channel protein at the plasma membrane. Transcription is upregulated by abscisic acid, suggesting a role in ABA signaling. Also functions in non-host resistance against barley powdery mildew. It is a nonessentia
AT3G52400	syntaxin protein, involved in the negative regulation of defense pathways such as programmed cell death, salicylic acid signalling pathway, jasmonic acid signalling pathway SYNTAXIN OF PLANTS 122 (SYP122) (ATSYP122);SYNTAXIN OF PLANTS 122 (SYP122)
AT1G25560	Encodes a member of the RAV transcription factor family that contains AP2 and B3 binding domains. Involved in the regulation of flowering under long days. Loss of function results in early flowering. Overexpression causes late flowering and repression of expression of FT. Novel transcriptional regulator involved in ethylene signaling. Promoter bound by EIN3. EDF1
AT2G23810	Member of TETRASPANIN family TETRASPANIN8 (TET8) TETRASPANIN8 (TET8)
AT1G45145	encodes a cytosolic thioredoxin that reduces disulfide bridges of target proteins by the reversible formation of a disulfide bridge between two neighboring Cys residues present in the active site. Thioredoxins have been found to regulate a variety of biological reactions in prokaryotic and eukaryotic cells. THIOREDOXIN H-TYPE 5 (TRX5) THIORE
AT1G72940	Nucleotide-binding, leucine-rich repeat (NLR) gene regulated by nonsense-mediated mRNA decay (NMD) genes UPF1 and UPF3. TIR-NBS11 (TN11) TIR-NBS11 (TN11)
AT1G66090	Disease resistance protein (TIR-NBS class);(source:Araport11) TIR-NBS3 (TN3) TIR-NBS3 (TN3)
AT1G72900	Toll-Interleukin-Resistance (TIR) domain-containing protein;(source:Araport11) TIR-NBS7 (TN7) TIR-NBS7 (TN7)
AT1G72920	Toll-Interleukin-Resistance (TIR) domain family protein;(source:Araport11) TIR-NBS9 (TN9) TIR-NBS9 (TN9)
AT2G41100	encodes a calmodulin-like protein, with six potential calcium binding domains. Calcium binding shown by Ca(2+)-specific shift in electrophoretic mobility. Expression induced by touch and darkness. Expression may also be developmentally controlled. Expression in growing regions of roots, vascular tissue, root/shoot junctions, trichomes, branch points of the shoot,
AT3G16720	RING-H2 protein induced after exposure to chitin or inactivated crude cellulase preparations. The mRNA is cell-to-cell mobile. TOXICOS EN LEVADURA 2 (ATL2) TOXICOS EN LEVADURA 2 (TL2);TOXICOS EN LEVADURA 2 (ATL2)
AT3G62260	Type 2C protein phosphatase (PP2C) which negatively regulates AtHKT1;1 activity and thus determines systemic Na+ allocation during salt stress. TYPE 2C PROTEIN PHOSPHATASE 49 (PP2C49) TYPE 2C PROTEIN PHOSPHATASE 49 (PP2C49)
AT4G23010	UDP-galactose transporter 2;(source:Araport11) UDP-GALACTOSE TRANSPORTER 2 (UTR2) UDP-GALACTOSE TRANSPORTER 2 (UTR2)
AT3G21780	Encodes a protein with UDP-glucosyl transferase activity that was shown to preferentially glucosylates abscisic acid (ABA), and not its catabolites. Moreover, UGT71B6 was shown to have a strict preference for the naturally-occurring ABA enantiomer, (+)-ABA, and not its 'unnatural' relative, (-)-ABA. This is in contrast to the other identified UGT genes catalyzing
AT2G15480	UDP-glucosyl transferase 73B5;(source:Araport11) UDP-GLUCOSYL TRANSFERASE 73B5 (UGT73B5) UDP-GLUCOSYL TRANSFERASE 73B5 (UGT73B5)
AT1G78310	VQ motif-containing protein;(source:Araport11) VQ MOTIF-CONTAINING PROTEIN 9 (VQ9) VQ MOTIF-CONTAINING PROTEIN 9 (VQ9)
AT1G79680	Encodes a twin-domain, kinase-GC signaling molecule that may function in biotic stress responses that is critically dependent on the second messenger cGMP. WALL ASSOCIATED KINASE (WAK)-LIKE 10 (WAKL10) (ATWAKL10);WALL ASSOCIATED KINASE (WAK)-LIKE 10 (WAKL10)
AT2G23320	Encodes WRKY DNA-binding protein 15 (WRKY15). WRKY DNA-BINDING PROTEIN 15 (WRKY15) WRKY DNA-BINDING PROTEIN 15 (WRKY15); (ATWRKY15)
AT4G31800	Pathogen-induced transcription factor. Binds W-box sequences in vitro. Forms protein complexes with itself and with WRKY40 and WRKY60. Constitutive expression of WRKY18 enhanced resistance to P. syringae, but its coexpression with WRKY40 or WRKY60 made plants more susceptible to both P. syringae and B. cinerea. WRKY18, WRKY40, and WRKY60 have partially redundan
AT2G30250	member of WRKY Transcription Factor; Group I. Located in nucleus. Involved in response to various abiotic stresses - especially salt stress. WRKY DNA-BINDING PROTEIN 25 (WRKY25) WRKY DNA-BINDING PROTEIN 25 (WRKY25); (AtWRKY25)
AT5G07100	Encodes WRKY DNA-binding protein 26 (WRKY26). WRKY DNA-BINDING PROTEIN 26 (WRKY26) WRKY DNA-BINDING PROTEIN 26 (WRKY26)
AT2G38470	Member of the plant WRKY transcription factor family. Regulates the antagonistic relationship between defense pathways mediating responses to P. syringae and necrotrophic fungal pathogens. Located in nucleus. Involved in response to various abiotic stresses - especially salt stress. Regulates cytochrome P450 gene CYP94B1 to control apoplastic barrier formation i
AT1G80840	Pathogen-induced transcription factor. Binds W-box sequences in vitro. Forms protein complexes with itself and with WRKY40 and WRKY60. Coexpression with WRKY18 or WRKY60 made plants more susceptible to both P. syringae and B. cinerea. WRKY18, WRKY40, and WRKY60 have partially redundant roles in response to the hemibiotrophic bacterial pathogen Pseudomonas syringa
AT3G01970	member of WRKY Transcription Factor; Group I WRKY DNA-BINDING PROTEIN 45 (WRKY45) WRKY DNA-BINDING PROTEIN 45 (WRKY45);WRKY DNA-BINDING PROTEIN 45 (ATWRKY45)
AT2G46400	Encodes a WRKY transcription factor that contributes to the feedforward inhibition of osmotic/salt stress-dependent LR inhibition via regulation of ABA signaling and auxin homeostasis. WRKY DNA-BINDING PROTEIN 46 (WRKY46) WRKY DNA-BINDING PROTEIN 46 (WRKY46);WRKY DNA-BINDING PROTEIN 46 (ATWRKY46)
AT2G40750	member of WRKY Transcription Factor; Group III. Together with WRKY70 positively regulates SARD1 and CBP60g expression in plant immunity. WRKY DNA-BINDING PROTEIN 54 (WRKY54) WRKY DNA-BINDING PROTEIN 54 (WRKY54);WRKY DNA-BINDING PROTEIN 54 (ATWRKY54)
AT3G56400	Member of WRKY Transcription Factor; Group III. Function as activator of SA-dependent defense genes and a repressor of JA-regulated genes. WRKY70-controlled suppression of JA-signaling is partly executed by NPR1. WRKY DNA-BINDING PROTEIN 70 (WRKY70) ARABIDOPSIS THALIANA WRKY DNA-BINDING PROTEIN 70 (ATWRKY70);WRKY DNA-BINDING PROTEIN 70 (WRKY7
AT4G14365	hypothetical protein;(source:Araport11) XB3 ORTHOLOG 4 IN ARABIDOPSIS THALIANA (XBAT34) XB3 ORTHOLOG 4 IN ARABIDOPSIS THALIANA (XBAT34)
AT5G04340	Encodes a C2H2 zinc finger transcription factor that coordinately activates phytochelatin-synthesis related gene expression and directly targets GSH1 by binding to its promoter to positively regulate Cd accumulation and tolerance. ZINC FINGER OF ARABIDOPSIS THALIANA 6 (ZAT6) (C2H2); (ATZAT6);ZINC FINGER OF ARABIDOPSIS THALIANA 6 (ZAT6);COLD IN
AT1G05300	member of Fe(II) transporter isolog family ZINC TRANSPORTER 5 PRECURSOR (ZIP5) ZINC TRANSPORTER 5 PRECURSOR (ZIP5)
AT5G67450	Encodes zinc-finger protein. mRNA levels are elevated in response to low temperature, cold temperatures and high salt. The protein is localized to the nucleus and acts as a transcriptional repressor. ZINC-FINGER PROTEIN 1 (ZF1) ZINC-FINGER PROTEIN 1 (ZF1);ZINC-FINGER PROTEIN 1 (AZF1)
AT3G19580	Encodes zinc finger protein. mRNA levels are upregulated in response to ABA, high salt, and mild desiccation. The protein is localized to the nucleus and acts as a transcriptional repressor. ZINC-FINGER PROTEIN 2 (ZF2) ZINC-FINGER PROTEIN 2 (ZF2);ZINC-FINGER PROTEIN 2 (AZF2)
