# Supplementary material for: Mechanosensory trichome cells evoke a mechanical stimuli–induced immune response in Arabidopsis thaliana
Source: Nat Commun. 2022 Mar 8;13:1216. doi: 10.1038/s41467-022-28813-8 (PMC8904797; doi:10.1038/s41467-022-28813-8)
Supplement: Supplementary file 11 — Supplementary Data 8 [file 41467_2022_28813_MOESM11_ESM.xlsx]

## Sheet: overlap 2011genes of rep1 and 2
Supplementary Data 8, The list of CAMTA3(A855V)-binding peaks/genes in ChIP-seq analysis.
Locus Identifier	Gene Model Description	Primary Gene Symbol	All Gene Symbols
AT4G07360	transposable_element_gene;(source:Araport11);gypsy-like retrotransposon family (Athila), has a 1.7e-295 P-value blast match to GB:CAA57397 Athila ORF 1 (Arabidopsis thaliana);(source:TAIR10)
AT2G16750	kinase with adenine nucleotide alpha hydrolases-like domain-containing protein;(source:Araport11)
AT4G27210	transposable_element_gene;(source:Araport11);copia-like retrotransposon family, has a 1.6e-249 P-value blast match to GB:AAA57005 Hopscotch polyprotein (Ty1_Copia-element) (Zea mays);(source:TAIR10)
AT3G29630	UDP-Glycosyltransferase superfamily protein;(source:Araport11)		UDP-GLUCOSE DEHYDROGENASE 2 (UGD2)
AT1G58400	Disease resistance protein (CC-NBS-LRR class) family;(source:Araport11)
AT1G40085	transposable_element_gene;(source:Araport11);gypsy-like retrotransposon family (Athila), has a 1.3e-132 P-value blast match to GB:CAA57397 Athila ORF 1 (Arabidopsis thaliana);(source:TAIR10)
AT2G05240	transposable_element_gene;(source:Araport11);copia-like retrotransposon family, has a 0. P-value blast match to GB:CAA31653 polyprotein (Ty1_Copia-element) (Arabidopsis thaliana);(source:TAIR10)
AT1G04470	hypothetical protein (DUF810);(source:Araport11)
AT1G54120	hypothetical protein;(source:Araport11)
AT5G25200	Ta11-like non-LTR retrotransposon;(source:Araport11)
AT1G47440	pseudogene of S-locus related protein SLR1;(source:Araport11)
AT3G57500	fission regulator-like protein;(source:Araport11)
AT1G31550	GDSL-motif esterase/acyltransferase/lipase. Enzyme group with broad substrate specificity that may catalyze acyltransfer or hydrolase reactions with lipid and non-lipid substrates.
AT1G34250	transposable_element_gene;(source:Araport11);pseudogene, hypothetical protein;(source:TAIR10)
AT4G07937	transposable_element_gene;(source:Araport11);gypsy-like retrotransposon family (Athila), has a 1.3e-243 P-value blast match to GB:CAA57397 Athila ORF 1 (Arabidopsis thaliana);(source:TAIR10)
AT5G36070	transposable_element_gene;(source:Araport11);similar to unknown protein [Arabidopsis thaliana] (TAIR:AT1G35080.1);(source:TAIR10)
AT3G25815	transposable_element_gene;(source:Araport11);non-LTR retrotransposon family (LINE), has a 3.7e-34 P-value blast match to GB:AAB41224 ORF2 (LINE-element) (Rattus norvegicus);(source:TAIR10)
AT1G35200	pseudogene of Ribosomal protein L4/L1 family;(source:Araport11)
AT2G15560	Putative endonuclease
AT1G27090	glycine-rich protein;(source:Araport11)
AT4G00300	AT4G00300 has been split into two loci based on new cDNA evidence provided by Aleksander Riise Hansen of University of Copenhagen: AT4G00300.2 becomes AT4G00300.1; a new locus AT4G00295 is created. See comments field for AT4G00295 annotation.
AT4G11340	Disease resistance protein (TIR-NBS-LRR class) family;(source:Araport11)
AT2G40435	transcription factor SCREAM-like protein;(source:Araport11)
AT5G59640	transposable_element_gene;(source:Araport11);CACTA-like transposase family (En/Spm), has a 5.1e-159 P-value blast match to GB:AAD55677 putative transposase protein (CACTA-element) transposon=Shooter (Zea mays);(source:TAIR10)
AT5G06043	hypothetical protein;(source:Araport11)
AT3G52920	transcriptional activator (DUF662);(source:Araport11)
AT5G27280	Zim17-type zinc finger protein;(source:Araport11)
AT5G26642	transposable_element_gene;(source:Araport11);similar to RNase H domain-containing protein [Arabidopsis thaliana] (TAIR:AT5G36905.1);(source:TAIR10)
AT1G21940	transmembrane protein;(source:Araport11)
AT2G23100	Cysteine/Histidine-rich C1 domain family protein;(source:Araport11)
AT4G09380	transposable_element_gene;(source:Araport11);Mutator-like transposase family, has a 2.2e-75 P-value blast match to Q9SI25 /181-349 Pfam PF03108 MuDR family transposase (MuDr-element domain);(source:TAIR10)
AT4G31960	hypothetical protein;(source:Araport11)
AT5G44875	transposable_element_gene;(source:Araport11);Mutator-like transposase family, has a 3.3e-87 P-value blast match to Q9SLM0 /314-478 Pfam PF03108 MuDR family transposase (MuDr-element domain);(source:TAIR10)
AT5G28237	Pyridoxal-5-phosphate-dependent enzyme family protein;(source:Araport11)
AT1G21020	transposable_element_gene;(source:Araport11);similar to Ulp1 protease family protein [Arabidopsis thaliana] (TAIR:AT1G08740.1);(source:TAIR10)
AT4G03420	hypothetical protein (DUF789);(source:Araport11)
AT1G16680	Chaperone DnaJ-domain superfamily protein;(source:Araport11)
AT3G17070	Peroxidase family protein;(source:Araport11)
AT3G19515	apoptosis inhibitor;(source:Araport11)
AT3G54240	alpha/beta-Hydrolases superfamily protein;(source:Araport11)
AT4G01700	Chitinase family protein;(source:Araport11)
AT3G49790	Carbohydrate-binding protein;(source:Araport11)
AT3G33121	transposable_element_gene;(source:Araport11);gypsy-like retrotransposon family, has a 1.0e-10 P-value blast match to GB:AAD27547 polyprotein (Gypsy_Ty3-element) (Oryza sativa subsp. indica);(source:TAIR10)
AT5G24990	enhanced disease resistance-like protein (DUF1336);(source:Araport11)
AT1G31355	pseudogene of Translation protein SH3-like family protein;(source:Araport11)
AT5G32161	transposable_element_gene;(source:Araport11);similar to unknown protein [Arabidopsis thaliana] (TAIR:AT4G05636.1);(source:TAIR10)
AT1G04390	BTB/POZ domain-containing protein;(source:Araport11)
AT4G06722	transposable_element_gene;(source:Araport11);gypsy-like retrotransposon family (Athila), has a 2.3e-199 P-value blast match to GB:CAA57397 Athila ORF 1 (Arabidopsis thaliana);(source:TAIR10)
AT5G25560	CHY-type/CTCHY-type/RING-type Zinc finger protein;(source:Araport11)
AT5G24879	This gene encodes a small protein and has either evidence of transcription or purifying selection.
AT5G15640	Mitochondrial substrate carrier family protein;(source:Araport11)
AT5G46230	hypothetical protein (Protein of unknown function, DUF538);(source:Araport11)
AT4G19200	proline-rich family protein;(source:Araport11)
AT5G32179	transposable_element_gene;(source:Araport11);gypsy-like retrotransposon family (Athila), has a 2.8e-301 P-value blast match to GB:CAA57397 Athila ORF 1 (Arabidopsis thaliana);(source:TAIR10)
AT4G21570	organic solute transporter ostalpha protein (DUF300);(source:Araport11)
AT5G44540	Tapetum specific protein TAP35/TAP44;(source:Araport11)
AT1G33200	transposable_element_gene;(source:Araport11);pseudogene, similar to SAE1-S9-protein, blastp match of 28%25 identity and 4.2e-16 P-value to GP|4760708|dbj|BAA77394.1||AB012866 SAE1-S9-protein {Brassica rapa};(source:TAIR10)
AT3G22230	Ribosomal L27e protein family;(source:Araport11)
AT5G66970	P-loop containing nucleoside triphosphate hydrolases superfamily protein;(source:Araport11)
AT4G08878	Major facilitator superfamily protein;(source:Araport11)
AT5G11560	catalytics;(source:Araport11)
AT5G39600	39S ribosomal protein;(source:Araport11)
AT1G71430	hypothetical protein;(source:Araport11)
AT4G21740	transmembrane protein;(source:Araport11)
AT2G04080	MATE efflux family protein;(source:Araport11)
AT5G03030	Chaperone DnaJ-domain superfamily protein;(source:Araport11)
AT1G25053	pseudogene of UDP-3-O-acyl N-acetylglucosamine deacetylase family protein/F-box protein related
AT5G56890	Protein kinase superfamily protein;(source:Araport11)
AT3G04010	O-Glycosyl hydrolases family 17 protein;(source:Araport11)
AT3G14760	transmembrane protein;(source:Araport11)
AT4G18250	receptor Serine/Threonine kinase-like protein;(source:Araport11)
AT4G19440	Tetratricopeptide repeat (TPR)-like superfamily protein;(source:Araport11)
AT5G50540	transmembrane protein;(source:Araport11)
AT5G53440	LOW protein: zinc finger CCCH domain protein;(source:Araport11)
AT1G42280	transposable_element_gene;(source:Araport11);pseudogene, similar to putative helicase, similar to putative helicase GI:4585936 from (Arabidopsis thaliana);(source:TAIR10)
AT4G05060	PapD-like superfamily protein;(source:Araport11)
AT1G56140	Leucine-rich repeat transmembrane protein kinase;(source:Araport11)
AT1G69430	Son of sevenless protein;(source:Araport11)
AT1G64065	Late embryogenesis abundant (LEA) hydroxyproline-rich glycoprotein family;(source:Araport11)
AT3G13690	kinase with adenine nucleotide alpha hydrolases-like domain-containing protein;(source:Araport11)
AT1G18470	Transmembrane Fragile-X-F-associated protein;(source:Araport11)
AT3G29075	glycine-rich protein;(source:Araport11)
AT1G30290	unknown protein
AT5G32517	transposable_element_gene;(source:Araport11);pseudogene, hypothetical protein;(source:TAIR10)
AT3G46482	pseudogene of RNA-directed DNA polymerase (reverse transcriptase)-related family protein;(source:Araport11)
AT4G19530	Encodes a TIR-NB-LRR resistance protein. Transient expression in tobacco induces cell death.
AT4G03800	transposable_element_gene;(source:Araport11);gypsy-like retrotransposon family, has a 1.5e-125 P-value blast match to GB:AAD19359 polyprotein (gypsy_Ty3-element) (Sorghum bicolor);(source:TAIR10)
AT3G63240	DNAse I-like superfamily protein;(source:Araport11)
AT3G04500	RNA-binding (RRM/RBD/RNP motifs) family protein;(source:Araport11)
AT1G54670	pre-tRNA tRNA-Ala (anticodon: TGC);(source:Araport11, TAIR10)
AT3G18560	hypothetical protein;(source:Araport11)
AT4G26210	Mitochondrial ATP synthase subunit G protein;(source:Araport11)
AT4G16930	Toll-Interleukin-Resistance (TIR) domain-containing protein;(source:Araport11)
AT3G60164	Pseudogene of AT3G60966; protein binding / zinc ion binding
AT4G36010	Pathogenesis-related thaumatin superfamily protein;(source:Araport11)
AT4G31830	transmembrane protein;(source:Araport11)
AT3G52705	transposable_element_gene;(source:Araport11);copia-like retrotransposon family, has a 7.3e-24 P-value blast match to reverse transcriptase (Ty1_Copia-element) (Arabidopsis thaliana);(source:TAIR10)
AT1G31950	Terpenoid cyclases/Protein prenyltransferases superfamily protein;(source:Araport11)
AT3G09700	Chaperone DnaJ-domain superfamily protein;(source:Araport11)
AT1G11480	eukaryotic translation initiation factor-like protein;(source:Araport11)
AT5G58790	hypothetical protein;(source:Araport11)
AT5G65015	pre-tRNA tRNA-Arg (anticodon: ACG);(source:Araport11, TAIR10)
AT1G74929	hypothetical protein;(source:Araport11)
AT1G15010	mediator of RNA polymerase II transcription subunit;(source:Araport11)
AT1G05090	dentin sialophosphoprotein-like protein;(source:Araport11)
AT3G29480	transposable_element_gene;(source:Araport11);gypsy-like retrotransposon family, has a 4.3e-232 P-value blast match to GB:AAD27547 polyprotein (Gypsy_Ty3-element) (Oryza sativa subsp. indica);(source:TAIR10)
AT4G04560	transposable_element_gene;(source:Araport11);copia-like retrotransposon family, has a 1.0e-94 P-value blast match to gb|AAG52949.1| gag/pol polyprotein (Endovir1-1) (Arabidopsis thaliana) (Ty1_Copia-family);(source:TAIR10)
AT1G26550	FKBP-like peptidyl-prolyl cis-trans isomerase family protein;(source:Araport11)
AT5G41740	Disease resistance protein (TIR-NBS-LRR class) family;(source:Araport11)
AT2G25250	serine/arginine repetitive matrix-like protein;(source:Araport11)
AT2G32650	RmlC-like cupins superfamily protein;(source:Araport11)
AT5G46530	AWPM-19-like family protein;(source:Araport11)
AT4G27657	hypothetical protein;(source:Araport11)
AT5G17280	oxidoreductase-like protein, amino-terminal protein;(source:Araport11)
AT5G36430	Encodes a ECA1 gametogenesis related family protein
AT3G43303	transposable_element_gene;(source:Araport11);pseudogene, hypothetical protein;(source:TAIR10)
AT3G29615	transposable_element_gene;(source:Araport11);gypsy-like retrotransposon family, has a 6.2e-313 P-value blast match to GB:AAD27547 polyprotein (Gypsy_Ty3-element) (Oryza sativa subsp. indica);(source:TAIR10)
AT3G46183	transposable_element_gene;(source:Araport11);copia-like retrotransposon family, has a 2.7e-230 P-value blast match to GB:AAA57005 Hopscotch polyprotein (Ty1_Copia-element) (Zea mays);(source:TAIR10)
AT1G28375	transmembrane protein;(source:Araport11)
AT5G18150	Methyltransferase-related protein;(source:Araport11)
AT3G19030	transcription initiation factor TFIID subunit 1b-like protein;(source:Araport11)
AT2G02290	Haloacid dehalogenase-like hydrolase (HAD) superfamily protein;(source:Araport11)
AT1G80470	F-box/RNI-like/FBD-like domains-containing protein;(source:Araport11)
AT3G52800	A20/AN1-like zinc finger family protein;(source:Araport11)
AT4G24565	pre-tRNA tRNA-Ser (anticodon: GCT);(source:Araport11, TAIR10)
AT2G22790	hypothetical protein;(source:Araport11)
AT5G63905	transmembrane protein;(source:Araport11)
AT2G37750	hypothetical protein;(source:Araport11)
AT5G36010	transposable_element_gene;(source:Araport11);similar to unknown protein [Arabidopsis thaliana] (TAIR:AT3G52410.1);(source:TAIR10)
AT2G14870	RNA-binding (RRM/RBD/RNP motifs) family protein;(source:Araport11)
AT2G19920	RNA-dependent RNA polymerase family protein;(source:Araport11)
AT3G28110	transposable_element_gene;(source:Araport11);similar to unknown protein [Arabidopsis thaliana] (TAIR:AT5G27590.1);(source:TAIR10)
AT3G30160	transmembrane protein;(source:Araport11)
AT2G35658	transmembrane protein;(source:Araport11)
AT5G44060	embryo sac development arrest protein;(source:Araport11)
AT4G14350	AGC (cAMP-dependent, cGMP-dependent and protein kinase C) kinase family protein;(source:Araport11)
AT5G09876	hypothetical protein;(source:Araport11)
AT2G24040	Low temperature and salt responsive protein family;(source:Araport11)
AT5G63700	zinc ion binding / DNA binding protein;(source:Araport11)
AT5G37125	transposable_element_gene;(source:Araport11);Mutator-like transposase family, has a 8.0e-35 P-value blast match to GB:AAA21566 mudrA of transposon=MuDR (MuDr-element) (Zea mays);(source:TAIR10)
AT1G33120	Ribosomal protein L6 family;(source:Araport11)
AT3G51171	F-box and associated interaction domains-containing protein;(source:Araport11)
AT2G37440	DNAse I-like superfamily protein;(source:Araport11)
AT4G23930	Late embryogenesis abundant (LEA) hydroxyproline-rich glycoprotein family;(source:Araport11)
AT1G27710	Glycine-rich protein family;(source:Araport11)
AT5G28750	Bacterial sec-independent translocation protein mttA/Hcf106;(source:Araport11)
AT1G36280	L-Aspartase-like family protein;(source:Araport11)
AT1G12845	transmembrane protein;(source:Araport11)
AT3G07790	DGCR14-like protein;(source:Araport11)
AT4G08130	transposable_element_gene;(source:Araport11);similar to unknown protein [Arabidopsis thaliana] (TAIR:AT1G37045.1);(source:TAIR10)
AT5G45350	proline-rich family protein;(source:Araport11)
AT2G20298	pseudogene of exonuclease family protein
AT3G44630	Disease resistance protein (TIR-NBS-LRR class) family;(source:Araport11)
AT1G32690	DUF740 family protein;(source:Araport11)
AT5G60760	P-loop containing nucleoside triphosphate hydrolases superfamily protein;(source:Araport11)
AT5G28270	transposable_element_gene;(source:Araport11);similar to unknown protein [Arabidopsis thaliana] (TAIR:AT5G28480.1);(source:TAIR10)
AT5G41800	Transmembrane amino acid transporter family protein;(source:Araport11)
AT2G19090	DUF630 family protein (DUF630 and DUF632);(source:Araport11)
AT5G35110	hypothetical protein;(source:Araport11)
AT1G80150	Tetratricopeptide repeat (TPR)-like superfamily protein;(source:Araport11)
AT1G56540	Disease resistance protein (TIR-NBS-LRR class) family;(source:Araport11)
AT5G28730	nuclease;(source:Araport11)
AT3G06780	glycine-rich protein;(source:Araport11)
AT4G33180	alpha/beta-Hydrolases superfamily protein;(source:Araport11)
AT2G28200	C2H2-type zinc finger family protein;(source:Araport11)
AT5G46170	F-box family protein;(source:Araport11)
AT5G01670	NAD(P)-linked oxidoreductase superfamily protein;(source:Araport11)
AT1G20990	Cysteine/Histidine-rich C1 domain family protein;(source:Araport11)
AT3G24480	Leucine-rich repeat (LRR) family protein;(source:Araport11)
AT5G01050	putative laccase, a member of laccase family of genes (17 members in Arabidopsis).
AT3G06435	Expressed protein;(source:Araport11)
AT5G45650	subtilase family protein;(source:Araport11)
AT2G45990	ribosomal RNA small subunit methyltransferase G;(source:Araport11)
AT5G28263	transposable_element_gene;(source:Araport11);Mutator-like transposase family, has a 4.6e-72 P-value blast match to Q9SL18 /349-510 Pfam PF03108 MuDR family transposase (MuDr-element domain);(source:TAIR10)
AT2G14990	transposable_element_gene;(source:Araport11);non-LTR retrotransposon family (LINE), has a 8.7e-37 P-value blast match to GB:NP_038605 L1 repeat, Tf subfamily, member 30 (LINE-element) (Mus musculus);(source:TAIR10)
AT1G17620	Late embryogenesis abundant (LEA) hydroxyproline-rich glycoprotein family;(source:Araport11)
AT5G24190	Lipase class 3-related protein;(source:Araport11)
AT1G78995	hypothetical protein;(source:Araport11)
AT1G75620	glyoxal oxidase-related protein;(source:Araport11)
AT3G58610	ketol-acid reductoisomerase;(source:Araport11)
AT1G27670	transmembrane protein;(source:Araport11)
AT5G50630	Major facilitator superfamily protein;(source:Araport11)
AT4G16870	transposable_element_gene;(source:Araport11);copia-like retrotransposon family, has a 0. P-value blast match to dbj|BAA78426.1| polyprotein (AtRE2-1) (Arabidopsis thaliana) (Ty1_Copia-element);(source:TAIR10)
AT3G15900	homoserine O-acetyltransferase;(source:Araport11)
AT2G38090	Duplicated homeodomain-like superfamily protein;(source:Araport11)
AT1G20816	outer envelope pore-like protein;(source:Araport11)
AT5G19240	Glycoprotein membrane precursor GPI-anchored;(source:Araport11)
AT3G29175	transposable_element_gene;(source:Araport11);Mutator-like transposase family, has a 3.8e-22 P-value blast match to GB:AAA21566 mudrA of transposon=MuDR (MuDr-element) (Zea mays);(source:TAIR10)
AT2G32150	Haloacid dehalogenase-like hydrolase (HAD) superfamily protein;(source:Araport11)
AT3G55470	Calcium-dependent lipid-binding (CaLB domain) family protein;(source:Araport11)
AT4G16165	Carbohydrate-binding X8 domain superfamily protein;(source:Araport11)
AT5G62960	UDP-N-acetylglucosamine-N-acetylmuramyl-pyrophosphoryl-undecaprenol N-acetylglucosamine protein;(source:Araport11)
AT1G35180	TRAM, LAG1 and CLN8 (TLC) lipid-sensing domain containing protein;(source:Araport11)
AT3G24490	Alcohol dehydrogenase transcription factor Myb/SANT-like family protein;(source:Araport11)
AT1G58643	Inositol-pentakisphosphate 2-kinase family protein;(source:Araport11)
AT1G80530	Major facilitator superfamily protein;(source:Araport11)
AT4G26810	SWIB/MDM2 domain superfamily protein;(source:Araport11)
AT5G28160	Galactose oxidase/kelch repeat superfamily protein;(source:Araport11)
AT5G11990	proline-rich family protein;(source:Araport11)
AT1G11670	MATE efflux family protein;(source:Araport11)
AT1G08610	Pentatricopeptide repeat (PPR) superfamily protein;(source:Araport11)
AT5G28100	transposable_element_gene;(source:Araport11);gypsy-like retrotransposon family, has a 4.8e-134 P-value blast match to GB:AAD19359 polyprotein (gypsy_Ty3-element) (Sorghum bicolor);(source:TAIR10)
AT5G38360	alpha/beta-Hydrolases superfamily protein;(source:Araport11)
AT1G55964	pseudogene of myb family transcription factor
AT3G57120	Protein kinase superfamily protein;(source:Araport11)
AT5G42880	WEAK CHLOROPLAST MOVEMENT UNDER BLUE LIGHT-like protein (DUF827);(source:Araport11)
AT5G35802	transposable_element_gene;(source:Araport11);non-LTR retrotransposon family (LINE), has a 5.6e-27 P-value blast match to GB:NP_038605 L1 repeat, Tf subfamily, member 30 (LINE-element) (Mus musculus);(source:TAIR10)
AT5G32400	transposable_element_gene;(source:Araport11);hypothetical protein;(source:TAIR10)
AT3G33069	transposable_element_gene;(source:Araport11);gypsy-like retrotransposon family (Athila), has a 1.6e-294 P-value blast match to GB:CAA57397 Athila ORF 1 (Arabidopsis thaliana);(source:TAIR10)
AT5G32293	transposable_element_gene;(source:Araport11);gypsy-like retrotransposon family (Athila), has a 1.2e-314 P-value blast match to GB:CAA57397 Athila ORF 1 (Arabidopsis thaliana);(source:TAIR10)
AT3G09375	pseudogene of eukaryotic initiation factor 4A-III;(source:Araport11)
AT4G35985	Senescence/dehydration-associated protein-like protein;(source:Araport11)
AT1G58420	Uncharacterized conserved protein UCP031279;(source:Araport11)
AT3G01516	transmembrane protein;(source:Araport11)
AT4G17914	pseudogene of ubiquitin-specific protease
AT3G39230	transposable_element_gene;(source:Araport11);gypsy-like retrotransposon family, has a 3.1e-251 P-value blast match to GB:CAA73042 polyprotein (Gypsy_Ty3-element) (Ananas comosus);(source:TAIR10)
AT1G44050	Cysteine/Histidine-rich C1 domain family protein;(source:Araport11)
AT1G31460	vitellogenin-2 protein;(source:Araport11)
AT3G60260	ELMO/CED-12 family protein;(source:Araport11)
AT3G44330	M28 Zn-peptidase nicastrin;(source:Araport11)
AT2G29670	Tetratricopeptide repeat (TPR)-like superfamily protein;(source:Araport11)
AT5G38000	Zinc-binding dehydrogenase family protein;(source:Araport11)
AT1G19680	RING/U-box superfamily protein;(source:Araport11)
AT2G18600	Ubiquitin-conjugating enzyme family protein;(source:Araport11)
AT2G24600	Ankyrin repeat family protein;(source:Araport11)
AT4G09580	SNARE associated Golgi protein family;(source:Araport11)
AT1G27860	hypothetical protein (DUF626);(source:Araport11)
AT5G21090	Leucine-rich repeat (LRR) family protein;(source:Araport11)
AT3G28923	Pseudogene of AT5G01080; beta-galactosidase
AT1G56415	Expressed protein;(source:Araport11)
AT4G32870	Polyketide cyclase/dehydrase and lipid transport superfamily protein;(source:Araport11)
AT3G56360	hypothetical protein;(source:Araport11)
AT3G10300	Calcium-binding EF-hand family protein;(source:Araport11)
AT1G23920	transposable_element_gene;(source:Araport11);Mutator-like transposase family, has a 3.6e-77 P-value blast match to Q9SI25 /181-349 Pfam PF03108 MuDR family transposase (MuDr-element domain);(source:TAIR10)
AT3G43304	transposable_element_gene;(source:Araport11);gypsy-like retrotransposon family (Athila), has a 5.1e-231 P-value blast match to GB:CAA57397 Athila ORF 1 (Arabidopsis thaliana);(source:TAIR10)
AT3G55258	pseudogene similar to self-incompatibility
AT1G58140	transposable_element_gene;(source:Araport11);copia-like retrotransposon family, has a 1.6e-253 P-value blast match to gb|AAO73529.1| gag-pol polyprotein (Glycine max) (SIRE1) (Ty1_Copia-family);(source:TAIR10)
AT5G63630	P-loop containing nucleoside triphosphate hydrolases superfamily protein;(source:Araport11)
AT3G12410	Polynucleotidyl transferase, ribonuclease H-like superfamily protein;(source:Araport11)
AT4G15260	UDP-Glycosyltransferase superfamily protein;(source:Araport11)
AT4G11100	gelsolin protein;(source:Araport11)
AT3G55960	Haloacid dehalogenase-like hydrolase (HAD) superfamily protein;(source:Araport11)
AT2G04970	transposable_element_gene;(source:Araport11);similar to heat shock protein binding [Arabidopsis thaliana] (TAIR:AT1G32830.1);(source:TAIR10)
AT5G20660	Zn-dependent exopeptidases superfamily protein;(source:Araport11)
AT5G11090	serine-rich protein-like protein;(source:Araport11)
AT2G25690	DUF581 family protein, putative (DUF581);(source:Araport11)
AT1G48890	transposable_element_gene;(source:Araport11);copia-like retrotransposon family, has a 3.9e-32 P-value blast match to GB:AAA57005 Hopscotch polyprotein (Ty1_Copia-element) (Zea mays);(source:TAIR10)
AT3G18170	Glycosyltransferase family 61 protein;(source:Araport11)
AT4G19190	zinc knuckle (CCHC-type) family protein;(source:Araport11)
AT5G41400	RING/U-box superfamily protein;(source:Araport11)
AT2G15940	transposable_element_gene;(source:Araport11);hAT-like transposase family (hobo/Ac/Tam3), has a 1.1e-114 P-value blast match to GB:AAD24567 transposase Tag2 (hAT-element) (Arabidopsis thaliana);(source:TAIR10)
AT5G61997	This gene encodes a small protein and has either evidence of transcription or purifying selection.
AT4G29780	Expression of the gene is affected by multiple stresses. Knockout and overexpression lines show no obvious phenotypes.
AT3G19045	transposable_element_gene;(source:Araport11);pseudogene, hypothetical protein;(source:TAIR10)
AT5G36350	Encodes a ECA1 gametogenesis related family protein
AT1G34620	transposable_element_gene;(source:Araport11);Mutator-like transposase family, has a 8.5e-75 P-value blast match to Q9SJR8 /172-333 Pfam PF03108 MuDR family transposase (MuDr-element domain);(source:TAIR10)
AT3G43142	transposable_element_gene;(source:Araport11);gypsy-like retrotransposon family (Athila), has a 5.0e-273 P-value blast match to GB:CAA57397 Athila ORF 1 (Arabidopsis thaliana);(source:TAIR10)
AT1G06980	PADRE protein
AT5G58720	smr (Small MutS Related) domain-containing protein;(source:Araport11)
AT1G05835	PhD finger protein.
AT2G37650	GRAS family transcription factor;(source:Araport11)
AT5G53310	myosin heavy chain-like protein;(source:Araport11)
AT4G29690	Alkaline-phosphatase-like family protein;(source:Araport11)
AT1G67880	beta-1,4-N-acetylglucosaminyltransferase family protein;(source:Araport11)
AT1G04480	Ribosomal protein L14p/L23e family protein;(source:Araport11)
AT1G50880	F-box and associated interaction domains-containing protein;(source:Araport11)
AT3G45730	hypothetical protein;(source:Araport11)
AT4G09190	F-box and associated interaction domains-containing protein;(source:Araport11)
AT2G37110	PLAC8 family protein;(source:Araport11)
AT3G19690	CAP (Cysteine-rich secretory proteins, Antigen 5, and Pathogenesis-related 1 protein) superfamily protein;(source:Araport11)
AT2G18110	Translation elongation factor EF1B/ribosomal protein S6 family protein;(source:Araport11)
AT1G40115	transposable_element_gene;(source:Araport11);similar to unknown protein [Arabidopsis thaliana] (TAIR:AT2G09900.1);(source:TAIR10)
AT4G14370	Disease resistance protein (TIR-NBS-LRR class) family;(source:Araport11)
AT3G28350	Pseudogene of AT3G28350; unknown protein
AT1G77750	Ribosomal protein S13/S18 family;(source:Araport11)
AT2G05290	transposable_element_gene;(source:Araport11);similar to unknown protein [Arabidopsis thaliana] (TAIR:AT2G41570.1);(source:TAIR10)
AT5G32475	transposable_element_gene;(source:Araport11);Athila retroelement ORF2 -related;(source:TAIR10)
AT1G56350	Peptide chain release factor 2;(source:Araport11)
AT5G35945	F-box/LRR protein;(source:Araport11)
AT1G56020	serine/arginine repetitive matrix-like protein;(source:Araport11)
AT5G28993	transposable_element_gene;(source:Araport11);Mutator-like transposase family, has a 4.2e-57 P-value blast match to Q9S9L6 /322-461 Pfam PF03108 MuDR family transposase (MuDr-element domain);(source:TAIR10)
AT5G67430	Acyl-CoA N-acyltransferases (NAT) superfamily protein;(source:Araport11)
AT5G51630	Disease resistance protein (TIR-NBS-LRR class) family;(source:Araport11)
AT3G47230	transposable_element_gene;(source:Araport11);similar to unknown protein [Arabidopsis thaliana] (TAIR:AT2G12505.1);(source:TAIR10)
AT3G17110	Probably not a pseudogene based on evidence for transcription (RNA-seq) and translation (Ribo-seq) described in PMID:27791167
AT5G01380	Homeodomain-like superfamily protein;(source:Araport11)
AT1G76970	Target of Myb protein 1;(source:Araport11)
AT3G56880	VQ motif-containing protein;(source:Araport11)
AT2G02890	F-box family protein;(source:Araport11)
AT1G68430	hypothetical protein;(source:Araport11)
AT3G57780	nucleolar-like protein;(source:Araport11)
AT5G29571	transposable_element_gene;(source:Araport11);gypsy-like retrotransposon family (Athila), has a 1.2e-285 P-value blast match to GB:CAA57397 Athila ORF 1 (Arabidopsis thaliana);(source:TAIR10)
AT2G19610	RING/U-box superfamily protein;(source:Araport11)
AT3G62260	Protein phosphatase 2C family protein;(source:Araport11)
AT3G60520	zinc ion-binding protein;(source:Araport11)
AT4G20550	cysteine-rich repeat secretory-like protein;(source:Araport11)
AT5G57150	basic helix-loop-helix (bHLH) DNA-binding superfamily protein;(source:Araport11)
AT1G09520	hypothetical protein;(source:Araport11)
AT1G59265	transposable_element_gene;(source:Araport11);copia-like retrotransposon family, has a 0. P-value blast match to dbj|BAA78425.1| polyprotein (Arabidopsis thaliana) (AtRE1) (Ty1_Copia-element);(source:TAIR10)
AT1G74640	alpha/beta-Hydrolases superfamily protein;(source:Araport11)
AT5G59070	UDP-Glycosyltransferase superfamily protein;(source:Araport11)
AT1G52610	transposable_element_gene;(source:Araport11);Mutator-like transposase family, has a 2.0e-18 P-value blast match to GB:AAA21566 mudrA of transposon=MuDR (MuDr-element) (Zea mays);(source:TAIR10)
AT5G54720	Ankyrin repeat family protein;(source:Araport11)
AT1G33290	P-loop containing nucleoside triphosphate hydrolases superfamily protein;(source:Araport11)
AT2G06002	other_RNA;(source:Araport11)
AT5G54860	Major facilitator superfamily protein;(source:Araport11)
AT1G70010	transposable_element_gene;(source:Araport11);copia-like retrotransposon family, has a 3.2e-289 P-value blast match to GB:CAA72989 open reading frame 1 (Ty1_Copia-element) (Brassica oleracea);(source:TAIR10)
AT5G38595	transposable_element_gene;(source:Araport11);similar to zinc ion binding [Arabidopsis thaliana] (TAIR:AT1G17277.1);(source:TAIR10)
AT5G62865	hypothetical protein;(source:Araport11)
AT3G26720	Glycosyl hydrolase family 38 protein;(source:Araport11)
AT1G45163	transmembrane protein;(source:Araport11)
AT4G27652	hypothetical protein;(source:Araport11)
AT1G62510	Expressed in the root cortex.
AT1G38340	transposable_element_gene;(source:Araport11);gypsy-like retrotransposon family (Athila), has a 3.7e-36 P-value blast match to GB:CAA57397 Athila ORF 1 (Arabidopsis thaliana);(source:TAIR10)
AT5G27860	hypothetical protein;(source:Araport11)
AT1G33607	Encodes a defensin-like (DEFL) family protein.
AT3G53960	Major facilitator superfamily protein;(source:Araport11)
AT1G32049	pseudogene of RPB1a;(source:Araport11)
AT3G26525	transposable_element_gene;(source:Araport11);Mutator-like transposase family, has a 3.3e-87 P-value blast match to Q9SLM0 /314-478 Pfam PF03108 MuDR family transposase (MuDr-element domain);(source:TAIR10)
AT4G20530	cysteine-rich repeat secretory-like protein;(source:Araport11)
AT4G06718	transposable_element_gene;(source:Araport11);pseudogene, expressed protein;(source:TAIR10)
AT1G08050	Zinc finger (C3HC4-type RING finger) family protein;(source:Araport11)
AT5G43520	Cysteine/Histidine-rich C1 domain family protein;(source:Araport11)
AT2G10670	transposable_element_gene;(source:Araport11);gypsy-like retrotransposon family (Athila), has a 1.6e-286 P-value blast match to GB:CAA57397 Athila ORF 1 (Arabidopsis thaliana);(source:TAIR10)
AT3G29034	transmembrane protein;(source:Araport11)
AT3G15200	Tetratricopeptide repeat (TPR)-like superfamily protein;(source:Araport11)
AT1G29020	Calcium-binding EF-hand family protein;(source:Araport11)
AT3G44770	transmembrane protein, putative (DUF626);(source:Araport11)
AT2G34315	avirulence induced family protein;(source:Araport11)
AT4G24175	kinesin-like protein;(source:Araport11)
AT4G00350	MATE efflux family protein;(source:Araport11)
AT3G55605	Mitochondrial glycoprotein family protein;(source:Araport11)
AT4G03640	transposable_element_gene;(source:Araport11);similar to unknown protein [Arabidopsis thaliana] (TAIR:AT3G43100.1);(source:TAIR10)
AT5G63690	Nucleic acid-binding, OB-fold-like protein;(source:Araport11)
AT1G10790	hydroxyproline-rich glycoprotein family protein;(source:Araport11)
AT1G64910	UDP-Glycosyltransferase superfamily protein;(source:Araport11)
AT3G22183	hypothetical protein;(source:Araport11)
AT1G75570	pre-tRNA tRNA-Glu (anticodon: CTC);(source:Araport11, TAIR10)
AT3G60420	phosphoglycerate mutase family protein;(source:Araport11)
AT5G46780	VQ motif-containing protein;(source:Araport11)
AT1G58936	Inositol-pentakisphosphate 2-kinase family protein;(source:Araport11)
AT4G32030	hypothetical protein;(source:Araport11)
AT5G02350	Cysteine/Histidine-rich C1 domain family protein;(source:Araport11)
AT4G29600	Cytidine/deoxycytidylate deaminase family protein;(source:Araport11)
AT3G44470	transposable_element_gene;(source:Araport11)
AT5G07080	HXXXD-type acyl-transferase family protein;(source:Araport11)
AT5G55520	kinesin-like protein;(source:Araport11)
AT3G10030	aspartate/glutamate/uridylate kinase family protein;(source:Araport11)
AT1G78040	Pollen Ole e 1 allergen and extensin family protein;(source:Araport11)
AT2G07070	transposable_element_gene;(source:Araport11)
AT2G10810	transposable_element_gene;(source:Araport11);gypsy-like retrotransposon family (Athila), has a 1.9e-39 P-value blast match to GB:CAA57397 Athila ORF 1 (Arabidopsis thaliana);(source:TAIR10)
AT3G30663	transposable_element_gene;(source:Araport11);CACTA-like transposase family (Ptta/En/Spm), has a 6.0e-44 P-value blast match to At5g29026.1/8-244 CACTA-like transposase family (Ptta/En/Spm) (CACTA-element) (Arabidopsis thaliana);(source:TAIR10)
AT2G36480	pre-mRNA cleavage complex 2 Pcf11-like protein;(source:Araport11)
AT5G17350	PADRE protein up-regulated after infection by S. sclerotiorum.
AT2G17920	nucleic acid binding / zinc ion binding protein;(source:Araport11)
AT3G48620	Outer membrane OMP85 family protein;(source:Araport11)
AT1G45010	TRAM, LAG1 and CLN8 (TLC) lipid-sensing domain containing protein;(source:Araport11)
AT3G43990	Bromo-adjacent homology (BAH) domain-containing protein;(source:Araport11)
AT1G13190	RNA-binding (RRM/RBD/RNP motifs) family protein;(source:Araport11)
AT1G09370	Plant invertase/pectin methylesterase inhibitor superfamily protein;(source:Araport11)
AT5G25310	Exostosin family protein;(source:Araport11)
AT4G35750	SEC14 cytosolic factor family protein / phosphoglyceride transfer family protein;(source:Araport11)
AT2G06245	transposable_element_gene;(source:Araport11);pseudogene, hypothetical protein;(source:TAIR10)
AT2G03910	pseudogene of Polynucleotidyl transferase;(source:Araport11)
AT1G62370	RING/U-box superfamily protein;(source:Araport11)
AT5G05140	Transcription elongation factor (TFIIS) family protein;(source:Araport11)
AT2G25550	transposable_element_gene;(source:Araport11);non-LTR retrotransposon family (LINE), has a 3.1e-44 P-value blast match to GB:AAA39398 ORF2 (Mus musculus) (LINE-element);(source:TAIR10)
AT1G65280	DNAJ heat shock N-terminal domain-containing protein;(source:Araport11)
AT4G27660	hypothetical protein;(source:Araport11)
AT1G78070	Transducin/WD40 repeat-like superfamily protein;(source:Araport11)
AT1G79120	Ubiquitin carboxyl-terminal hydrolase family protein;(source:Araport11)
AT5G59760	hypothetical protein (DUF1635);(source:Araport11)
AT5G41830	RNI-like superfamily protein;(source:Araport11)
AT3G29210	transposable_element_gene;(source:Araport11);similar to Ulp1 protease family protein [Arabidopsis thaliana] (TAIR:AT3G47260.1);(source:TAIR10)
AT1G04140	Transducin family protein / WD-40 repeat family protein;(source:Araport11)
AT4G02480	AAA-type ATPase family protein;(source:Araport11)
AT1G05030	Major facilitator superfamily protein;(source:Araport11)
AT1G27480	alpha/beta-Hydrolases superfamily protein;(source:Araport11)
AT1G27008	transmembrane protein;(source:Araport11)
AT1G27100	Actin cross-linking protein;(source:Araport11)
AT5G57480	P-loop containing nucleoside triphosphate hydrolases superfamily protein;(source:Araport11)
AT5G65100	Ethylene insensitive 3 family protein;(source:Araport11)
AT2G14130	transposable_element_gene;(source:Araport11);similar to Ulp1 protease family protein [Arabidopsis thaliana] (TAIR:AT3G47260.1);(source:TAIR10)
AT5G59732	Natural antisense transcript overlaps with AT5G59730. The RNA is cell-to-cell mobile.
AT1G40093	transposable_element_gene;(source:Araport11);gypsy-like retrotransposon family (Athila), has a 5.9e-258 P-value blast match to GB:CAA57397 Athila ORF 1 (Arabidopsis thaliana);(source:TAIR10)
AT3G53940	Mitochondrial substrate carrier family protein;(source:Araport11)
AT1G50130	pseudogene of ATP binding/leucine-tRNA ligases/aminoacyl-tRNA ligase;(source:Araport11)
AT1G04425	other_RNA;(source:Araport11)
AT5G37390	transposable_element_gene;(source:Araport11);similar to unknown protein [Arabidopsis thaliana] (TAIR:AT4G09370.1);(source:TAIR10)
AT1G04210	Encodes a putative Raf-related kinase.
AT3G42806	transposable_element_gene;(source:Araport11);Mutator-like transposase family, has a 2.2e-53 P-value blast match to Q9SHN7 /450-633 Pfam PF03108 MuDR family transposase (MuDr-element domain);(source:TAIR10)
AT2G07793	pre-tRNA tRNA-Ser (anticodon: TGA);(source:Araport11, TAIR10)
AT5G07810	SNF2 domain-containing protein / helicase domain-containing protein / HNH endonuclease domain-containing protein;(source:Araport11)
AT5G56367	transposable_element_gene;(source:Araport11);Mutator-like transposase family, has a 1.1e-37 P-value blast match to GB:AAA21566 mudrA of transposon=MuDR (MuDr-element) (Zea mays);(source:TAIR10)
AT1G30200	F-box family protein;(source:Araport11)
AT2G18090	PHD finger family protein / SWIB complex BAF60b domain-containing protein / GYF domain-containing protein;(source:Araport11)
AT3G27700	zinc finger (CCCH-type) family protein / RNA recognition motif (RRM)-containing protein;(source:Araport11)
AT1G14780	MAC/Perforin domain-containing protein;(source:Araport11)
AT3G28330	F-box family protein-like protein;(source:Araport11)
AT3G61330	transposable_element_gene;(source:Araport11);copia-like retrotransposon family, has a 1.1e-252 P-value blast match to gb|AAO73529.1| gag-pol polyprotein (Glycine max) (SIRE1) (Ty1_Copia-family);(source:TAIR10)
AT5G34895	transposable_element_gene;(source:Araport11);similar to heat shock protein binding [Arabidopsis thaliana] (TAIR:AT1G32830.1);(source:TAIR10)
AT1G23710	hypothetical protein (DUF1645);(source:Araport11)
AT3G26960	Pollen Ole e 1 allergen and extensin family protein;(source:Araport11)
AT4G05610	transposable_element_gene;(source:Araport11);pseudogene, hypothetical protein, putative retrotransposon-like orf - Arabidopsis thaliana,PID:g4309868;(source:TAIR10)
AT1G55535	transmembrane protein;(source:Araport11)
AT5G04440	RAP release 2, galactose-binding-like domain protein, putative (DUF1997);(source:Araport11)
AT4G36195	Serine carboxypeptidase S28 family protein;(source:Araport11)
AT4G12450	zinc finger (C2H2 type) family protein;(source:Araport11)
AT2G18320	F-box associated ubiquitination effector family protein;(source:Araport11)
AT3G52410	transposable_element_gene;(source:Araport11);similar to unknown protein [Arabidopsis thaliana] (TAIR:AT5G36010.1);(source:TAIR10)
AT5G64230	1,8-cineole synthase;(source:Araport11)
AT5G63130	Octicosapeptide/Phox/Bem1p family protein;(source:Araport11)
AT1G49032	hypothetical protein;(source:Araport11)
AT1G18000	Major facilitator superfamily protein;(source:Araport11)
AT4G31230	kinase with adenine nucleotide alpha hydrolases-like domain-containing protein;(source:Araport11)
AT1G16500	filamentous hemagglutinin transporter;(source:Araport11)
AT5G57126	transposable_element_gene;(source:Araport11);copia-like retrotransposon family, has a 6.2e-282 P-value blast match to GB:CAA31653 polyprotein (Ty1_Copia-element) (Arabidopsis thaliana);(source:TAIR10)
AT5G52975	egg cell-secreted-like protein (DUF1278);(source:Araport11)
AT3G61480	Quinoprotein amine dehydrogenase, beta chain-like;(source:Araport11)
AT1G29350	RNA polymerase II degradation factor-like protein (DUF1296);(source:Araport11)
AT4G36370	hypothetical protein;(source:Araport11)
AT5G40910	Disease resistance protein (TIR-NBS-LRR class) family;(source:Araport11)
AT5G28500	rubisco accumulation factor-like protein;(source:Araport11)
AT5G18980	ARM repeat superfamily protein;(source:Araport11)
AT3G58877	hypothetical protein;(source:Araport11)
AT5G28773	transposable_element_gene;(source:Araport11);pseudogene, similar to Putative retroelement, similar to putative reverse transcriptase;(source:TAIR10)
AT2G41810	imidazolonepropionase (Protein of unknown function, DUF642);(source:Araport11)
AT1G71370	DEA(D/H)-box RNA helicase family protein;(source:Araport11)
AT5G32511	transposable_element_gene;(source:Araport11);pseudogene, hypothetical protein;(source:TAIR10)
AT3G12835	hypothetical protein;(source:Araport11)
AT3G59570	Ypt/Rab-GAP domain of gyp1p superfamily protein;(source:Araport11)
AT4G28400	Protein phosphatase 2C family protein;(source:Araport11)
AT1G29630	5-3 exonuclease family protein;(source:Araport11)
AT1G63740	Disease resistance protein (TIR-NBS-LRR class) family;(source:Araport11)
AT4G02160	cotton fiber protein;(source:Araport11)
AT2G31800	Integrin-linked protein kinase family;(source:Araport11)
AT3G43580	Beta-galactosidase related protein;(source:Araport11)
AT5G51900	Cytochrome P450 family protein;(source:Araport11)
AT5G27330	Prefoldin chaperone subunit family protein;(source:Araport11)
AT5G39770	Represents a non-function pseudogene homologous to AtMSU81 (At4g30870).
AT1G34200	Glyceraldehyde-3-phosphate dehydrogenase-like family protein;(source:Araport11)
AT4G06516	transposable_element_gene;(source:Araport11);gypsy-like retrotransposon family (Athila), has a 0. P-value blast match to GB:CAA57397 Athila ORF 1 (Arabidopsis thaliana);(source:TAIR10)
AT1G26860	transposable_element_gene;(source:Araport11);similar to unknown protein [Arabidopsis thaliana] (TAIR:AT2G01700.1);(source:TAIR10)
AT1G25400	transmembrane protein;(source:Araport11)
AT1G41723	transposable_element_gene;(source:Araport11);pseudogene, hypothetical protein;(source:TAIR10)
AT3G14060	hypothetical protein;(source:Araport11)
AT2G28010	Eukaryotic aspartyl protease family protein;(source:Araport11)
AT2G44500	O-fucosyltransferase family protein;(source:Araport11)
AT5G48620	Disease resistance protein (CC-NBS-LRR class) family;(source:Araport11)
AT5G23411	This gene encodes a small protein and has either evidence of transcription or purifying selection.
AT5G39180	RmlC-like cupins superfamily protein;(source:Araport11)
AT1G64385	transmembrane protein;(source:Araport11)
AT3G61160	Protein kinase superfamily protein;(source:Araport11)
AT3G38525	transposable_element_gene;(source:Araport11);pseudogene, hypothetical protein;(source:TAIR10)
AT1G40105	transposable_element_gene;(source:Araport11);CACTA-like transposase family (Ptta/En/Spm), has a 5.1e-40 P-value blast match to At5g29026.1/8-244 CACTA-like transposase family (Ptta/En/Spm) (CACTA-element) (Arabidopsis thaliana);(source:TAIR10)
AT2G12490	transposable_element_gene;(source:Araport11);copia-like retrotransposon family, has a 0. P-value blast match to GB:CAA31653 polyprotein (Ty1_Copia-element) (Arabidopsis thaliana);(source:TAIR10)
AT2G26340	hypothetical protein;(source:Araport11)
AT3G16660	Pollen Ole e 1 allergen and extensin family protein;(source:Araport11)
AT1G33330	Class I peptide chain release factor;(source:Araport11)
AT1G34150	Pseudouridine synthase family protein;(source:Araport11)
AT1G66450	Cysteine/Histidine-rich C1 domain family protein;(source:Araport11)
AT2G01029	transposable_element_gene;(source:Araport11);gypsy-like retrotransposon family, has a 1.7e-215 P-value blast match to GB:AAD11615 prpol (gypsy_Ty3-element) (Zea mays);(source:TAIR10)
AT5G31778	transposable_element_gene;(source:Araport11);gypsy-like retrotransposon family, has a 3.5e-07 P-value blast match to GB:AAD27547 polyprotein (Gypsy_Ty3-element) (Oryza sativa subsp. indica);(source:TAIR10)
AT1G19394	hypothetical protein;(source:Araport11)
AT1G76020	Thioredoxin superfamily protein;(source:Araport11)
AT3G04000	ChlADR is an aldehyde reductase that catalyzes the reduction of the aldehyde carbonyl groups on saturated and alpha,beta-unsaturated aldehydes with more than 5 carbons in vitro. The N-terminal region of this protein directs GFP to the chloroplast where where ChlADR likely helps to maintain the photosynthetic process by detoxifying reactive carbonyls formed during lipid peroxidation. In addition, …
AT5G66053	hypothetical protein;(source:Araport11)
AT2G11490	transposable_element_gene;(source:Araport11);similar to unknown protein [Arabidopsis thaliana] (TAIR:AT5G28980.1);(source:TAIR10)
AT5G57010	calmodulin-binding family protein;(source:Araport11)
AT4G34560	transmembrane protein;(source:Araport11)
AT1G34580	Major facilitator superfamily protein;(source:Araport11)
AT1G15415	The protein encoded by this gene was identified as a part of pollen proteome by mass spec analysis. It has weak homology to LEA (late embryo abundant) proteins. Encodes protein phosphatase 2A (PP2A) B'gamma subunit. Targeted to nucleus and cytosol.
AT4G29270	HAD superfamily, subfamily IIIB acid phosphatase;(source:Araport11)
AT3G59695	Natural antisense transcript overlaps with AT3G59690;(source:Araport11)
AT2G06570	hypothetical protein;(source:Araport11)
AT5G22450	spectrin beta chain, brain;(source:Araport11)
AT4G08310	DNA ligase;(source:Araport11)
AT5G34858	transposable_element_gene;(source:Araport11);pseudogene, hypothetical protein, similar to contains similarity to Arabidopsis thaliana hypothetical protein (GB:AC004483);(source:TAIR10)
AT2G03330	transmembrane protein;(source:Araport11)
AT5G18470	Curculin-like (mannose-binding) lectin family protein;(source:Araport11)
AT3G30570	transposable_element_gene;(source:Araport11);non-LTR retrotransposon family (LINE), has a 7.9e-38 P-value blast match to GB:AAB41224 ORF2 (LINE-element) (Rattus norvegicus);(source:TAIR10)
AT5G18310	ubiquitin hydrolase;(source:Araport11)
AT1G32970	Subtilisin-like serine endopeptidase family protein;(source:Araport11)
AT3G30680	transposable_element_gene;(source:Araport11);CACTA-like transposase family (Tnp2/En/Spm), has a 2.3e-152 P-value blast match to GB:CAA40555 TNP2 (CACTA-element) (Antirrhinum majus);(source:TAIR10)
AT4G20570	cysteine-rich repeat secretory-like protein;(source:Araport11)
AT1G48290	transposable_element_gene;(source:Araport11);similar to unknown protein [Arabidopsis thaliana] (TAIR:AT1G43660.1);(source:TAIR10)
AT4G15390	HXXXD-type acyl-transferase family protein;(source:Araport11)
AT2G24550	major centromere autoantigen B-like protein;(source:Araport11)
AT2G27660	Cysteine/Histidine-rich C1 domain family protein;(source:Araport11)
AT2G21500	RING/U-box superfamily protein;(source:Araport11)
AT1G44125	Natural antisense transcript overlaps with AT1G44120;(source:Araport11)
AT5G10695	methionyl-tRNA synthetase;(source:Araport11)
AT1G28600	GDSL-motif esterase/acyltransferase/lipase. Enzyme group with broad substrate specificity that may catalyze acyltransfer or hydrolase reactions with lipid and non-lipid substrates.
AT5G02230	Haloacid dehalogenase-like hydrolase (HAD) superfamily protein;(source:Araport11)
AT1G32928	Avr9/Cf-9 rapidly elicited protein;(source:Araport11)
AT1G21380	Target of Myb protein 1;(source:Araport11)
AT1G31072	pseudogene of F-box family protein
AT1G42300	transposable_element_gene;(source:Araport11);pseudogene, hypothetical protein;(source:TAIR10)
AT5G05800	Myb/SANT-like DNA-binding domain protein;(source:Araport11)
AT5G32228	transposable_element_gene;(source:Araport11);pseudogene, hypothetical protein;(source:TAIR10)
AT2G18115	pseudogene of glycine-rich protein;(source:Araport11)
AT2G04795	hypothetical protein;(source:Araport11)
AT5G38180	Bifunctional inhibitor/lipid-transfer protein/seed storage 2S albumin superfamily protein;(source:Araport11)
AT1G34520	MBOAT (membrane bound O-acyl transferase) family protein;(source:Araport11)
AT5G35280	transposable_element_gene;(source:Araport11);similar to unknown protein [Arabidopsis thaliana] (TAIR:AT4G07310.1);(source:TAIR10)
AT1G72890	Disease resistance protein (TIR-NBS class);(source:Araport11)
AT2G19140	transposable_element_gene;(source:Araport11);copia-like retrotransposon family, has a 2.0e-09 P-value blast match to GB:CAA72989 open reading frame 1 (Ty1_Copia-element) (Brassica oleracea);(source:TAIR10)
AT3G57010	Calcium-dependent phosphotriesterase superfamily protein;(source:Araport11)
AT1G07870	Protein kinase superfamily protein;(source:Araport11)
AT1G02228	pseudogene of no apical meristem (NAM) family protein
AT2G10050	transposable_element_gene;(source:Araport11);similar to pol polyprotein-like [Solanum tuberosum] (GB:AAU89775.1);(source:TAIR10)
AT1G24577	hypothetical protein;(source:Araport11)
AT2G06430	transposable_element_gene;(source:Araport11);pseudogene, Ulp1 protease family, contains Pfam profile PF02902: Ulp1 protease family, C-terminal catalytic domain;(source:TAIR10)
AT1G50630	extracellular ligand-gated ion channel protein (DUF3537);(source:Araport11)
AT3G07510	maternal effect embryo arrest protein;(source:Araport11)
AT1G40130	transposable_element_gene;(source:Araport11);pseudogene, hypothetical protein;(source:TAIR10)
AT3G06630	protein kinase family protein;(source:Araport11)
AT1G76820	eukaryotic translation initiation factor 2 (eIF-2) family protein;(source:Araport11)
AT3G26590	MATE efflux family protein;(source:Araport11)
AT3G62470	Pentatricopeptide repeat (PPR) superfamily protein;(source:Araport11)
AT5G51670	hypothetical protein (DUF668);(source:Araport11)
AT3G27095	pseudogene of Cysteine/Histidine-rich C1 domain family protein;(source:Araport11)
AT5G13970	midasin-like protein;(source:Araport11)
AT1G40095	transposable_element_gene;(source:Araport11);gypsy-like retrotransposon family (Athila), has a 2.4e-256 P-value blast match to GB:CAA57397 Athila ORF 1 (Arabidopsis thaliana);(source:TAIR10)
AT3G03020	hypothetical protein;(source:Araport11)
AT4G21360	transposable_element_gene;(source:Araport11);copia-like retrotransposon family, has a 0. P-value blast match to GB:CAA31653 polyprotein (Ty1_Copia-element) (Arabidopsis thaliana);(source:TAIR10)
AT2G33300	Transcription elongation factor (TFIIS) family protein;(source:Araport11)
AT1G13360	hypothetical protein;(source:Araport11)
AT2G13990	transposable_element_gene;(source:Araport11);gypsy-like retrotransposon family, has a 5.6e-297 P-value blast match to GB:AAD27547 polyprotein (Gypsy_Ty3-element) (Oryza sativa subsp. indica);(source:TAIR10)
AT1G43886	transposable_element_gene;(source:Araport11);copia-like retrotransposon family, has a 5.3e-165 P-value blast match to GB:AAA57005 Hopscotch polyprotein (Ty1_Copia-element) (Zea mays);(source:TAIR10)
AT1G12244	Polynucleotidyl transferase, ribonuclease H-like superfamily protein;(source:Araport11)
AT4G09890	mediator of RNA polymerase II transcription subunit, putative (DUF3511);(source:Araport11)
AT3G50835	pre-tRNA tRNA-Val (anticodon: TAC);(source:Araport11, TAIR10)
AT4G29110	cotton fiber protein;(source:Araport11)
AT4G34881	transmembrane protein;(source:Araport11)
AT5G44350	ethylene-responsive nuclear protein-like protein;(source:Araport11)
AT3G42047	pseudogene of Ta11-like non-LTR retrotransposon;(source:Araport11)
AT5G49743	transposable_element_gene;(source:Araport11);pseudogene, hypothetical protein;(source:TAIR10)
AT3G14800	transposable_element_gene;(source:Araport11);hAT-like transposase family (hobo/Ac/Tam3), has a 2.1e-83 P-value blast match to GB:CAA29005 ORFa of Maize Ac (hAT-element) (Zea mays);(source:TAIR10)
AT2G19910	RNA-dependent RNA polymerase family protein;(source:Araport11)
AT5G36732	transposable_element_gene;(source:Araport11);Mutator-like transposase family, has a 4.2e-83 P-value blast match to O65231 /281-442 Pfam PF03108 MuDR family transposase (MuDr-element domain);(source:TAIR10)
AT3G15590	Tetratricopeptide repeat (TPR)-like superfamily protein;(source:Araport11)
AT2G31820	Ankyrin repeat family protein;(source:Araport11)
AT5G13205	transposable_element_gene;(source:Araport11);copia-like retrotransposon family, has a 8.1e-252 P-value blast match to gb|AAO73529.1| gag-pol polyprotein (Glycine max) (SIRE1) (Ty1_Copia-family);(source:TAIR10)
AT3G30455	transposable_element_gene;(source:Araport11);Mutator-like transposase family, has a 1.6e-79 P-value blast match to Q9SKL7 /23-182 Pfam PF03108 MuDR family transposase (MuDr-element domain);(source:TAIR10)
AT3G30384	Encodes a ECA1 gametogenesis related family protein [pseudogene]
AT3G04640	glycine-rich protein;(source:Araport11)
AT5G26620	hypothetical protein;(source:Araport11)
AT5G14900	helicase associated (HA2) domain-containing protein;(source:Araport11)
AT5G02540	NAD(P)-binding Rossmann-fold superfamily protein;(source:Araport11)
AT3G25725	transposable_element_gene;(source:Araport11);copia-like retrotransposon family, has a 4.3e-213 P-value blast match to GB:CAA72989 open reading frame 1 (Ty1_Copia-element) (Brassica oleracea);(source:TAIR10)
AT1G35365	hypothetical protein (DUF1184);(source:Araport11)
AT4G27190	NB-ARC domain-containing disease resistance protein;(source:Araport11)
AT1G28190	PADRE protein up-regulated after infection by S. sclerotiorum.
AT1G66760	MATE efflux family protein;(source:Araport11)
AT2G25460	EEIG1/EHBP1 protein amino-terminal domain protein;(source:Araport11)
AT3G26530	transposable_element_gene;(source:Araport11);similar to Ulp1 protease family protein [Arabidopsis thaliana] (TAIR:AT1G08740.1);(source:TAIR10)
AT2G04140	transposable_element_gene;(source:Araport11);copia-like retrotransposon family, has a 4.1e-12 P-value blast match to GB:AAC24836 pol polyprotein (Ty1_Copia-element) (Candida albicans);(source:TAIR10)
AT2G18690	transmembrane protein;(source:Araport11)
AT1G13720	pre-tRNA tRNA-Thr (anticodon: CGT);(source:Araport11, TAIR10)
AT1G09486	pseudogene of Translation protein SH3-like family protein;(source:Araport11)
AT5G59100	Subtilisin-like serine endopeptidase family protein;(source:Araport11)
AT2G15410	transposable_element_gene;(source:Araport11);gypsy-like retrotransposon family, has a 4.1e-217 P-value blast match to GB:AAD19359 polyprotein (gypsy_Ty3-element) (Sorghum bicolor);(source:TAIR10)
AT3G50320	hypothetical protein;(source:Araport11)
AT2G22335	pseudogene of cytochrome P450 family protein
AT5G28370	Pentatricopeptide repeat (PPR) superfamily protein;(source:Araport11)
AT5G37450	Leucine-rich repeat protein kinase family protein;(source:Araport11)
AT5G27230	Frigida-like protein;(source:Araport11)
AT3G50560	NAD(P)-binding Rossmann-fold superfamily protein;(source:Araport11)
AT5G13810	Glutaredoxin family protein;(source:Araport11)
AT1G66173	other_RNA;(source:Araport11)
AT3G20300	extracellular ligand-gated ion channel protein (DUF3537);(source:Araport11)
AT2G18890	Protein kinase superfamily protein;(source:Araport11)
AT1G40104	hypothetical protein;(source:Araport11)
AT4G00165	Bifunctional inhibitor/lipid-transfer protein/seed storage 2S albumin superfamily protein;(source:Araport11)
AT3G52742	other_RNA;(source:Araport11)
AT2G25200	hypothetical protein (DUF868);(source:Araport11)
AT1G71710	DNAse I-like superfamily protein;(source:Araport11)
AT5G41109	hypothetical protein;(source:Araport11)
AT2G22600	RNA-binding KH domain-containing protein;(source:Araport11)
AT5G23130	Peptidoglycan-binding LysM domain-containing protein;(source:Araport11)
AT5G10660	calmodulin-binding protein-like protein;(source:Araport11)
AT4G22960	FAM63A-like protein (DUF544);(source:Araport11)
AT5G42053	This gene encodes a small protein and has either evidence of transcription or purifying selection.
AT5G60680	transcription initiation factor TFIID subunit (Protein of unknown function, DUF584);(source:Araport11)
AT3G52535	Natural antisense transcript overlaps with AT3G52540;(source:Araport11)
AT3G43610	Spc97 / Spc98 family of spindle pole body (SBP) component;(source:Araport11)
AT1G38140	transposable_element_gene;(source:Araport11);CACTA-like transposase family (Ptta/En/Spm), has a 9.2e-38 P-value blast match to At5g29026.1/8-244 CACTA-like transposase family (Ptta/En/Spm) (CACTA-element) (Arabidopsis thaliana);(source:TAIR10)
AT3G30668	transposable_element_gene;(source:Araport11);gypsy-like retrotransposon family (Athila), has a 6.6e-229 P-value blast match to GB:CAA57397 Athila ORF 1 (Arabidopsis thaliana);(source:TAIR10)
AT4G07750	transposable_element_gene;(source:Araport11);CACTA-like transposase family (Tnp2/En/Spm), has a 2.9e-168 P-value blast match to gb|AAG52024.1|AC022456_5 Tam1-homologous transposon protein TNP2, putative;(source:TAIR10)
AT2G44370	Cysteine/Histidine-rich C1 domain family protein;(source:Araport11)
AT3G29764	pseudogene of DNA-directed RNA polymerase family protein;(source:Araport11)
AT1G22030	Phosphatidylinositol 4-phosphate 5-kinase (PIP5K) enzyme family member.
AT3G42535	transposable_element_gene;(source:Araport11);Mutator-like transposase family, has a 2.7e-10 P-value blast match to GB:AAA21566 mudrA of transposon=MuDR (MuDr-element) (Zea mays);(source:TAIR10)
AT1G64405	hypothetical protein;(source:Araport11)
AT1G73885	AT-rich interactive domain protein;(source:Araport11)
AT1G53710	Calcineurin-like metallo-phosphoesterase superfamily protein;(source:Araport11)
AT5G16200	50S ribosomal protein-like protein;(source:Araport11)
AT1G18340	basal transcription factor complex subunit-like protein;(source:Araport11)
AT1G25209	pseudogene of UDP-3-O-acyl N-acetylglucosamine deacetylase family protein/F-box protein related
AT1G53900	Eukaryotic translation initiation factor 2B (eIF-2B) family protein;(source:Araport11)
AT1G80610	hypothetical protein;(source:Araport11)
AT5G06990	MIZU-KUSSEI-like protein (Protein of unknown function, DUF617);(source:Araport11)
AT5G25210	hypothetical protein;(source:Araport11)
AT3G02290	RING/U-box superfamily protein;(source:Araport11)
AT4G16330	2-oxoglutarate (2OG) and Fe(II)-dependent oxygenase superfamily protein;(source:Araport11)
AT1G29980	choice-of-anchor C domain protein, putative (Protein of unknown function, DUF642);(source:Araport11)
AT5G04550	type-1 restriction enzyme mjaxp r protein (DUF668);(source:Araport11)
AT1G62305	Core-2/I-branching beta-1,6-N-acetylglucosaminyltransferase family protein;(source:Araport11)
AT1G67540	transmembrane protein;(source:Araport11)
AT1G05710	basic helix-loop-helix (bHLH) DNA-binding superfamily protein;(source:Araport11)
AT5G23710	DNA binding / DNA-directed RNA polymerase;(source:Araport11)
AT2G15910	CSL zinc finger domain-containing protein;(source:Araport11)
AT2G41640	Glycosyltransferase family 61 protein;(source:Araport11)
AT4G15955	alpha/beta-Hydrolases superfamily protein;(source:Araport11)
AT4G07440	transposable_element_gene;(source:Araport11);similar to replication protein-related [Arabidopsis thaliana] (TAIR:AT5G35260.1);(source:TAIR10)
AT3G27140	Protein phosphatase 2C family protein;(source:Araport11)
AT3G60990	glycosyltransferase family protein (DUF23);(source:Araport11)
AT3G18190	TCP-1/cpn60 chaperonin family protein;(source:Araport11)
AT3G44980	hypothetical protein;(source:Araport11)
AT2G13970	transposable_element_gene;(source:Araport11);Mutator-like transposase family, has a 4.1e-39 P-value blast match to GB:AAA21566 mudrA of transposon=MuDR (MuDr-element) (Zea mays);(source:TAIR10)
AT5G36825	transposable_element_gene;(source:Araport11);Mutator-like transposase family, has a 4.2e-83 P-value blast match to O65231 /281-442 Pfam PF03108 MuDR family transposase (MuDr-element domain);(source:TAIR10)
AT4G04775	zinc ion binding protein;(source:Araport11)
AT5G22690	Disease resistance protein (TIR-NBS-LRR class) family;(source:Araport11)
AT2G22122	hypothetical protein;(source:Araport11)
AT5G62080	Bifunctional inhibitor/lipid-transfer protein/seed storage 2S albumin superfamily protein;(source:Araport11)
AT5G45745	pre-tRNA tRNA-Gly (anticodon: TCC);(source:Araport11, TAIR10)
AT3G28720	transmembrane protein;(source:Araport11)
AT3G47830	DNA glycosylase superfamily protein;(source:Araport11)
AT5G50900	ARM repeat superfamily protein;(source:Araport11)
AT5G45605	transposable_element_gene;(source:Araport11);copia-like retrotransposon family, has a 9.0e-230 P-value blast match to gb|AAO73527.1| gag-pol polyprotein (Glycine max) (SIRE1) (Ty1_Copia-family);(source:TAIR10)
AT4G20540	cysteine-rich repeat secretory-like protein;(source:Araport11)
AT1G47860	transposable_element_gene;(source:Araport11);non-LTR retrotransposon family (LINE), has a 9.0e-40 P-value blast match to GB:NP_038605 L1 repeat, Tf subfamily, member 30 (LINE-element) (Mus musculus);(source:TAIR10)
AT3G19055	hypothetical protein;(source:Araport11)
AT1G19960	Unknown gene, expression decreased in response to Mn and increased by cytokinin.
AT4G03380	hypothetical protein;(source:Araport11)
AT4G32020	serine/arginine repetitive matrix-like protein;(source:Araport11)
AT5G37750	Chaperone DnaJ-domain superfamily protein;(source:Araport11)
AT1G58725	GDSL-motif esterase/acyltransferase/lipase. Enzyme group with broad substrate specificity that may catalyze acyltransfer or hydrolase reactions with lipid and non-lipid substrates.
AT3G07350	sulfate/thiosulfate import ATP-binding protein, putative (DUF506);(source:Araport11)
AT4G28815	basic helix-loop-helix (bHLH) DNA-binding superfamily protein;(source:Araport11)
AT4G28780	GDSL-motif esterase/acyltransferase/lipase. Enzyme group with broad substrate specificity that may catalyze acyltransfer or hydrolase reactions with lipid and non-lipid substrates.
AT2G47485	hypothetical protein;(source:Araport11)
AT3G33072	transposable_element_gene;(source:Araport11);pseudogene, hypothetical protein;(source:TAIR10)
AT5G26020	transposable_element_gene;(source:Araport11);similar to Glutamic acid-rich protein precursor (GB:P13816);(source:TAIR10)
AT3G62725	transposable_element_gene;(source:Araport11);non-LTR retrotransposon family (LINE), has a 1.2e-41 P-value blast match to GB:NP_038607 L1 repeat, Tf subfamily, member 9 (LINE-element) (Mus musculus);(source:TAIR10)
AT1G48745	hypothetical protein;(source:Araport11)
AT1G01570	transferring glycosyl group transferase (DUF604);(source:Araport11)
AT1G32225	hypothetical protein;(source:Araport11)
AT5G44890	transposable_element_gene;(source:Araport11);similar to Ulp1 protease family protein [Arabidopsis thaliana] (TAIR:AT1G08740.1);(source:TAIR10)
AT4G19510	Disease resistance protein (TIR-NBS-LRR class);(source:Araport11)
AT1G40136	transposable_element_gene;(source:Araport11);gypsy-like retrotransposon family, has a 2.7e-116 P-value blast match to GB:AAD19359 polyprotein (gypsy_Ty3-element) (Sorghum bicolor);(source:TAIR10)
AT2G37000	TCP family transcription factor;(source:Araport11)
AT3G43850	hypothetical protein;(source:Araport11)
AT2G15100	transposable_element_gene;(source:Araport11);gypsy-like retrotransposon family, has a 4.0e-216 P-value blast match to GB:AAD19359 polyprotein (gypsy_Ty3-element) (Sorghum bicolor);(source:TAIR10)
AT4G06506	transposable_element_gene;(source:Araport11);gypsy-like retrotransposon family (Athila), has a 3.1e-255 P-value blast match to GB:CAA57397 Athila ORF 1 (Arabidopsis thaliana);(source:TAIR10)
AT4G14840	spindle assembly abnormal protein;(source:Araport11)
AT1G43444	transposable_element_gene;(source:Araport11);gypsy-like retrotransposon family, has a 7.2e-242 P-value blast match to GB:AAD27547 polyprotein (Gypsy_Ty3-element) (Oryza sativa subsp. indica);(source:TAIR10)
AT5G37490	ARM repeat superfamily protein;(source:Araport11)
AT3G07470	transmembrane protein, putative (Protein of unknown function, DUF538);(source:Araport11)
AT1G63750	Disease resistance protein (TIR-NBS-LRR class) family;(source:Araport11)
AT1G33610	Leucine-rich repeat (LRR) family protein;(source:Araport11)
AT1G37340	transposable_element_gene;(source:Araport11);gypsy-like retrotransposon family (Athila), has a 9.2e-199 P-value blast match to GB:CAA57397 Athila ORF 1 (Arabidopsis thaliana);(source:TAIR10)
AT2G12945	hypothetical protein;(source:Araport11)
AT5G35413	transposable_element_gene;(source:Araport11);non-LTR retrotransposon family (LINE), has a 1.6e-41 P-value blast match to GB:NP_038605 L1 repeat, Tf subfamily, member 30 (LINE-element) (Mus musculus);(source:TAIR10)
AT2G18480	Major facilitator superfamily protein;(source:Araport11)
AT1G62890	transposable_element_gene;(source:Araport11);similar to unknown protein [Arabidopsis thaliana] (TAIR:AT3G17200.1);(source:TAIR10)
AT2G14180	transposable_element_gene;(source:Araport11);gypsy-like retrotransposon family (Athila), has a 3.3e-307 P-value blast match to GB:CAA57397 Athila ORF 1 (Arabidopsis thaliana);(source:TAIR10)
AT1G22510	E3 ubiquitin-protein ligase RNF170-like protein (DUF 1232);(source:Araport11)
AT3G21680	hypothetical protein;(source:Araport11)
AT5G39245	transposable_element_gene;(source:Araport11);non-LTR retrotransposon family (LINE), has a 7.0e-51 P-value blast match to GB:AAB41224 ORF2 (LINE-element) (Rattus norvegicus);(source:TAIR10)
AT5G36002	Natural antisense transcript overlaps with AT5G36001.;(source:Araport11)
AT3G45530	Cysteine/Histidine-rich C1 domain family protein;(source:Araport11)
AT1G33810	zinc finger/BTB domain protein;(source:Araport11)
AT2G32160	S-adenosyl-L-methionine-dependent methyltransferases superfamily protein;(source:Araport11)
AT5G40470	RNI-like superfamily protein;(source:Araport11)
AT2G15240	UNC-50 family protein;(source:Araport11)
AT5G32125	transposable_element_gene;(source:Araport11);gypsy-like retrotransposon family (Athila), has a 0. P-value blast match to GB:CAA57397 Athila ORF 1 (Arabidopsis thaliana);(source:TAIR10)
AT4G14230	CBS domain protein with a domain protein (DUF21);(source:Araport11)
AT1G40107	transposable_element_gene;(source:Araport11);CACTA-like transposase family (Tnp2/En/Spm), has a 0. P-value blast match to gb|AAG52024.1|AC022456_5 Tam1-homologous transposon protein TNP2, putative;(source:TAIR10)
AT1G70185	other_RNA;(source:Araport11)
AT4G09316	transposable_element_gene;(source:Araport11);copia-like retrotransposon family, has a 6.3e-116 P-value blast match to dbj|BAA78425.1| polyprotein (Arabidopsis thaliana) (AtRE1) (Ty1_Copia-element);(source:TAIR10)
AT1G68490	translocase subunit seca;(source:Araport11)
AT1G06440	Ubiquitin carboxyl-terminal hydrolase family protein;(source:Araport11)
AT1G12935	transposable_element_gene;(source:Araport11);pseudogene, similar to putative polyprotein, blastp match of 48%25 identity and 1.9e-06 P-value to GP|13957647|gb|AAK50602.1|AC084404_27|AC084404 putative polyprotein {Oryza sativa};(source:TAIR10)
AT3G04900	Heavy metal transport/detoxification superfamily protein;(source:Araport11)
AT3G52520	hypothetical protein;(source:Araport11)
AT3G24030	hydroxyethylthiazole kinase family protein;(source:Araport11)
AT4G27654	transmembrane protein;(source:Araport11)
AT3G43230	RING/FYVE/PHD-type zinc finger family protein;(source:Araport11)
AT4G17140	pleckstrin homology (PH) domain-containing protein;(source:Araport11)
AT3G42180	Exostosin family protein;(source:Araport11)
AT1G63860	Disease resistance protein (TIR-NBS-LRR class) family;(source:Araport11)
AT3G51642	This gene encodes a small protein and has either evidence of transcription or purifying selection.
AT1G36300	transposable_element_gene;(source:Araport11);gypsy-like retrotransposon family (Athila), has a 1.1e-218 P-value blast match to GB:CAA57397 Athila ORF 1 (Arabidopsis thaliana);(source:TAIR10)
AT1G47625	pseudogene of seven transmembrane domain protein
AT3G57940	GNAT acetyltransferase (DUF699);(source:Araport11)
AT5G39450	F-box family protein;(source:Araport11)
AT2G44380	Cysteine/Histidine-rich C1 domain family protein;(source:Araport11)
AT2G01024	transposable_element_gene;(source:Araport11);gypsy-like retrotransposon family, has a 2.7e-175 P-value blast match to GB:AAD27547 polyprotein (Gypsy_Ty3-element) (Oryza sativa subsp. indica);(source:TAIR10)
AT2G47550	Plant invertase/pectin methylesterase inhibitor superfamily;(source:Araport11)
AT1G36485	transposable_element_gene;(source:Araport11);CACTA-like transposase family (Ptta/En/Spm), has a 2.2e-94 P-value blast match to At1g15560.1/58-302 CACTA-like transposase family (Ptta/En/Spm) (CACTA-element) (Arabidopsis thaliana);(source:TAIR10)
AT5G01390	DNAJ heat shock family protein;(source:Araport11)
AT5G22700	LOW protein: F-box/FBD/LRR-like protein;(source:Araport11)
AT5G28460	Pentatricopeptide repeat (PPR) superfamily protein;(source:Araport11)
AT5G65470	O-fucosyltransferase family protein;(source:Araport11)
AT3G46320	Histone superfamily protein;(source:Araport11)
AT4G08580	microfibrillar-associated protein-like protein;(source:Araport11)
AT5G19110	Eukaryotic aspartyl protease family protein;(source:Araport11)
AT5G32254	transposable_element_gene;(source:Araport11);gypsy-like retrotransposon family (Athila), has a 6.7e-114 P-value blast match to GB:CAA57397 Athila ORF 1 (Arabidopsis thaliana);(source:TAIR10)
AT3G22870	F-box and associated interaction domains-containing protein;(source:Araport11)
AT1G40131	transposable_element_gene;(source:Araport11);gypsy-like retrotransposon family, has a 8.9e-118 P-value blast match to GB:AAD19359 polyprotein (gypsy_Ty3-element) (Sorghum bicolor);(source:TAIR10)
AT1G21080	DNAJ heat shock N-terminal domain-containing protein;(source:Araport11)
AT3G54400	Eukaryotic aspartyl protease family protein;(source:Araport11)
AT5G67020	hypothetical protein;(source:Araport11)
AT4G29490	Metallopeptidase M24 family protein;(source:Araport11)
AT1G65210	Galactose-binding protein;(source:Araport11)
AT3G25990	Homeodomain-like superfamily protein;(source:Araport11)
AT2G15830	hypothetical protein;(source:Araport11)
AT3G06210	ARM repeat superfamily protein;(source:Araport11)
AT4G27720	Major facilitator superfamily protein;(source:Araport11)
AT3G11420	beta-1,3-N-acetylglucosaminyltransferase lunatic protein, putative (DUF604);(source:Araport11)
AT3G05937	hypothetical protein;(source:Araport11)
AT2G25370	RING/U-box superfamily protein;(source:Araport11)
AT4G39320	microtubule-associated protein-like protein;(source:Araport11)
AT2G40270	Protein kinase family protein;(source:Araport11)
AT2G30362	Natural antisense transcript overlaps with AT2G30360;(source:Araport11)
AT2G23060	Acyl-CoA N-acyltransferases (NAT) superfamily protein;(source:Araport11)
AT3G04360	Calcium-dependent lipid-binding (CaLB domain) family protein;(source:Araport11)
AT5G43620	Pre-mRNA cleavage complex II;(source:Araport11)
AT3G29080	hypothetical protein;(source:Araport11)
AT1G70740	Protein kinase superfamily protein;(source:Araport11)
AT4G33230	Plant invertase/pectin methylesterase inhibitor superfamily;(source:Araport11)
AT5G12040	Nitrilase/cyanide hydratase and apolipoprotein N-acyltransferase family protein;(source:Araport11)
AT3G06760	Drought-responsive family protein;(source:Araport11)
AT1G70420	DNA ligase-like protein, putative (DUF1645);(source:Araport11)
AT3G61520	Pentatricopeptide repeat (PPR) superfamily protein;(source:Araport11)
AT1G48720	Copia-like polyprotein/retrotransposon;(source:Araport11)
AT3G41345	transposable_element_gene;(source:Araport11);CACTA-like transposase family (Ptta/En/Spm), has a 2.6e-18 P-value blast match to At5g29026.1/8-244 CACTA-like transposase family (Ptta/En/Spm) (CACTA-element) (Arabidopsis thaliana);(source:TAIR10)
AT3G47920	Ta11-like non-LTR retrotransposon;(source:Araport11)
AT3G30733	pseudogene of RING/U-box superfamily protein;(source:Araport11)
AT1G20060	ATP binding microtubule motor family protein;(source:Araport11)
AT1G79245	pseudogene of Winged helix-turn-helix transcription repressor DNA-binding protein;(source:Araport11)
AT1G33360	Encodes ClpX3, a subunit of the Clp protease complex.
AT3G21320	EARLY FLOWERING protein;(source:Araport11)
AT5G23170	Protein kinase superfamily protein;(source:Araport11)
AT3G27473	Cysteine/Histidine-rich C1 domain family protein;(source:Araport11)
AT1G20800	F-box family protein
AT2G01300	mediator of RNA polymerase II transcription subunit;(source:Araport11)
AT1G18550	ATP binding microtubule motor family protein;(source:Araport11)
AT5G15000	Encodes a ECA1 gametogenesis related family protein
AT2G03505	Carbohydrate-binding X8 domain superfamily protein;(source:Araport11)
AT1G59930	Encodes a maternally expressed imprinted gene.
AT5G42830	HXXXD-type acyl-transferase family protein;(source:Araport11)
AT2G07740	transposable_element_gene;(source:Araport11);similar to nucleic acid binding / zinc ion binding [Arabidopsis thaliana] (TAIR:AT2G01050.1);(source:TAIR10)
AT5G11680	classical AGP protein;(source:Araport11)
AT1G18720	ER membrane protein, putative (DUF962);(source:Araport11)
AT5G15340	Pentatricopeptide repeat (PPR) superfamily protein;(source:Araport11)
AT5G16130	Ribosomal protein S7e family protein;(source:Araport11)
AT1G69450	Early-responsive to dehydration stress protein (ERD4);(source:Araport11)
AT1G36622	transmembrane protein;(source:Araport11)
AT2G37950	RING/FYVE/PHD zinc finger superfamily protein;(source:Araport11)
AT4G30390	UDP-arabinopyranose mutase;(source:Araport11)
AT2G27610	Tetratricopeptide repeat (TPR)-like superfamily protein;(source:Araport11)
AT2G20010	Gls protein (DUF810);(source:Araport11)
AT5G21940	hybrid signal transduction histidine kinase M-like protein;(source:Araport11)
AT5G24352	Serine/threonine-protein kinase WNK (With No Lysine)-like protein;(source:Araport11)
AT2G10735	pseudogene of hypothetical protein;(source:Araport11)
AT4G11540	Cysteine/Histidine-rich C1 domain family protein;(source:Araport11)
AT5G54700	Ankyrin repeat family protein;(source:Araport11)
AT2G17705	methionine-S-oxide reductase;(source:Araport11)
AT2G12370	transposable_element_gene;(source:Araport11);gypsy-like retrotransposon family, has a 9.3e-204 P-value blast match to GB:AAD19359 polyprotein (gypsy_Ty3-element) (Sorghum bicolor);(source:TAIR10)
AT5G50640	CBS/octicosapeptide/phox/Bemp1 domain protein;(source:Araport11)
AT1G22180	Sec14p-like phosphatidylinositol transfer family protein;(source:Araport11)
AT2G18570	UDP-Glycosyltransferase superfamily protein;(source:Araport11)
AT2G36860	pre-tRNA tRNA-Tyr (anticodon: GTA);(source:Araport11, TAIR10)
AT3G62070	hypothetical protein;(source:Araport11)
AT2G21780	hypothetical protein;(source:Araport11)
AT3G05327	Cyclin family protein;(source:Araport11)
AT4G23820	Pectin lyase-like superfamily protein;(source:Araport11)
AT5G35805	transposable_element_gene;(source:Araport11);similar to unknown protein [Arabidopsis thaliana] (TAIR:AT2G01700.1);(source:TAIR10)
AT1G51790	Leucine-rich repeat protein kinase family protein;(source:Araport11)
AT4G17910	transferases, transferring acyl groups;(source:Araport11)
AT2G36220	hypothetical protein;(source:Araport11)
AT4G20300	Serine/Threonine-kinase, putative (DUF1639);(source:Araport11)
AT5G36210	alpha/beta-Hydrolases superfamily protein;(source:Araport11)
AT4G37700	hypothetical protein;(source:Araport11)
AT4G16410	transmembrane protein;(source:Araport11)
AT5G40720	C3H4 type zinc finger protein (DUF23);(source:Araport11)
AT5G28620	kinase C-like protein;(source:Araport11)
AT2G12320	transposable_element_gene;(source:Araport11);similar to unknown protein [Arabidopsis thaliana] (TAIR:AT5G32169.1);(source:TAIR10)
AT3G44210	hypothetical protein;(source:Araport11)
AT1G24807	Glutamine amidotransferase type 1 family protein;(source:Araport11)
AT2G02061	Nucleotide-diphospho-sugar transferase family protein;(source:Araport11)
AT1G72920	Toll-Interleukin-Resistance (TIR) domain family protein;(source:Araport11)
AT5G45200	Disease resistance protein (TIR-NBS-LRR class) family;(source:Araport11)
AT2G15695	peptide methionine sulfoxide reductase (Protein of unknown function DUF829, transmembrane 53);(source:Araport11)
AT5G49665	Zinc finger (C3HC4-type RING finger) family protein;(source:Araport11)
AT3G42883	transposable_element_gene;(source:Araport11);copia-like retrotransposon family, has a 2.5e-10 P-value blast match to GB:CAA26446 ORF2 (Ty1_Copia-element) (Drosophila melanogaster);(source:TAIR10)
AT5G07360	Amidase family protein;(source:Araport11)
AT2G01820	Leucine-rich repeat protein kinase family protein;(source:Araport11)
AT3G18310	TATA box-binding protein associated factor RNA polymerase I subunit C;(source:Araport11)
AT3G44390	transposable_element_gene;(source:Araport11);copia-like retrotransposon family, has a 4.1e-12 P-value blast match to GB:AAC24836 pol polyprotein (Ty1_Copia-element) (Candida albicans);(source:TAIR10)
AT4G12426	transposable_element_gene;(source:Araport11);copia-like retrotransposon family, has a 1.1e-10 P-value blast match to GB:CAA26446 ORF2 (Ty1_Copia-element) (Drosophila melanogaster);(source:TAIR10)
AT2G27500	Glycosyl hydrolase superfamily protein;(source:Araport11)
AT1G31110	pre-tRNA tRNA-Ile (anticodon: AAT);(source:Araport11, TAIR10)
AT1G66090	Disease resistance protein (TIR-NBS class);(source:Araport11)
AT2G04310	transposable_element_gene;(source:Araport11);Mutator-like transposase family, has a 6.2e-78 P-value blast match to O80466 /172-336 Pfam PF03108 MuDR family transposase (MuDr-element domain);(source:TAIR10)
AT3G26539	hypothetical protein;(source:Araport11)
AT1G31450	Eukaryotic aspartyl protease family protein;(source:Araport11)
AT2G12400	plasma membrane fusion protein;(source:Araport11)
AT2G03430	Ankyrin repeat family protein;(source:Araport11)
AT4G16540	Heat shock protein HSP20/alpha crystallin family;(source:Araport11)
AT2G14255	Ankyrin repeat family protein with DHHC zinc finger domain-containing protein;(source:Araport11)
AT5G27345	transposable_element_gene;(source:Araport11);Mutator-like transposase family, has a 4.0e-48 P-value blast match to GB:AAA21566 mudrA of transposon=MuDR (MuDr-element) (Zea mays);(source:TAIR10)
AT2G01680	Ankyrin repeat family protein;(source:Araport11)
AT2G04610	pseudogene of cysteine synthase C1;(source:Araport11)
AT3G02270	Trimeric LpxA-like enzyme;(source:Araport11)
AT5G22480	ZPR1 zinc-finger domain protein;(source:Araport11)
AT2G19930	RNA-dependent RNA polymerase family protein;(source:Araport11)
AT4G16745	Exostosin family protein;(source:Araport11)
AT1G77160	hypothetical protein (DUF506);(source:Araport11)
AT3G29750	Eukaryotic aspartyl protease family protein;(source:Araport11)
AT3G30875	Probably not a pseudogene based on evidence for transcription (RNA-seq) and translation (Ribo-seq) described in PMID:27791167
AT3G21970	cysteine-rich repeat secretory protein, putative (DUF26);(source:Araport11)
AT5G55680	glycine-rich protein;(source:Araport11)
AT1G31310	hydroxyproline-rich glycoprotein family protein;(source:Araport11)
AT2G33180	hypothetical protein;(source:Araport11)
AT3G11290	Myb/SANT-like DNA-binding domain protein;(source:Araport11)
AT1G77640	encodes a member of the DREB subfamily A-5 of ERF/AP2 transcription factor family. The protein contains one AP2 domain. There are 15 members in this subfamily including RAP2.1, RAP2.9 and RAP2.10.
AT4G07518	transposable_element_gene;(source:Araport11);CACTA-like transposase family (Ptta/En/Spm), has a 4.9e-32 P-value blast match to At5g29026.1/8-244 CACTA-like transposase family (Ptta/En/Spm) (CACTA-element) (Arabidopsis thaliana);(source:TAIR10)
AT2G04670	transposable_element_gene;(source:Araport11);gypsy-like retrotransposon family, has a 1.2e-313 P-value blast match to GB:AAD27547 polyprotein (Gypsy_Ty3-element) (Oryza sativa subsp. indica);(source:TAIR10)
AT5G26830	Encodes a dual-targeted threonyl-tRNA synthetase found in both the chloroplast and mitochondrion. The mRNA is cell-to-cell mobile.
AT4G12140	RING/U-box superfamily protein;(source:Araport11)
AT2G14900	Gibberellin-regulated family protein;(source:Araport11)
AT5G41550	Disease resistance protein (TIR-NBS-LRR class) family;(source:Araport11)
AT2G12810	transposable_element_gene;(source:Araport11);pseudogene, hypothetical protein;(source:TAIR10)
AT5G38705	transposable_element_gene;(source:Araport11);gypsy-like retrotransposon family, has a 4.4e-305 P-value blast match to GB:AAD27547 polyprotein (Gypsy_Ty3-element) (Oryza sativa subsp. indica);(source:TAIR10)
AT1G45080	transposable_element_gene;(source:Araport11);similar to unknown protein [Arabidopsis thaliana] (TAIR:AT2G05480.1);(source:TAIR10)
AT2G14520	CBS domain protein (DUF21);(source:Araport11)
AT1G30455	cyclin/Brf1-like TBP-binding domain-containing protein;(source:Araport11)
AT4G29560	fanconi anemia group E protein FANCE protein;(source:Araport11)
AT1G63590	Receptor-like protein kinase-related family protein;(source:Araport11)
AT4G19520	disease resistance protein (TIR-NBS-LRR class) family;(source:Araport11)
AT5G35735	Auxin-responsive family protein;(source:Araport11)
AT3G12915	Ribosomal protein S5/Elongation factor G/III/V family protein;(source:Araport11)
AT1G26460	Tetratricopeptide repeat (TPR)-like superfamily protein;(source:Araport11)
AT3G50340	hypothetical protein;(source:Araport11)
AT3G20340	Expression of the gene is downregulated in the presence of paraquat, an inducer of photoxidative stress.
AT5G42825	hypothetical protein;(source:Araport11)
AT1G29660	GDSL-motif esterase/acyltransferase/lipase. Enzyme group with broad substrate specificity that may catalyze acyltransfer or hydrolase reactions with lipid and non-lipid substrates.
AT1G32160	beta-casein (DUF760);(source:Araport11)
AT5G32516	transposable_element_gene;(source:Araport11);pseudogene, hypothetical protein;(source:TAIR10)
AT5G64130	cAMP-regulated phosphoprotein 19-related protein;(source:Araport11)
AT4G09280	transposable_element_gene;(source:Araport11);similar to Ulp1 protease family protein [Arabidopsis thaliana] (TAIR:AT2G24930.1);(source:TAIR10)
AT3G59080	Eukaryotic aspartyl protease family protein;(source:Araport11)
AT4G18030	S-adenosyl-L-methionine-dependent methyltransferases superfamily protein;(source:Araport11)
AT1G19650	Sec14p-like phosphatidylinositol transfer family protein;(source:Araport11)
AT4G16530	hypothetical protein;(source:Araport11)
AT5G25451	Pseudogene of AT5G25440; protein kinase family protein
AT5G58840	Subtilase family protein;(source:Araport11)
AT4G30740	QWRF motif protein;(source:Araport11)
AT1G48953	hypothetical protein;(source:Araport11)
AT3G60780	hypothetical protein (DUF1442);(source:Araport11)
AT5G49280	hydroxyproline-rich glycoprotein family protein;(source:Araport11)
AT3G04140	Ankyrin repeat family protein;(source:Araport11)
AT1G25141	F-box associated ubiquitination effector family protein;(source:Araport11)
AT3G60950	C2 calcium/lipid-binding endonuclease/exonuclease/phosphatase;(source:Araport11)
AT3G27470	lysine ketoglutarate reductase trans-splicing protein (DUF707);(source:Araport11)
AT4G01245	hypothetical protein;(source:Araport11)
AT5G09700	pseudogene of glycosyl hydrolase family 3 protein
AT1G65780	P-loop containing nucleoside triphosphate hydrolases superfamily protein;(source:Araport11)
AT3G33084	transposable_element_gene;(source:Araport11);gypsy-like retrotransposon family, has a 1.6e-186 P-value blast match to GB:AAD22153 polyprotein (Gypsy_Ty3-element) (Sorghum bicolor);(source:TAIR10)
AT3G20820	Leucine-rich repeat (LRR) family protein;(source:Araport11)
AT5G60070	ankyrin repeat family protein;(source:Araport11)
AT5G34412	transposable_element_gene;(source:Araport11);gypsy-like retrotransposon family, has a 8.7e-05 P-value blast match to GB:BAA84457 GAG-POL precursor (gypsy_Ty3-element) (Oryza sativa)gi|5902444|dbj|BAA84457.1| GAG-POL precursor (Oryza sativa (japonica cultivar-group)) (RIRE2) (Gypsy_Ty3-family);(source:TAIR10)
AT1G78095	transposable_element_gene;(source:Araport11);Mutator-like transposase family, has a 5.0e-45 P-value blast match to GB:AAA21566 mudrA of transposon=MuDR (MuDr-element) (Zea mays);(source:TAIR10)
AT3G43650	transposable_element_gene;(source:Araport11);CACTA-like transposase family (Ptta/En/Spm), has a 3.0e-43 P-value blast match to At5g36655.1/81-333 CACTA-like transposase family (Ptta/En/Spm) (CACTA-element) (Arabidopsis thaliana);(source:TAIR10)
AT5G45000	Disease resistance protein (TIR-NBS-LRR class) family;(source:Araport11)
AT3G57450	hypothetical protein;(source:Araport11)
AT3G12050	Aha1 domain-containing protein;(source:Araport11)
AT3G54570	Plant calmodulin-binding protein-like protein;(source:Araport11)
AT5G45530	transmembrane protein, putative (DUF594);(source:Araport11)
AT3G06433	pseudogene of nodulin MtN3 family protein
AT1G68580	Agenet and bromo-adjacent homology (BAH) domain-containing protein;(source:Araport11)
AT5G09540	Chaperone DnaJ-domain superfamily protein;(source:Araport11)
AT2G17860	Pathogenesis-related thaumatin superfamily protein;(source:Araport11)
AT1G34440	transmembrane protein;(source:Araport11)
AT5G19015	transposable_element_gene;(source:Araport11);CACTA-like transposase family (Tnp2/En/Spm), has a 8.7e-16 P-value blast match to GB:CAA40555 TNP2 (CACTA-element) (Antirrhinum majus);(source:TAIR10)
AT4G34150	Calcium-dependent lipid-binding (CaLB domain) family protein;(source:Araport11)
AT1G13380	sodium/hydrogen exchanger (DUF1218);(source:Araport11)
AT1G56090	Tetratricopeptide repeat (TPR)-like superfamily protein;(source:Araport11)
AT2G24880	Plant self-incompatibility protein S1 family;(source:Araport11)
AT5G08240	transmembrane protein;(source:Araport11)
AT3G45920	Protein kinase superfamily protein;(source:Araport11)
AT1G77815	ribonuclease H superfamily polynucleotidyl transferase;(source:Araport11)
AT5G55790	hypothetical protein;(source:Araport11)
AT1G11880	transferases, transferring hexosyl groups;(source:Araport11)
AT1G74330	Protein kinase superfamily protein;(source:Araport11)
AT3G61820	Eukaryotic aspartyl protease family protein;(source:Araport11)
AT1G78280	transferases, transferring glycosyl groups;(source:Araport11)
AT1G60070	Adaptor protein complex AP-1, gamma subunit;(source:Araport11)
AT4G10880	hypothetical protein;(source:Araport11)
AT1G65845	transmembrane protein;(source:Araport11)
AT5G21060	Glyceraldehyde-3-phosphate dehydrogenase-like family protein;(source:Araport11)
AT2G01840	transposable_element_gene;(source:Araport11);non-LTR retrotransposon family (LINE), has a 9.6e-34 P-value blast match to GB:NP_038607 L1 repeat, Tf subfamily, member 9 (LINE-element) (Mus musculus);(source:TAIR10)
AT4G07825	transmembrane protein;(source:Araport11)
AT2G04135	transposable_element_gene;(source:Araport11);similar to unknown protein [Arabidopsis thaliana] (TAIR:AT5G33303.1);(source:TAIR10)
AT3G54410	hypothetical protein (DUF1163);(source:Araport11)
AT4G20590	cysteine-rich repeat secretory-like protein (DUF26 and DUF1204);(source:Araport11)
AT2G13180	transposable_element_gene;(source:Araport11);gypsy-like retrotransposon family, has a 5.1e-23 P-value blast match to GB:AAD22153 polyprotein (Gypsy_Ty3-element) (Sorghum bicolor);(source:TAIR10)
AT3G56050	Protein kinase family protein;(source:Araport11)
AT3G29773	pseudogene of nuclease;(source:Araport11)
AT1G79570	kinase superfamily with octicosapeptide/Phox/Bem1p domain-containing protein;(source:Araport11)
AT4G20670	cysteine-rich repeat secretory-like protein;(source:Araport11)
AT5G34828	Encodes a Plant thionin family protein
AT2G17060	Disease resistance protein (TIR-NBS-LRR class) family;(source:Araport11)
AT2G32235	hypothetical protein;(source:Araport11)
AT1G75230	DNA glycosylase superfamily protein;(source:Araport11)
AT3G52710	hypothetical protein;(source:Araport11)
AT4G14020	Rapid alkalinization factor (RALF) family protein;(source:Araport11)
AT5G27750	F-box/FBD-like domains containing protein;(source:Araport11)
AT3G07140	GPI transamidase component Gpi16 subunit family protein;(source:Araport11)
AT3G17120	transmembrane protein;(source:Araport11)
AT4G15980	Plant invertase/pectin methylesterase inhibitor superfamily;(source:Araport11)
AT3G17710	F-box and associated interaction domains-containing protein;(source:Araport11)
AT1G27752	Ubiquitin system component Cue protein;(source:Araport11)
AT5G41310	P-loop nucleoside triphosphate hydrolases superfamily protein with CH (Calponin Homology) domain-containing protein;(source:Araport11)
AT1G67750	Pectate lyase family protein;(source:Araport11)
AT5G11620	SWIM zinc finger family protein / mitogen-activated protein kinase kinase kinase (MAPKKK)-like protein;(source:Araport11)
AT1G22460	O-fucosyltransferase family protein;(source:Araport11)
AT2G24280	alpha/beta-Hydrolases superfamily protein;(source:Araport11)
AT2G10180	transposable_element_gene;(source:Araport11);gypsy-like retrotransposon family (Athila), has a 1.2e-294 P-value blast match to GB:CAA57397 Athila ORF 1 (Arabidopsis thaliana);(source:TAIR10)
AT5G65750	2-oxoglutarate dehydrogenase, E1 component;(source:Araport11)
AT1G61690	phosphoinositide binding protein;(source:Araport11)
AT2G18630	transmembrane protein, putative (DUF677);(source:Araport11)
AT1G43200	transposable_element_gene;(source:Araport11);pseudogene, hypothetical protein, contains Pfam profile PF03384: Drosophila protein of unknown function, DUF287;(source:TAIR10)
AT3G59415	pre-tRNA tRNA-Thr (anticodon: TGT);(source:Araport11, TAIR10)
AT4G39404	other_RNA;(source:Araport11)
AT5G48190	glycosyltransferase family protein (DUF23);(source:Araport11)
AT4G08871	transposable_element_gene;(source:Araport11);CACTA-like transposase family (En/Spm), has a 1.2e-15 P-value blast match to GB:BAA20532 ORF of transposon Tdc1 (CACTA-element) (Daucus carota);(source:TAIR10)
AT2G09900	transposable_element_gene;(source:Araport11);similar to unknown protein [Arabidopsis thaliana] (TAIR:AT1G40115.1);(source:TAIR10)
AT1G05136	hypothetical protein;(source:Araport11)
AT5G24130	polypyrimidine tract-binding-like protein;(source:Araport11)
AT4G02100	Heat shock protein DnaJ with tetratricopeptide repeat-containing protein;(source:Araport11)
AT2G46560	transducin family protein / WD-40 repeat family protein;(source:Araport11)
AT2G37810	Cysteine/Histidine-rich C1 domain family protein;(source:Araport11)
AT2G16380	Sec14p-like phosphatidylinositol transfer family protein;(source:Araport11)
AT5G45630	senescence regulator (Protein of unknown function, DUF584);(source:Araport11)
AT1G35350	EXS (ERD1/XPR1/SYG1) family protein;(source:Araport11)
AT5G29046	transposable_element_gene;(source:Araport11);pseudogene, hypothetical protein;(source:TAIR10)
AT5G26970	hypothetical protein;(source:Araport11)
AT5G32515	transposable_element_gene;(source:Araport11);pseudogene, hypothetical protein;(source:TAIR10)
AT4G01000	Ubiquitin-like superfamily protein;(source:Araport11)
AT1G64260	MuDR family transposase;(source:Araport11)
AT1G43050	pseudogene of Pectin lyase-like superfamily protein;(source:Araport11)
AT1G20030	Pathogenesis-related thaumatin superfamily protein;(source:Araport11)
AT5G65925	hypothetical protein;(source:Araport11)
AT3G44830	Lecithin:cholesterol acyltransferase family protein;(source:Araport11)
AT1G02700	GATA transcription factor-like protein;(source:Araport11)
AT4G16140	proline-rich family protein;(source:Araport11)
AT1G60130	Mannose-binding lectin superfamily protein;(source:Araport11)
AT2G29240	transposable_element_gene;(source:Araport11);similar to Ulp1 protease family protein [Arabidopsis thaliana] (TAIR:AT1G08740.1);(source:TAIR10)
AT5G29035	transposable_element_gene;(source:Araport11);gypsy-like retrotransposon family (Athila), has a 4.9e-27 P-value blast match to GB:CAA57397 Athila ORF 1 (Arabidopsis thaliana);(source:TAIR10)
AT2G35390	Phosphoribosyltransferase family protein;(source:Araport11)
AT5G55570	transmembrane protein;(source:Araport11)
AT1G27290	transmembrane protein;(source:Araport11)
AT1G23350	Plant invertase/pectin methylesterase inhibitor superfamily protein;(source:Araport11)
AT2G32380	Transmembrane protein 97, Putative;(source:Araport11)
AT4G20560	cysteine-rich repeat secretory-like protein;(source:Araport11)
AT5G05200	Protein kinase superfamily protein;(source:Araport11)
AT3G29076	transposable_element_gene;(source:Araport11);gypsy-like retrotransposon family, has a 9.1e-318 P-value blast match to GB:AAD27547 polyprotein (Gypsy_Ty3-element) (Oryza sativa subsp. indica);(source:TAIR10)
AT2G17050	disease resistance protein (TIR-NBS-LRR class);(source:Araport11)
AT5G65305	pre-tRNA tRNA-Met (anticodon: CAT);(source:Araport11, TAIR10)
AT3G46700	UDP-Glycosyltransferase superfamily protein;(source:Araport11)
AT3G50790	esterase/lipase/thioesterase family protein;(source:Araport11)
AT5G24820	Eukaryotic aspartyl protease family protein;(source:Araport11)
AT5G24480	Beta-galactosidase related protein;(source:Araport11)
AT1G40121	transposable_element_gene;(source:Araport11);pseudogene, hypothetical protein, similar to hypothetical proteins from (Arabidopsis thaliana);(source:TAIR10)
AT4G33985	membrane insertase, putative (DUF1685);(source:Araport11)
AT5G36280	acyl carrier protein;(source:Araport11)
AT3G55430	O-Glycosyl hydrolases family 17 protein;(source:Araport11)
AT4G03820	transmembrane protein, putative (DUF3537);(source:Araport11)
AT1G42490	pseudogene of glutamate dehydrogenase 2;(source:Araport11)
AT3G48400	Cysteine/Histidine-rich C1 domain family protein;(source:Araport11)
AT1G61890	MATE efflux family protein;(source:Araport11)
AT1G50450	Saccharopine dehydrogenase;(source:Araport11)
AT4G24805	S-adenosyl-L-methionine-dependent methyltransferases superfamily protein;(source:Araport11)
AT2G01700	transposable_element_gene;(source:Araport11);similar to unknown protein [Arabidopsis thaliana] (TAIR:AT1G26860.1);(source:TAIR10)
AT4G12070	hypothetical protein;(source:Araport11)
AT3G20170	ARM repeat superfamily protein;(source:Araport11)
AT1G07135	glycine-rich protein;(source:Araport11)
AT4G38092	exportin-4 protein;(source:Araport11)
AT1G74300	alpha/beta-Hydrolases superfamily protein;(source:Araport11)
AT5G34985	transposable_element_gene;(source:Araport11);gypsy-like retrotransposon family (Athila), has a 1.8e-266 P-value blast match to GB:CAA57397 Athila ORF 1 (Arabidopsis thaliana);(source:TAIR10)
AT4G31490	Required for plant growth, salt tolerance, and maintenance of the structure of the Golgi apparatus.	(&#946;2-COP)	(&#946;2-COP)
AT5G24810	ABC1 family protein;(source:Araport11)	(ABC1K11)	(ABC1K11)
AT5G19140	aluminum induced protein with YGL and LRDR motifs;(source:Araport11)	(AILP1)	(AtAILP1); (AILP1)
AT1G66260	RNA-binding (RRM/RBD/RNP motifs) family protein;(source:Araport11)	(ALY3)	(ALY3);NVOLVED IN RRNA PROCESSING 8 (IRP8)
AT2G30020	Encodes AP2C1. Belongs to the clade B of the PP2C-superfamily. Acts as a MAPK phosphatase that negatively regulates MPK4 and MPK6.	(AP2C1)	(AP2C1)
AT5G53540	Encodes a P-loop NTPase APP1. The disruption of APP1 is accompanied by a reduction in ROS level, a rise in the rate of cell division in the quiescent center (QC) and the promotion of root distal stem cell (DSC) differentiation.	(APP1)	(APP1)
AT4G18020	Encodes pseudo-response regulator 2 (APRR2) that interacts with a calcium sensor (CML9).	(APRR2)	(APRR2);PSEUDO-RESPONSE REGULATOR 2 (PRR2)
AT1G06400	small GTP-binding protein (ara-2).RabGTPase functioning in anterograde trafficking from trans-Golgi network/early endosomal compartments to the plasma membrane as well as in responses to salinity stress.	(ARA-2)	(ARA2);ARABIDOPSIS THALIANA RAB GTPASE HOMOLOG A1A (ATRABA1A); (ATRAB11E); (ARA-2)
AT4G19640	Encodes Ara7.	(ARA7)	(ARA7); (ARA-7); (ATRABF2B); (ATRAB5B); (RABF2B);ARABIDOPSIS RAB GTPASE HOMOLOG F2B (ATRAB-F2B);RAB GTPASE HOMOLOG F2B (RAB-F2B); (ATARA7)
AT2G47170	Gene encoding ADP-ribosylation factor and similar to other ARFs and ARF-like proteins. Members of this family are known to be essential for vesicle coating and uncoating and functions in GTP-binding. The gene is shown to play a role in cell division, cell expansion and cellulose production using antisense construct. The mRNA is cell-to-cell mobile.	(ARF1A1C)	(ARF1A1C);BFA-VISUALIZED EXOCYTIC TRAFFICKING DEFECTIVE 1 (BEX1)
AT2G30130	Overexpression/activation tagged allele has epinastic leaves, reduced apical dominance and is sterile. Gene is similar to asymmetric leaves (AS)/lateral organ boundary (LOB) genes which repress KNOX gene expression.	(ASL5)	PEACOCK 1 (PCK1); (ASL5); (LBD12)
AT3G28300	Possesses a transmembrane domain and a small region that has sequence similarities to integrins from fungi, insects and humans. Is localized to plasma membrane and cytoplasm.	(AT14A)	(AT14A)
AT5G65990	Transmembrane amino acid transporter family protein;(source:Araport11)	(ATAVT3)	(ATAVT3)
AT1G01980	Encodes an oligogalacturonide oxidase that inactivates the elicitor-active oligogalacturonides (OGs).	(ATBBE1)	(ATSEC1A);SIMILAR TO ELECTRON CARRIER 1A (SEC1A); (ATBBE1);OLIGOGALACTURONIDE OXIDASE 4 (OGOX4)
AT1G30730	FAD-binding Berberine family protein;(source:Araport11)	(ATBBE11)	(ATBBE11)
AT4G20800	FAD-binding Berberine family protein;(source:Araport11)	(ATBBE17)	(ATBBE17)
AT1G11770	Encodes an oligogalacturonide oxidase that inactivates the elicitor-active oligogalacturonides (OGs).	(ATBBE2)	(ATBBE2);OLIGOGALACTURONIDE OXIDASE 3 (OGOX3)
AT4G20860	involved in the generation of H2O2 from reduced compounds	(ATBBE22)	(ATBBE22);BERBERINE BRIDGE ENZYME 22 (BBE22);CELLODEXTRIN OXIDASE (CELLOX)
AT1G61660	Encodes a transcriptional activator that regulates the expression of genes by binding to their GCG- or E-boxes to mediate physiological responses, including proline biosynthesis and ROS scavenging pathways, to enhance stress tolerance.	(ATBHLH112)	(ATBHLH112)
AT4G25790	CAP (Cysteine-rich secretory proteins, Antigen 5, and Pathogenesis-related 1 protein) superfamily protein;(source:Araport11)	(ATCAPE4)	(ATCAPE4)
AT2G25900	Encodes a protein with two tandem-arrayed CCCH-type zinc fingers that binds RNA and is involved in RNA turnover. The mRNA is cell-to-cell mobile.	(ATCTH)	(ATCTH);A. THALIANA TANDEM ZINC FINGER PROTEIN 1 (ATTZF1);TANDEM ZINC FINGER 1 (TZF1)
AT5G66940	Encodes a nuclear localized DOF-domain binding transcription factor.	(ATDOF5.8)	(ATDOF5.8)
AT5G44050	MATE efflux family protein;(source:Araport11)	(ATDTX28)	(ATDTX28)
AT1G09300	Encodes a mitochondrial protease ICP55. Alters the stability of proteins by removal of a single amino acid from their sequence.	(ATICP55)	(ATICP55)
AT1G72310	Encodes a putative RING-H2 zinc finger protein ATL3 (ATL3).	(ATL3)	(ATL3)
AT1G76410	RING/U-box superfamily protein;(source:Araport11)	(ATL8)	(ATL8)
AT5G55450	Bifunctional inhibitor/lipid-transfer protein/seed storage 2S albumin superfamily protein;(source:Araport11)	(ATLTP4.4)	(ATLTP4.4)
AT5G26770	NEAP2 is a member of a small family containing coiled-coil domains, a nuclear localization signal and a C-terminal predicted transmembrane domain. It localizes to the nuclear periphery. Mutants have altered nuclear morphology and chromatin structure.	(ATNEAP2)	(ATNEAP2)
AT5G57345	OXR is a single copy gene in Arabidopsis. It is localized to the ER. It is expressed throughout the plant and expression is induced in response to abiotic stress. While the function of OXR is unknown, overexpression results in increased abiotic stress tolerance and increased ascorbic acid content.	(ATOXR)	(ATOXR)
AT4G02330	Encodes a pectin methylesterase that is sensitive to chilling stress and brassinosteroid regulation.	(ATPMEPCRB)	(ATPMEPCRB);PECTIN METHYLESTERASE 41 (PME41); (AtPME41)
AT1G05520	Sec23/Sec24 protein transport family protein;(source:Araport11)	(ATSEC23B)	(ATSEC23B)
AT1G72210	basic helix-loop-helix (bHLH) DNA-binding superfamily protein;(source:Araport11)	(BHLH096)	(BHLH096); (BHLH96)
AT4G29100	basic helix-loop-helix (bHLH) DNA-binding superfamily protein;(source:Araport11)	(BHLH68)	(BHLH68)
AT5G28540	Encodes the luminal binding protein BiP, an ER-localized member of the HSP70 family. BiP is composed of an N-terminal ATP binding domain and a C-terminal domain that binds to hydrophobic patches on improperly/incompletely folded proteins in an ATP-dependent manner. Involved in polar nuclei fusion during proliferation of endosperm nuclei.	(BIP1)	(BIP1)
AT2G42380	Encodes a member of the BZIP family of transcription factors. Forms heterodimers with the related protein AtbZIP61. Binds to G-boxes in vitro and is localized to the nucleus in onion epidermal cells.	(BZIP34)	(ATBZIP34); (BZIP34); (DEG7)
AT3G49720	Encodes CGR2 (cotton Golgi-related 2). CGR2 and a close homologue CGR3 have overlapping roles in plant growth and pectin methylesterification in the Golgi apparatus.	(CGR2)	(CGR2)
AT5G24870	RING/U-box superfamily protein;(source:Araport11)	(CTL07)	(CTL07)
AT1G25682	coiled-coil protein (DUF572);(source:Araport11)	(CWC16A)	(CWC16A)
AT3G49230	transmembrane protein;(source:Araport11)	(DEG1)	(DEG1)
AT3G54600	Class I glutamine amidotransferase-like superfamily protein;(source:Araport11)	(DJ1F)	(DJ1F); (DJ-1F)
AT5G18400	Cytokine-induced anti-apoptosis inhibitor 1, Fe-S biogenesi;(source:Araport11)	(DRE2)	(DRE2);HOMOLOG OF YEAST DRE2 (ATDRE2)
AT1G18070	Translation elongation factor EF1A/initiation factor IF2gamma family protein;(source:Araport11)	(EF-1&#945;)	(EF-1&#945;)
AT3G12400	Mutants of this gene were initially identified because of the trichome morphogenesis phenotype. Those trichomes have multiple nuclei, a defect that turns out not to be restricted to the trichomes but also in all endoreduplicating cell types. This gene encodes a ubiquitin-binding protein with sequence similarities with yeast proteins that are components of the ESCRTI-III complexes. The Arabidopsis…	(ELC)	(ELC); (ATELC);VACUOLAR PROTEIN SORTING 23A (VPS23A)
AT1G19210	encodes a member of the DREB subfamily A-5 of ERF/AP2 transcription factor family. The protein contains one AP2 domain. There are 15 members in this subfamily including RAP2.1, RAP2.9 and RAP2.10.	(ERF017)	(ERF017); (ERF17)
AT4G34260	1,2-alpha-L-fucosidase;(source:Araport11)	(FUC95A)	(FUC95A);ALTERED XYLOGLUCAN 8 (AXY8)
AT3G11600	One of two plant specific paralogs of unknown function. Interacts with GL2. GIR1/GIR2 loss of function resembles gl2 lof mutations.	(GIR2)	(GIR2)
AT4G03650	transposable_element_gene;(source:Araport11);gypsy-like retrotransposon family, has a 1.3e-314 P-value blast match to GB:AAD27547 polyprotein (Gypsy_Ty3-element) (Oryza sativa subsp. indica);(source:TAIR10)	(GP1)	(GP1)
AT1G28480	Encodes GRX480, a member of the glutaredoxin family that regulates protein redox state. GRX480 interacts with TGA factors and suppresses JA-responsive PDF1.2 transcription. GRX480 transcription is SA-inducible and requires NPR1. Maybe involved in SA/JA cross-talk. It has also been shown to interact with the transcription factor TGA2 and suppress ORA59 promoter activity.	(GRX480)	(GRX480); (roxy19); (GRXC9)
AT1G68670	HHO2 is a HRS1 homolog. Induced in roots by low Pi and is likely involved in maintaining phosphate homeostasis. It is target of PHR1.	(HHO2)	NITRATE-INDUCIBLE, GARP-TYPE TRANSCRIPTIONAL REPRESSOR 1/HYPERSENSITIVE TO LOW PI-ELICITED PRIMARY ROOT SHORTENING 1.2 (NIGT1.2); (HHO2)
AT4G36830	ELO family protein.	(HOS3-1)	(HOS3-1);ELO HOMOLOG 4 (ELO4)
AT1G07400	HSP20-like chaperones superfamily protein;(source:Araport11)	(HSP17.8)	(HSP17.8)
AT3G48870	Encodes a nuclear encoded protein with similarity to Clpa regulatory subunit of CLP protease complex. The protein is localized to the chloroplast stroma. May function redundantly with TIC complex in chloroplast protein import.	(HSP93-III)	(ATCLPC); (ATHSP93-III); (HSP93-III);CLPC2 (ClpC2)
AT2G23430	Encodes a cyclin-dependent kinase inhibitor protein that functions as a negative regulator of cell division and promoter of endoreduplication. A member of seven KRP genes found in Arabidopsis thaliana. Differential expression patterns for distinct KRPs were revealed by in situ hybridization. Both SKP2b and RKP appear to be involved in the degradation of KRP1.	(ICK1)	(ICK1);KIP-RELATED PROTEIN 1 (KRP1)
AT2G26190	IQM4 is a plastid localized, Ca2+ independent calmodulin binding protein that is involved in promoting seed dormancy.	(IQM4)	(IQM4)
AT3G50240	Encodes a kinesin-related protein.	(KICP-02)	(KICP-02)
AT1G24170	Encodes a protein with putative galacturonosyltransferase activity.	(LGT9)	GALACTURONOSYLTRANSFERASE-LIKE 8 (GATL8); (LGT9)
AT1G25570	Di-glucose binding protein with Leucine-rich repeat domain-containing protein;(source:Araport11)	(LLR1)	(LLR1);MALECTIN-LIKE DOMAIN (MLD)- AND LEUCINE-RICH REPEAT (LRR)-CONTAINING PROTEIN 1 (MLLR1)
AT3G22400	Encodes lipoxygenase5 (LOX5). LOX5 activity in roots facilitates green peach aphid colonization of Arabidopsis foliage by promoting green peach aphid feeding from sieve element and water consumption from xylem.	(LOX5)	(LOX5);ARABIDOPSIS THALIANA LIPOXYGENASE 5 (ATLOX5)
AT1G18160	required for ABA- and osmotic-stress-MAP3 kinase required for activation of SnRK2 kinases, enabling robust ABA and osmotic stress signal transduction.	(M3K&#948;7)	(M3K&#948;7)
AT1G11090	alpha/beta-Hydrolases superfamily protein;(source:Araport11)	(MAGL1)	(MAGL1)
AT5G11650	alpha/beta-Hydrolases superfamily protein;(source:Araport11)	(MAGL13)	(MAGL13)
AT4G32060	Encodes an EF-hand protein with homology to constituents of the mitochondrial Ca2+ uniporter machinery in mammals. MICU binds Ca2+ and localizes to the mitochondria in Arabidopsis. It is a negative regulator of mitochondrial calcium uptake. Mutants display elevated matrix calcium at steady state and modified calcium transient kinetics in vivo.	(MICU)	(MICU)
AT4G02600	A member of a large family of seven-transmembrane domain proteins specific to plants, homologs of the barley mildew resistance locus o (MLO) protein. The Arabidopsis genome contains 15 genes encoding MLO proteins, with localization in plasma membrane. Phylogenetic analysis revealed four clades of closely-related AtMLO genes. ATMLO1 belongs to the clade II, with ATMLO13 and ATMLO15. The gene is ex…	(MLO1)	(MLO1);MILDEW RESISTANCE LOCUS O 1 (ATMLO1)
AT1G49010	Duplicated homeodomain-like superfamily protein;(source:Araport11)	(MYBS1)	(MYBS1)
AT1G32640	Encodes a MYC-related transcriptional activator with a typical DNA binding domain of a basic helix-loop-helix leucine zipper motif. Binds to an extended G-Box promoter motif and interacts with Jasmonate ZIM-domain proteins. MYC2 interacts with EIN3 and EIL1 to repress hook curvature and resistance to Botrytis cinera.Its transcription is induced by dehydration stress, ABA treatment and blue light …	(MYC2)	(ATMYC2); (RD22BP1);JASMONATE INSENSITIVE 1 (JAI1);JASMONATE INSENSITIVE 1 (JIN1); (MYC2); (ZBF1)
AT4G13630	zein-binding protein (Protein of unknown function, DUF593);(source:Araport11)	(MYOB13)	(MYOB13)
AT2G39020	Although this locus shares considerable sequence similarity with the adjacent NATA1 gene (At2g39030), they appear to encode genes with different functions. NATA1 is involved in the production of N-delta-acetylornithine, but, overexpression of At2g39020 in tobacco does not lead to the formation of this defense compound. The mRNA is cell-to-cell mobile.	(NATA2)	(NATA2)
AT2G28250	Protein kinase superfamily protein;(source:Araport11)	(NCRK)	(NCRK)
AT3G54630	kinetochore protein;(source:Araport11)	(NDC80)	(NDC80)
AT3G44220	Late embryogenesis abundant (LEA) hydroxyproline-rich glycoprotein family;(source:Araport11)	(NHL17)	(NHL17)
AT3G54200	Late embryogenesis abundant (LEA) hydroxyproline-rich glycoprotein family;(source:Araport11)	(NHL39)	(NHL39)
AT5G41835	transposable_element_gene;(source:Araport11);non-LTR retrotransposon family (LINE), has a 1.2e-43 P-value blast match to GB:AAB41224 ORF2 (LINE-element) (Rattus norvegicus);(source:TAIR10)	(NMR19)	(NMR19)
AT2G15430	Non-catalytic subunit of nuclear DNA-dependent RNA polymerases II, IV and V; homologous to budding yeast RPB3 and the E. coli RNA polymerase alpha subunit. A closely related paralog, encoded by At2g15400, can substitute for At2g15430 in the context of Pol V.	(NRPB3)	(RBP36A); (RPB35.5A); (NRPB3); (NRPD3); (NRPE3A)
AT1G53590	Calcium-dependent lipid-binding (CaLB domain) family protein;(source:Araport11)	(NTMC2T6.1)	(NTMC2TYPE6.1); (NTMC2T6.1)
AT3G14590	Ca2+-dependent lipid-binding protein	(NTMC2T6.2)	(NTMC2TYPE6.2); (NTMC2T6.2)
AT5G22240	Ovate family protein;(source:Araport11)	(OFP10)	ARABIDOPSIS THALIANA OVATE FAMILY PROTEIN 10 (ATOFP10); (OFP10)
AT1G74930	encodes a member of the DREB subfamily A-5 of ERF/AP2 transcription factor family. The protein contains one AP2 domain. There are 15 members in this subfamily including RAP2.1, RAP2.9 and RAP2.10. The mRNA is cell-to-cell mobile.	(ORA47)	(ORA47)
AT1G76360	Protein kinase superfamily protein;(source:Araport11)	(PBL31)	(PBL31)
AT5G38710	Methylenetetrahydrofolate reductase family protein;(source:Araport11)	(PDH2)	(PDH2)
AT5G07500	Encodes an embryo-specific zinc finger transcription factor required for heart-stage embryo formation.	(PEI1)	(PEI1);TANDEM CCCH ZINC FINGER PROTEIN 6 (TZF6); (ATTZF6)
AT3G27110	PGM48 is a member of a plant specific clade of metallo-endopeptidase proteins. It is found in plastoglobules. Analysis of over-expression and loss of function phenotypes suggests PGM48 may have a role in positively regulating senescence.	(PGM48)	(PGM48)
AT5G65370	ENTH/ANTH/VHS superfamily protein;(source:Araport11)	(PICALM10C)	(PICALM10C)
AT5G35200	ENTH/ANTH/VHS superfamily protein;(source:Araport11)	(PICALM3)	(PICALM3)
AT3G50808	PLATZ transcription factor family protein;(source:Araport11)	(PLATZ9)	(PLATZ9)
AT3G28210	Encodes a putative zinc finger protein (PMZ).	(PMZ)	(PMZ);STRESS-ASSOCIATED PROTEIN 12 (SAP12)
AT4G01690	Encodes protoporphyrinogen oxidase (PPOX).	(PPOX)	(PPO1); (PPOX); (HEMG1)
AT1G67800	Copine (Calcium-dependent phospholipid-binding protein) family;(source:Araport11)	(RGLG5)	(RGLG5)
AT4G19700	Encodes BOI (Botrytis Susceptible 1 Interactor). Has E3 ubiquitin ligase activity. Interacts with and ubiquitinates BOS1 (Botrytis Susceptible 1). It prevents caspase activation and attenuates cell death.	(RING)	(RING);BOTRYTIS SUSCEPTIBLE1 INTERACTOR (BOI);IAP-LIKE PROTEIN (ILP); (ATILP)
AT1G35630	Protease-associated (PA) RING/U-box zinc finger family protein;(source:Araport11)	(RMR5)	(RMR5)
AT5G18600	Encodes a member of the CC-type glutaredoxin (ROXY) family that has been shown to interact with the transcription factor TGA2 and suppress ORA59 promoter activity.	(ROXY10)	(ROXY10)
AT1G58370	Encodes a protein with xylanase activity.	(RXF12)	(RXF12);ARABIDOPSIS THALIANA XYLANASE 1 (ATXYN1)
AT1G32960	Subtilase family protein;(source:Araport11)	(SBT3.3)	(ATSBT3.3); (SBT3.3)
AT4G12420	Encodes a protein of unknown function involved in directed root tip growth. It is a member of 19-member gene family and is distantly related structurally to the multiple-copper oxidases ascorbate oxidase and laccase, though it lacks the copper-binding domains. The protein is glycosylated and GPI-anchored. It is localized to the plasma membrane and the cell wall. The gene is expressed most strongl…	(SKU5)	(SKU5)
AT5G44568	Secreted peptide which functions in plant growth and pathogen defense.	(STMP10)	(STMP10)
AT1G65486	Secreted peptide which functions in plant growth and pathogen defense.	(STMP4)	(STMP4)
AT1G65490	Secreted peptide which functions in plant growth and pathogen defense.	(STMP5)	(STMP5)
AT1G65510	Secreted peptide which functions in plant growth and pathogen defense.	(STMP7)	(STMP7)
AT1G71890	Encodes a sucrose transporter that is expressed in the endosperm. Mutants have delayed accumulation of fatty acids and embryo maturation.	(SUC5)	SUCROSE-PROTON SYMPORTER 5 (ATSUC5); (SUC5)
AT3G48740	Encodes a member of the SWEET sucrose efflux transporter family proteins.	(SWEET11)	(SWEET11); (AtSWEET11)
AT3G16690	Nodulin MtN3 family protein;(source:Araport11)	(SWEET16)	(SWEET16); (AtSWEET16)
AT3G02950	Encodes a component of the putative Arabidopsis THO/TREX complex: THO1 or HPR1 (At5g09860), THO2 (At1g24706), THO3 or TEX1 (At5g56130), THO5 (At5g42920, At1g45233), THO6 (At2g19430), and THO7 (At5g16790, At3g02950). THO/TREX complexes in animals have been implicated in the transport of mRNA precursors. Mutants of THO3/TEX1, THO1, THO6 accumulate reduced amount of small interfering (si)RNA, sugges…	(THO7)	(THO7); (AtTHO7)
AT1G70700	JAZ9 is a protein presumed to be involved in jasmonate signaling. JAZ9 transcript levels rise in response to a jasmonate stimulus. JAZ9 can interact with the COI1 F-box subunit of an SCF E3 ubiquitin ligase in a yeast-two-hybrid assay only in the presence of jasmonate-isoleucine (JA-ILE) or coronatine. The Jas domain appears to be important for JAZ9-COI1 interactions in the presence of coronatine…	(TIFY7)	JASMONATE-ZIM-DOMAIN PROTEIN 9 (JAZ9); (TIFY7)
AT2G47960	Part of multi-protein complex, acting as guanine nucleotide exchange factors (GEFs) and possibly as tethers, regulating intracellular trafficking.	(TRAPPC13)	(TRAPPC13)
AT5G67580	Encodes a telomeric DNA binding protein and Single Myb Histone (SMH) gene family member. In vitro, the protein preferentially binds double-stranded telomeric repeats, but it can also bind to the single G-rich telomeric strand.	(TRB2)	(TRB2);TELOMERE REPEAT BINDING FACTOR 2 (ATTRB2);TELOMERE-BINDING PROTEIN 3 (TBP3); (ATTBP3)
AT5G63880	SNF7 family protein;(source:Araport11)	(VPS20.1)	(VPS20.1)
AT4G26640	member of WRKY Transcription Factor; Group I	(WRKY20)	(WRKY20); (AtWRKY20)
AT4G01250	AtWRKY22 is a member of WRKY Transcription Factor; Group II-e. It is involved in regulation of dark induced leaf senescence.	(WRKY22)	(WRKY22); (AtWRKY22)
AT2G46520	cellular apoptosis susceptibility protein, putative / importin-alpha re-exporter;(source:Araport11)	(XPO2)	(XPO2)
AT2G38860	Encodes protease I (pfpI)-like protein YLS5.	(YLS5)	(YLS5); (DJ1E); (DJ-1E)
AT3G46090	C2H2 and C2HC zinc fingers superfamily protein;(source:Araport11)	(ZAT7)	(ZAT7)
AT1G67470	Protein kinase superfamily protein;(source:Araport11)	(ZRK12)	(ZRK12)
AT1G58330	transcription factor-like protein;(source:Araport11)	(ZW2)	(ZW2)
AT5G57110	Arabidopsis-autoinhibited Ca2+ -ATPase, isoform 8, contains all of the characteristic motifs of Ca2+ -transporting P-type Ca2+ -ATPases and is localized to the plasma membrane.	AUTOINHIBITED CA2+ -ATPASE, ISOFORM 8 (ACA8)	AUTOINHIBITED CA2+ -ATPASE, ISOFORM 8 (ACA8);"AUTOINHIBITED CA2+ -ATPASE, ISOFORM 8" (AT-ACA8)
AT3G57270	encodes a member of glycosyl hydrolase family 17	BETA-1,3-GLUCANASE 1 (BG1)	BETA-1,3-GLUCANASE 1 (BG1);&#946;-1,3-GLUCANASE 1 (GNS1)
AT1G66160	CYS, MET, PRO, and GLY protein 1;(source:Araport11)	CYS, MET, PRO, AND GLY PROTEIN 1 (CMPG1)	(ATCMPG1);"CYS, MET, PRO, AND GLY PROTEIN 1" (CMPG1)
AT5G64660	CYS, MET, PRO, and GLY protein 2;(source:Araport11)	CYS, MET, PRO, AND GLY PROTEIN 2 (CMPG2)	(ATCMPG2);"CYS, MET, PRO, AND GLY PROTEIN 2" (CMPG2)
AT4G12310	member of CYP706A	CYTOCHROME P450, FAMILY 706, SUBFAMILY A, POLYPEPTIDE 5 (CYP706A5)	CYTOCHROME P450, FAMILY 706, SUBFAMILY A, POLYPEPTIDE 5 (CYP706A5)
AT5G48000	Encodes a member of the CYP708A family of cytochrome P450 enzymes. THAH appears to add a hydroxyl group to the triterpene thalianol. thah1 mutants have an elevated accumulation of thalianol. thah1-1 mutants have longer roots than wild type plants. Thalian-diol and desaturated thalian-diol are lost from the root extracts of thah1-1 mutants. Overexpression of the sequence from At5g48000.1 rescues t…	CYTOCHROME P450, FAMILY 708, SUBFAMILY A, POLYPEPTIDE 2 (CYP708A2)	CYTOCHROME P450, FAMILY 708, SUBFAMILY A, POLYPEPTIDE 2 (CYP708A2);CYTOCHROME P450, FAMILY 708, SUBFAMILY A, POLYPEPTIDE 2 (CYP708 A2);THALIANOL HYDROXYLASE (THAH);THALIANOL HYDROXYLASE 1 (THAH1)
AT3G48270	putative cytochrome P450	CYTOCHROME P450, FAMILY 71, SUBFAMILY A, POLYPEPTIDE 26 (CYP71A26)	CYTOCHROME P450, FAMILY 71, SUBFAMILY A, POLYPEPTIDE 26 (CYP71A26)
AT4G20235	cytochrome P450, family 71, subfamily A, polypeptide 28;(source:Araport11)	CYTOCHROME P450, FAMILY 71, SUBFAMILY A, POLYPEPTIDE 28 (CYP71A28)	CYTOCHROME P450, FAMILY 71, SUBFAMILY A, POLYPEPTIDE 28 (CYP71A28)
AT3G26190	putative cytochrome P450	CYTOCHROME P450, FAMILY 71, SUBFAMILY B, POLYPEPTIDE 21 (CYP71B21)	CYTOCHROME P450, FAMILY 71, SUBFAMILY B, POLYPEPTIDE 21 (CYP71B21)
AT3G26210	putative cytochrome P450 The mRNA is cell-to-cell mobile.	CYTOCHROME P450, FAMILY 71, SUBFAMILY B, POLYPEPTIDE 23 (CYP71B23)	CYTOCHROME P450, FAMILY 71, SUBFAMILY B, POLYPEPTIDE 23 (CYP71B23)
AT3G60955	a cytochrome P450 pseudogene. overlaps with a real gene on the other strand.	CYTOCHROME P450, FAMILY 76, SUBFAMILY C, POLYPEPTIDE 8, PSEUDOGENE (CYP76C8P)	CYTOCHROME P450, FAMILY 76, SUBFAMILY C, POLYPEPTIDE 8, PSEUDOGENE (CYP76C8P)
AT2G22330	Encodes a cytochrome P450. Involved in tryptophan metabolism. Converts Trp to indole-3-acetaldoxime (IAOx), a precursor to IAA and indole glucosinolates. The mRNA is cell-to-cell mobile.	CYTOCHROME P450, FAMILY 79, SUBFAMILY B, POLYPEPTIDE 3 (CYP79B3)	CYTOCHROME P450, FAMILY 79, SUBFAMILY B, POLYPEPTIDE 3 (CYP79B3)
AT1G16400	Encodes cytochrome P450 CYP79F2.	CYTOCHROME P450, FAMILY 79, SUBFAMILY F, POLYPEPTIDE 2 (CYP79F2)	CYTOCHROME P450, FAMILY 79, SUBFAMILY F, POLYPEPTIDE 2 (CYP79F2)
AT4G37360	member of CYP81D	CYTOCHROME P450, FAMILY 81, SUBFAMILY D, POLYPEPTIDE 2 (CYP81D2)	CYTOCHROME P450, FAMILY 81, SUBFAMILY D, POLYPEPTIDE 2 (CYP81D2)
AT4G37330	member of CYP81D	CYTOCHROME P450, FAMILY 81, SUBFAMILY D, POLYPEPTIDE 4 (CYP81D4)	CYTOCHROME P450, FAMILY 81, SUBFAMILY D, POLYPEPTIDE 4 (CYP81D4)
AT4G37320	member of CYP81D	CYTOCHROME P450, FAMILY 81, SUBFAMILY D, POLYPEPTIDE 5 (CYP81D5)	CYTOCHROME P450, FAMILY 81, SUBFAMILY D, POLYPEPTIDE 5 (CYP81D5)
AT5G67310	member of CYP81G	CYTOCHROME P450, FAMILY 81, SUBFAMILY G, POLYPEPTIDE 1 (CYP81G1)	CYTOCHROME P450, FAMILY 81, SUBFAMILY G, POLYPEPTIDE 1 (CYP81G1)
AT4G31970	Functions in the biosynthesis of 4-hydroxy indole-3-carbonyl nitrile (4-OH-ICN), a cyanogenic phytoalexin in Arabidopsis. CYP82C2 acts as a hydroxylase on indole-3-carbonyl nitrile to generate 4-OH-ICN.	CYTOCHROME P450, FAMILY 82, SUBFAMILY C, POLYPEPTIDE 2 (CYP82C2)	CYTOCHROME P450, FAMILY 82, SUBFAMILY C, POLYPEPTIDE 2 (CYP82C2)
AT1G64940	member of CYP89A	CYTOCHROME P450, FAMILY 87, SUBFAMILY A, POLYPEPTIDE 6 (CYP89A6)	CYTOCHROME P450, FAMILY 87, SUBFAMILY A, POLYPEPTIDE 6 (CYP89A6)
AT1G64950	member of CYP89A The mRNA is cell-to-cell mobile.	CYTOCHROME P450, FAMILY 89, SUBFAMILY A, POLYPEPTIDE 5 (CYP89A5)	CYTOCHROME P450, FAMILY 89, SUBFAMILY A, POLYPEPTIDE 5 (CYP89A5)
AT3G19980	Encodes catalytic subunit of serine/threonine protein phosphatase 2A. It can associate with phytochromes A and B in vitro. Mutant plants display an accelerated flowering phenotype.Acts antagonistically to SnRK2 to regulate ABI5 phosphorylation. It inteacts with NRP which results in tethering to endosomes leading to its degradation.	FLOWER-SPECIFIC, PHYTOCHROME-ASSOCIATED PROTEIN PHOSPHATASE 3 (FYPP3)	FLOWER-SPECIFIC, PHYTOCHROME-ASSOCIATED PROTEIN PHOSPHATASE 3 (ATFYPP3);EMBRYO DEFECTIVE 2736 (EMB2736);SERINE/THREONINE PROTEIN PHOSPHATASE (STPP);"FLOWER-SPECIFIC, PHYTOCHROME-ASSOCIATED PROTEIN PHOSPHATASE 3" (FYPP3)
AT5G63570	Encodes a protein with homology to glutamate-1-semialdehyde 2,1-aminomutase catalyzing the conversion of glutamate-1-semialdehyde (GSA) into 5-amino levulinate. The expression of this gene was demonstrated to be light-induced. The mRNA is cell-to-cell mobile.	GLUTAMATE-1-SEMIALDEHYDE-2,1-AMINOMUTASE (GSA1)	GLUTAMATE-1-SEMIALDEHYDE-2,1-AMINOMUTASE (GSA1)
AT4G14540	nuclear factor Y, subunit B3;(source:Araport11)	NUCLEAR FACTOR Y, SUBUNIT B3 (NF-YB3)	NUCLEAR FACTOR Y, SUBUNIT B3 (NF-YB3)
AT5G27910	nuclear factor Y, subunit C8;(source:Araport11)	NUCLEAR FACTOR Y, SUBUNIT C8 (NF-YC8)	NUCLEAR FACTOR Y, SUBUNIT C8 (NF-YC8)
AT3G25820	Encodes the monoterpene 1,8-cineole synthase, atTPS-Cin. This polypeptide was also shown to synthesize other monoterpenes albeit in minor quantities. The same polypeptide is encoded at two different loci, the result of gene duplication: at3g25820 and at3g25830.	TERPENE SYNTHASE-LIKE SEQUENCE-1,8-CINEOLE (TPS-CIN)	(TPS23);TERPENE SYNTHASE-LIKE SEQUENCE-1,8-CINEOLE (ATTPS-CIN);"TERPENE SYNTHASE-LIKE SEQUENCE-1,8-CINEOLE" (TPS-CIN)
AT1G30630	Member of the Coat Protein I (COPI) complex is a seven-subunit coatomer complex consisting of the &#945;, &#946;, &#946;&#8242;, &#947;, &#948;, &#949;, and &#950; proteins. COPI is required for retrograde transport from the Golgi to the endoplasmic reticulum, Golgi maintenance, and cell plate formation.	&#949;1 COAT PROTEIN (&#949;1-COP)	&#949;1 COAT PROTEIN (&#949;1-COP)
AT5G28360	a pseudogene belonging to the 1-aminocyclopropane-1-carboxylate (ACC) synthase (S-adenosyl-L-methionine methylthioadenosine-lyase, EC 4.4.1.14) gene family. Transcript has not been detected.	1-AMINOCYCLOPROPANE-1-CARBOXYLATE SYNTHASE LIKE PSEUDOGENE (ACS3)	1-AMINOCYCLOPROPANE-1-CARBOXYLATE SYNTHASE LIKE PSEUDOGENE (ACS3)
AT1G53850	Encodes alpha5 subunit of 20s proteosome involved in protein degradation and RNA degradation.	20S PROTEASOME ALPHA SUBUNIT E1 (PAE1)	20S PROTEASOME ALPHA SUBUNIT E1 (PAE1);ARABIDOPSIS 20S PROTEASOME ALPHA SUBUNIT E1 (ATPAE1)
AT4G34520	Encodes KCS18, a member of the 3-ketoacyl-CoA synthase family involved in the biosynthesis of VLCFA (very long chain fatty acids).	3-KETOACYL-COA SYNTHASE 18 (KCS18)	FATTY ACID ELONGATION1 (FAE1);3-KETOACYL-COA SYNTHASE 18 (KCS18)
AT3G21230	The gene encodes a 4-coumarate coenzyme A ligase being able to use sinapate as substrate. The catalytic efficiency was in the following (descending) order: p-coumaric acid, caffeic acid, 5-OH-ferulic acid, ferulic acid and sinapic acid. At4CL5 was unable to use cinnamic acid as substrate. Knockout of At4CL5 (4cl5) revealed no effect on syringyl lignin content indicating that the activity observed…	4-COUMARATE:COA LIGASE 5 (4CL5)	4-COUMARATE:COA LIGASE 5 (4CL5)
AT2G18250	At2g18250 encodes pantetheine-phosphate adenylyltransferase catalyzing the formation of dephospho-CoA from pantetheine 4'-phosphate. The enzyme is involved in coenzyme A biosynthesis.	4-PHOSPHOPANTETHEINE ADENYLYLTRANSFERASE (COAD)	4-PHOSPHOPANTETHEINE ADENYLYLTRANSFERASE (COAD);4-PHOSPHOPANTETHEINE ADENYLYLTRANSFERASE (ATCOAD)
AT5G08530	51 kDa subunit of complex I;(source:Araport11)	51 KDA SUBUNIT OF COMPLEX I (CI51)	51 KDA SUBUNIT OF COMPLEX I (CI51); (NDUFV1)
AT2G19490	recA DNA recombination family protein;(source:Araport11)	A. THALIANA RECA HOMOLOG 2 (RECA2)	A. THALIANA RECA HOMOLOG 2 (RECA2)
AT3G24650	Homologous to the maize transcription factor Viviparous-1. Full length ABI3 protein binds to the highly conserved RY motif [DNA motif CATGCA(TG)], present in many seed-specific promoters, and the B3 domains of this transcription factor is necessary for the specific interaction with the RY element. Transcriptional activity of ABI3 requires the B3 DNA-binding domain and an activation domain. In add…	ABA INSENSITIVE 3 (ABI3)	ABSCISIC ACID INSENSITIVE 3 (ABI3);SUGAR INSENSITIVE 10 (SIS10);ABA INSENSITIVE 3 (ABI3); (ATABI3)
AT5G64750	Encodes a putative transcription factor containing an AP2 domain. Is a member of the ERF (ethylene response factor) subfamily B-4 of ERF/AP2 transcription factor family. Expressed in response to ABA, osmotic stress, sugar stress and drought. Mutants are hypersensitive to these stresses. May be involved in regulation of ABA mediated stress response. The mRNA is cell-to-cell mobile.	ABA REPRESSOR1 (ABR1)	ABA REPRESSOR1 (ABR1)
AT1G05805	basic helix-loop-helix (bHLH) DNA-binding superfamily protein;(source:Araport11)	ABA-RESPONSIVE KINASE SUBSTRATE 2 (AKS2)	ABA-RESPONSIVE KINASE SUBSTRATE 2 (AKS2)
AT1G73340	ADTO1 is required for the activation of systemic acquired resistance.	ABIETANE DITERPENE OXIDASE 1 (ADTO1)	ABIETANE DITERPENE OXIDASE 1 (ADTO1)
AT1G62380	Encodes a protein similar to 1-aminocyclopropane-1-carboxylic oxidase (ACC oxidase). Expression of the AtACO2 transcripts is affected by ethylene.	ACC OXIDASE 2 (ACO2)	ACC OXIDASE 2 (ACO2); (ATACO2)
AT5G35360	Encodes biotin carboxylase subunit (CAC2).	ACETYL CO-ENZYME A CARBOXYLASE BIOTIN CARBOXYLASE SUBUNIT (CAC2)	ACETYL CO-ENZYME A CARBOXYLASE BIOTIN CARBOXYLASE SUBUNIT (CAC2)
AT5G36880	Encodes a plastidic acetyl-coA synthetase. This enzyme plays a role in converting acetate to acetyl-coA in the plastids. It does not appear to be a major contributor to fatty acid biosynthesis based on mutant phenotypes. The enzyme seems to act as a monomer and may play an important role in preventing the toxic accumulation of fermentation products including acetaldehyde, acetate, and ethanol. It…	ACETYL-COA SYNTHETASE (ACS)	ACETYL-COA SYNTHETASE (ACS)
AT3G01990	Member of a small family of ACT domain containing proteins in Arabidopsis. ACT domains are involved in amino acid binding.	ACT DOMAIN REPEAT 6 (ACR6)	ACT DOMAIN REPEAT 6 (ACR6)
AT4G22780	Member of a family of ACT domain containing proteins . ACT domains are involved in amino acid binding .	ACT DOMAIN REPEAT 7 (ACR7)	ACT DOMAIN REPEAT 7 (ACR7)
AT5G09810	Member of Actin gene family.Mutants are defective in germination and root growth. The mRNA is cell-to-cell mobile.	ACTIN 7 (ACT7)	(ATACT7);ACTIN 2 (ACT2);ACTIN 7 (ACT7)
AT1G33560	Encodes a NBS-LRR disease resistance protein that possesses N-terminal kinase subdomains. Activation tagged mutant of ADR1 showed elevated levels of SA and reactive oxygen species in addition to number of defense gene transcripts. Exhibits resistance to number of microbial pathogens.	ACTIVATED DISEASE RESISTANCE 1 (ADR1)	ACTIVATED DISEASE RESISTANCE 1 (ADR1)
AT3G16170	Encodes a malonyl-CoA synthetase that is localized to the cytosol and mitochondrion. AAE13 produces two transcripts one of which includes an N terminal mitochondrial targeting motif. Loss of function of the mtAAE13 product results in growth arrest and lethality.	ACYL ACTIVATING ENZYME 13 (AAE13)	ACYL ACTIVATING ENZYME 13 (AAE13)
AT1G30520	Encodes a chloroplast O-succinylbenzoyl-CoA ligase. Involved in phylloquinone biosynthesis. Knock mutant is seedling lethal.	ACYL-ACTIVATING ENZYME 14 (AAE14)	ACYL-ACTIVATING ENZYME 14 (AAE14)
AT3G02610	Encodes one of two &#8710;9 palmitoyl-ACP desaturases responsible for the biosynthesis of &#969;-7 fatty acids in the maturing endosperm.	ACYL-ACYL CARRIER PROTEIN DESATURASE2 (AAD2)	ACYL-ACYL CARRIER PROTEIN DESATURASE2 (AAD2)
AT3G51970	acyl-CoA sterol acyl transferase 1;(source:Araport11)	ACYL-COA STEROL ACYL TRANSFERASE 1 (ASAT1)	ARABIDOPSIS THALIANA STEROL O-ACYLTRANSFERASE 1 (AtSAT1);ACYL-COA STEROL ACYL TRANSFERASE 1 (ASAT1); (ATASAT1)
AT1G23490	Gene encoding ADP-ribosylation factor and similar to other ARFs and ARF-like proteins. A member of ARF GTPase family. Arabidopsis has 21 known members, known to be essential for vesicle coating and uncoating and functions in GTP-binding. The gene is shown to play a role in cell division, cell expansion and cellulose production using antisense construct.	ADP-RIBOSYLATION FACTOR 1 (ARF1)	ADP-RIBOSYLATION FACTOR 1A (ATARFA1A);ADP-RIBOSYLATION FACTOR 1 (ATARF1);ADP-RIBOSYLATION FACTOR (ATARF);ADP-RIBOSYLATION FACTOR 1 (ARF1)
AT4G33300	Encodes a member of the ADR1 family nucleotide-binding leucine-rich repeat (NB-LRR) immune receptors.	ADR1-LIKE 1 (ADR1-L1)	ADR1-LIKE 1 (ADR1-L1)
AT1G60920	AGAMOUS-like 55;(source:Araport11)	AGAMOUS-LIKE 55 (agl55)	AGAMOUS-LIKE 55 (agl55)
AT3G25250	Arabidopsis protein kinase The mRNA is cell-to-cell mobile.	AGC2 KINASE 1 (AGC2-1)	AGC2 KINASE 1 (AGC2-1); (AGC2);OXIDATIVE SIGNAL-INDUCIBLE1 (OXI1); (AtOXI1)
AT1G74800	Encodes a Golgi-localized hydroxyproline galactosyltransferase GALT5. Functions together with GALT2 as redundant GALTs that control AGP (arabinogalactan-proteins) O-glycosylation, which is essential for normal growth and development. Mutants display multiple phenotypes including reduced root hair growth.	AGP GALACTOSYLTRANSFERASE5 (GALT5)	AGP GALACTOSYLTRANSFERASE5 (GALT5)
AT4G37750	ANT is required for control of cell proliferation and encodes a putative transcriptional regulator similar to AP2. Loss of function alleles have reduced fertility, abnormal ovules and abnormal lateral organs. Expressed in the chalaza, floral organ primordia, and lateral shoot organ primordia. Regulates growth and cell numbers during organogenesis.	AINTEGUMENTA (ANT)	AINTEGUMENTA (ANT);DRAGON (DRG); (CKC);COMPLEMENTING A PROTEIN KINASE C MUTANT 1 (CKC1); (ATANT)
AT2G38400	alanine:glyoxylate aminotransferase 2 homolog (AGT3) mRNA,	ALANINE:GLYOXYLATE AMINOTRANSFERASE 3 (AGT3)	ALANINE:GLYOXYLATE AMINOTRANSFERASE 3 (AGT3)
AT1G44170	Encodes an aldehyde dehydrogenase induced by ABA and dehydration that can oxidize saturated aliphatic aldehydes. It is also able to oxidize beta-unsaturated aldehydes, but not aromatic aldehydes. Activity of ALDH3H1 is NAD +-dependent.	ALDEHYDE DEHYDROGENASE 3H1 (ALDH3H1)	ALDEHYDE DEHYDROGENASE 3H1 (ALDH3H1);ALDEHYDE DEHYDROGENASE 4 (ALDH4)
AT4G24080	aldolase like;(source:Araport11)	ALDOLASE LIKE (ALL1)	ALDOLASE LIKE (ALL1)
AT3G06500	Encodes an alkaline/neutral invertase which localizes in mitochondria. It may be modulating hormone balance in relation to the radicle emergence. Mutants display severely reduced shoot growth and reduced oxygen consumption. Mutant root development is not affected as reported for A/N-InvA mutant (inva) plants. The mRNA is cell-to-cell mobile.	ALKALINE/NEUTRAL INVERTASE C (A/N-InvC)	ALKALINE/NEUTRAL INVERTASE C (A/N-InvC)
AT3G25770	Encodes allene oxide cyclase. One of four genes in Arabidopsis that encode this enzyme, which catalyzes an essential step in jasmonic acid biosynthesis. Gene expression is induced during senescence, a process that involves jasmonic acid signalling pathway. Note: Nomenclature for Arabidopsis allene oxide cyclase 2 (AOC2, AT3G25770) gene is based on Stenzel et al. 2003 Plant Molecular Biology 51:89…	ALLENE OXIDE CYCLASE 2 (AOC2)	ALLENE OXIDE CYCLASE 2 (AOC2)
AT3G29320	Encodes a plastidic alpha-glucan phosphorylase. In vitro, the enzyme has a preference for maltooligosaccharides, such as maltoheptaose. The mRNA is cell-to-cell mobile.	ALPHA-GLUCAN PHOSPHORYLASE 1 (PHS1)	ALPHA-GLUCAN PHOSPHORYLASE 1 (PHS1)
AT1G58360	Encodes AAP1 (amino acid permease 1), a neutral amino acid transporter expressed in seeds. Functions in amino acid uptake into embryos. The transporter also functions in acquisition of glutamate and neutral amino acids by the root.	AMINO ACID PERMEASE 1 (AAP1)	AMINO ACID PERMEASE 1 (AAP1);NEUTRAL AMINO ACID TRANSPORTER 2 (NAT2); (ATAAP1)
AT5G63850	Amino acid transporter whose expression is downregulated by dehydration.	AMINO ACID PERMEASE 4 (AAP4)	AMINO ACID PERMEASE 4 (AAP4)
AT1G10010	Encodes a high affinity amino acid transporter that is probably responsible for import of organic nitrogen into developing seeds. One of eight gene family members that encode amino acid permeases. Most closely related to AAP1 (75%) identity.	AMINO ACID PERMEASE 8 (AAP8)	AMINO ACID PERMEASE 8 (AAP8); (ATAAP8)
AT1G59820	Encodes a phospholipid translocase. Involved in secretory vesicle formation from trans-Golgi in peripheral columella cells at the root tip. Mutants have short primary roots and grow slower. The mRNA is cell-to-cell mobile.	AMINOPHOSPHOLIPID ATPASE 3 (ALA3)	AMINOPHOSPHOLIPID ATPASE 3 (ALA3)
AT3G24300	Encodes a plasma membrane localized ammonium transporter.	AMMONIUM TRANSPORTER 1;3 (AMT1;3)	AMMONIUM TRANSPORTER 1;3 (AMT1;3);AMMONIUM TRANSPORTER 1;3 (ATAMT1;3)
AT4G36920	Encodes a floral homeotic gene, a member of the AP2/EREBP (ethylene responsive element binding protein) class of transcription factors and is involved in the specification of floral organ identity, establishment of floral meristem identity, suppression of floral meristem indeterminancy, and development of the ovule and seed coat. AP2 also has a role in controlling seed mass. Dominant negative all…	APETALA 2 (AP2)	APETALA 2 (AP2);FLORAL MUTANT 2 (FLO2);FLOWER 1 (FL1); (ATAP2)
AT2G14750	Encodes adenosine-5'-phosphosulfate kinase. Provides activated sulfate for sulfation of secondary metabolites, including the glucosinolates. Essential for pollen viability. The mRNA is cell-to-cell mobile.	APS KINASE (APK)	APS KINASE (APK);APS KINASE 1 (AKN1); (ATAKN1);ADENOSINE-5'-PHOSPHOSULFATE (APS) KINASE 1 (APK1)
AT4G33920	Protein phosphatase 2C family protein;(source:Araport11)	ARABIDOPSIS PP2C CLADE D 5 (APD5)	ARABIDOPSIS PP2C CLADE D 5 (APD5)
AT5G06750	Protein phosphatase 2C family protein;(source:Araport11)	ARABIDOPSIS PP2C CLADE D 8 (APD8)	ARABIDOPSIS PP2C CLADE D 8 (APD8)
AT2G42350	RING/U-box superfamily protein;(source:Araport11)	ARABIDOPSIS T??XICOS EN LEVADURA 40 (ATL40)	ARABIDOPSIS T??XICOS EN LEVADURA 40 (ATL40)
AT3G61550	RING/U-box superfamily protein;(source:Araport11)	ARABIDOPSIS T??XICOS EN LEVADURA 68 (ATL68)	ARABIDOPSIS T??XICOS EN LEVADURA 68 (ATL68)
AT1G78440	Encodes a gibberellin 2-oxidase that acts on C19 gibberellins.	ARABIDOPSIS THALIANA GIBBERELLIN 2-OXIDASE 1 (ATGA2OX1)	ARABIDOPSIS THALIANA GIBBERELLIN 2-OXIDASE 1 (ATGA2OX1);GIBBERELLIN 2-OXIDASE 1 (GA2OX1)
AT3G05200	Encodes a putative RING-H2 zinc finger protein ATL6 (ATL6). The mRNA is cell-to-cell mobile.	ARABIDOPSIS TOXICOS EN LEVADURA 6 (ATL6)	ARABIDOPSIS TOXICOS EN LEVADURA 6 (ATL6)
AT1G30680	Twinkle is a dual localized (mitochondria and chloroplast) DNA primase-helicase. It synthesizes RNA primers from a 5&#8242; -(G/C)GGA-3&#8242; template, where the last two 3' nucleotides are cryptic. Mitochondrial protein involved in DNA replication which binds to DNA polymerases, Pol1A and Pol1B.	ARABIDOPSIS TWINKLE HOMOLOG (ATH)	(TWINKLE);ARABIDOPSIS TWINKLE HOMOLOG (ATH)
AT4G37450	AGP18 is a lysine-rich arabinogalactan-protein (AGP) and part of a multi-gene family of glycoproteins with approx. 50 members. It falls into one subclass with AGP17 and AGP19, other lysine-rich AGPs. It is expressed in young leaves, shoots, roots and flowers and is active in the regulation of the selection and survival of megaspores.	ARABINOGALACTAN PROTEIN 18 (AGP18)	ARABINOGALACTAN PROTEIN 18 (AGP18); (ATAGP18)
AT5G64310	Encodes arabinogalactan-protein (AGP1). The mRNA is cell-to-cell mobile.	ARABINOGALACTAN PROTEIN 1 (AGP1)	ARABINOGALACTAN PROTEIN 1 (AGP1); (ATAGP1)
AT5G11740	Encodes arabinogalactan protein (AGP15). The mRNA is cell-to-cell mobile.	ARABINOGALACTAN PROTEIN 15 (AGP15)	ARABINOGALACTAN PROTEIN 15 (AGP15); (ATAGP15)
AT2G23130	AGP17 is a lysine-rich arabinogalactan-protein (AGP) and part of a multi-gene family of glycoproteins with approx. 50 members. It falls into one subclass with AGP18 and AGP19, other lysine-rich AGPs. 84% of its proline residues are hydroxylated to hydroproline and its heavy glycosylation accounts for appr. 69% of the molecular weight. The main glycosyl residues are arabinose (30.1%) and galactose…	ARABINOGALACTAN PROTEIN 17 (AGP17)	ARABINOGALACTAN PROTEIN 17 (AGP17); (ATAGP17)
AT2G22470	Encodes arabinogalactan-protein (AGP2).	ARABINOGALACTAN PROTEIN 2 (AGP2)	ARABINOGALACTAN PROTEIN 2 (AGP2); (ATAGP2)
AT3G61640	arabinogalactan protein 20;(source:Araport11)	ARABINOGALACTAN PROTEIN 20 (AGP20)	ARABINOGALACTAN PROTEIN 20 (AGP20);ARABINOGALACTAN PROTEIN 20 (AtAGP20)
AT2G16500	Encodes a arginine decarboxylase (ADC), a rate-limiting enzyme that catalyzes the first step of polyamine (PA) biosynthesis via ADC pathway in Arabidopsis thaliana. Arabidopsis genome has two ADC paralogs, ADC1 and ADC2. Double mutant analysis showed that ADC genes are essential for the production of PA, and are required for normal seed development. Promoter region of ADC1 contains 742-bp AT-rich…	ARGININE DECARBOXYLASE 1 (ADC1)	(ARGDC); (SPE1); (ATADC1);ARGININE DECARBOXYLASE 1 (ADC1); (ARGDC1)
AT4G34710	Encodes a arginine decarboxylase (ADC), a rate-limiting enzyme that catalyzes the first step of polyamine (PA) biosynthesis via ADC pathway in Arabidopsis thaliana. Arabidopsis genome has two ADC paralogs, ADC1 and ADC2. ADC2 is stress-inducible (osmotic stress). Double mutant analysis showed that ADC genes are essential for the production of PA, and are required for normal seed development. Over…	ARGININE DECARBOXYLASE 2 (ADC2)	ARGININE DECARBOXYLASE 2 (ADC2); (SPE2); (ATADC2)
AT1G48410	Encodes an RNA Slicer that selectively recruits microRNAs and siRNAs. There is currently no evidence that AGO1 Slicer is in a high molecular weight RNA-induced silencing complex (RISC). Mutants are defective in post-transcriptional gene silencing and have pleiotropic developmental and morphological defects. Through its action on the regulation of ARF17 expression, the protein regulates genes invo…	ARGONAUTE 1 (AGO1)	ARGONAUTE 1 (AGO1); (ICU9); (ATAGO1)
AT3G27720	IBR domain containing protein;(source:Araport11)	ARIADNE 4 (ARI4)	ARABIDOPSIS ARIADNE 14 (ATARI14);ARIADNE 14 (ARI14);ARIADNE 4 (ARI4);ARABIDOPSIS ARIADNE 4 (ATARI4)
AT1G01950	Encodes a member of the armadillo/beta-catenin repeat kinesin motor family. Mutants have twisted roots due to abnormal cell file rotation; the phenotype is dependent on microtubules.	ARMADILLO REPEAT KINESIN 2 (ARK2)	ARMADILLO REPEAT KINESIN 2 (ARK2);ARABIDOPSIS THALIANA KINESIN UNGROUPED CLADE, GENE B (AtKINUb)
AT4G36030	Armadillo repeat protein. One of a family of four in Arabidopsis. Expressed in vegetative tissues, anthers and ovules.	ARMADILLO REPEAT ONLY 3 (ARO3)	ARMADILLO REPEAT ONLY 3 (ARO3)
AT5G22630	Encodes a plastid-localized arogenate dehydratase involved in phenylalanine biosynthesis. Not less than six genes encoding ADT were identi&#64257;ed in the Arabidopsis genome: ADT1 [At1g11790]; ADT2 [At3g07630]; ADT3 [At2g27820]; ADT4 [At3g44720]; ADT5 [At5g22630]; and ADT6 [At1g08250]. The mRNA is cell-to-cell mobile.	AROGENATE DEHYDRATASE 5 (ADT5)	AROGENATE DEHYDRATASE 5 (ADT5)
AT1G07890	Encodes a cytosolic ascorbate peroxidase APX1. Ascorbate peroxidases are enzymes that scavenge hydrogen peroxide in plant cells. Eight types of APX have been described for Arabidopsis: three cytosolic (APX1, APX2, APX6), two chloroplastic types (stromal sAPX, thylakoid tAPX), and three microsomal (APX3, APX4, APX5) isoforms. At least part of the induction of heat shock proteins during light stres…	ASCORBATE PEROXIDASE 1 (APX1)	ASCORBATE PEROXIDASE 1 (APX1);MATERNAL EFFECT EMBRYO ARREST 6 (MEE6); (CS1); (ATAPX1); (ATAPX01)
AT5G66870	Encodes LOB domain protein whose overexpression results in KNOX gene repression. Overexpression also results in plants with hyponastic leaves, downward pointing flowers and reduced apical dominance. May be involved in the transcriptional regulation of the homeobox gene BP (brevipedicellus) during lateral organ differentiation. Acts together with AS2 in proximal-distal symmetry determination.	ASYMMETRIC LEAVES 2-LIKE 1 (ASL1)	ASYMMETRIC LEAVES 2-LIKE 1 (ASL1);LATERAL ORGAN BOUNDARIES DOMAIN GENE 36 (LBD36)
AT4G22770	AT hook motif DNA-binding family protein;(source:Araport11)	AT-HOOK MOTIF NUCLEAR LOCALIZED PROTEIN 2 (AHL2)	AT-HOOK MOTIF NUCLEAR LOCALIZED PROTEIN 2 (AHL2)
AT2G35270	Direct target of AGAMOUS. Regulates patterning and differentiation of reproductive organs.	AT-HOOK MOTIF NUCLEAR LOCALIZED PROTEIN 21 (AHL21)	AT-HOOK MOTIF NUCLEAR LOCALIZED PROTEIN 21 (AHL21);GIANT KILLER (GIK)
AT3G60870	Encodes an AT hook domain containing protein that, when overexpressed, delays flowering.	AT-HOOK MOTIF NUCLEAR-LOCALIZED PROTEIN 18 (AHL18)	AT-HOOK MOTIF NUCLEAR-LOCALIZED PROTEIN 18 (AHL18)
AT2G45430	Encodes a nuclear localized AT hook domain containing protein that can bind AT rich DNA in vitro. Overexpression of the gene results in delayed flowering. Is likely to act redundantly with AHL18, AHL27 and AHL29 in the regulation of flowering. It is also involved in both photo- and skotomorphogenesis.	AT-HOOK MOTIF NUCLEAR-LOCALIZED PROTEIN 22 (AHL22)	AT-HOOK MOTIF NUCLEAR-LOCALIZED PROTEIN 22 (AHL22)
AT3G48190	Encodes a homolog of the human ATM gene, which is mutated in ataxia telangiectasia, a chromosome instability disorder. Suppresses leaf senescence triggered by DNA double-strand break through epigenetic control of senescence-associated genes. Characterization of mutants suggest a role homologous recombination for DNA damage repair in response to ionizing radiation as well as during meiosis. The pr…	ATAXIA-TELANGIECTASIA MUTATED (ATM)	ARABIDOPSIS THALIANA ATAXIA-TELANGIECTASIA MUTATED (ATATM);PCD IN MALE GAMETOGENESIS 1 (PIG1);ATAXIA-TELANGIECTASIA MUTATED (ATM)
AT1G30400	glutathione S-conjugate transporting ATPase (AtMRP1) mRNA. An ABCC-type arsenite-phytochelatin transporter. The expression of this gene is upregulated by herbicide safeners such as benoxacor and fenclorim.	ATP-BINDING CASSETTE C1 (ABCC1)	ARABIDOPSIS THALIANA MULTIDRUG RESISTANCE-ASSOCIATED PROTEIN 1 (ATMRP1); (EST1);ATP-BINDING CASSETTE C1 (ABCC1);ARABIDOPSIS THALIANA ATP-BINDING CASSETTE C1 (ATABCC1);MULTIDRUG RESISTANCE-ASSOCIATED PROTEIN 1 (MRP1)
AT3G60160	member of MRP subfamily	ATP-BINDING CASSETTE C9 (ABCC9)	MULTIDRUG RESISTANCE-ASSOCIATED PROTEIN 9 (ATMRP9);MULTIDRUG RESISTANCE-ASSOCIATED PROTEIN 9 (MRP9);ATP-BINDING CASSETTE C9 (ABCC9)
AT3G30842	pleiotropic drug resistance 10;(source:Araport11)	ATP-BINDING CASSETTE G38 (ABCG38)	PLEIOTROPIC DRUG RESISTANCE 10 (PDR10); (ATPDR10);ATP-BINDING CASSETTE G38 (ABCG38)
AT1G13690	AtE1 - stimulates the ATPase activity of DnaK/DnaJ	ATPASE E1 (ATE1)	ATPASE E1 (ATE1)
AT4G29670	Encodes a member of the thioredoxin family protein. Located in the chloroplast. Shows high activity towards the chloroplast 2-Cys peroxiredoxin A, and poor activity towards the chloroplast NADP-malate dehydrogenase.	ATYPICAL CYS HIS RICH THIOREDOXIN 2 (ACHT2)	ATYPICAL CYS HIS RICH THIOREDOXIN 2 (ACHT2)
AT1G27770	Encodes a chloroplast envelope Ca2+-ATPase with an N-terminal autoinhibitor.	AUTOINHIBITED CA2+-ATPASE 1 (ACA1)	AUTOINHIBITED CA2+-ATPASE 1 (ACA1);PLASTID ENVELOPE ATPASE 1 (PEA1)
AT1G30280	Chaperone DnaJ-domain superfamily protein;(source:Araport11)	AUXILIN-LIKE7 (AUXILIN-LIKE7)	AUXILIN-LIKE7 (AUXILIN-LIKE7)
AT1G05180	Encodes a subunit of the RUB1 activating enzyme that regulates the protein degradation activity of Skp1-Cullin-Fbox complexes, primarily, but not exclusively, affecting auxin responses. Acts alongside AS1 to exclude BP expression from leaves. Promotes degradation of the cytokinin response repressor ARR5. Affects expression of key DNA repair and meiotic genes, signifcant role in DNA repair.	AUXIN RESISTANT 1 (AXR1)	AUXIN RESISTANT 1 (AXR1)
AT1G04250	Transcription regulator acting as repressor of auxin-inducible gene expression. Auxin-inducible AUX/IAA gene. Short-lived nuclear protein with four conserved domains. Domain III has homology to beta alpha alpha dimerization and DNA binding domains. Involved in auxin signaling and is a positive modulator of natural leaf senescence. Auxin induces the degradation of the protein in a dosage-dependent…	AUXIN RESISTANT 3 (AXR3)	AUXIN RESISTANT 3 (AXR3);INDOLE-3-ACETIC ACID INDUCIBLE 17 (IAA17); (ATIAA17)
AT1G19220	Encodes an auxin response factor that contains the conserved VP1-B3 DNA-binding domain at its N-terminus and the Aux/IAA-like domains III and IV present in most ARFs at its C-terminus. The protein interacts with IAA1 (yeast two hybrid) and other auxin response elements such as ER7 and ER9 (yeast one hybrid). ARF19 protein can complement many aspects of the arf7 mutant phenotype and , together wit…	AUXIN RESPONSE FACTOR 19 (ARF19)	INDOLE-3-ACETIC ACID INDUCIBLE 22 (IAA22);AUXIN RESPONSE FACTOR11 (ARF11);AUXIN RESPONSE FACTOR 19 (ARF19)
AT1G30330	Encodes a member of the auxin response factor family. Mediates auxin response via expression of auxin regulated genes. Acts redundantly with ARF8 to control stamen elongation and flower maturation. Expression of ARF6 is controlled by miR167.	AUXIN RESPONSE FACTOR 6 (ARF6)	AUXIN RESPONSE FACTOR 6 (ARF6)
AT1G22220	F-box family protein;(source:Araport11)	AUXIN UP-REGULATED F-BOX PROTEIN 2 (AUF2)	AUXIN UP-REGULATED F-BOX PROTEIN 2 (AUF2)
AT4G12550	isolated from differential screening of a cDNA library from auxin-treated root culture. encodes a protein that is related to a large family of proteins that consist of a proline-rich or glycine-rich N-terminus and a hydrophobic, possibly membrane spanning C-terminus.	AUXIN-INDUCED IN ROOT CULTURES 1 (AIR1)	AUXIN-INDUCED IN ROOT CULTURES 1 (AIR1)
AT5G13160	Mutant is defective in perception of Pseudomonas syringae avirulence gene avrPphB. Encodes a putative serine-threonine kinase.	AVRPPHB SUSCEPTIBLE 1 (PBS1)	AVRPPHB SUSCEPTIBLE 1 (PBS1)
AT5G50300	Encodes a homolog of the adenine-guanine-hypoxanthine transporter AzgA of Aspergillus nidulans. Function as a plant adenine-guanine transporter. Two closely related genes exist in Arabidopsis: AT3G10960 (Azg1) and AT5G50300 (Azg2).	AZA-GUANINE RESISTANT2 (AZG2)	ARABIDOPSIS THALIANA AZA-GUANINE RESISTANT2 (ATAZG2);AZA-GUANINE RESISTANT2 (AZG2)
AT5G54470	B-box type zinc finger family protein;(source:Araport11)	B-BOX DOMAIN PROTEIN 29 (BBX29)	B-BOX DOMAIN PROTEIN 29 (BBX29)
AT4G15248	B-box type zinc finger family protein;(source:Araport11)	B-BOX DOMAIN PROTEIN 30 (BBX30)	MICROPROTEIN 1B (MIP1B);B-BOX DOMAIN PROTEIN 30 (BBX30);MICROPROTEIN 1A (MIP1A)
AT5G48380	Encodes a BAK1-interacting receptor-like kinase named BIR1. Negatively regulates multiple plant resistance signaling pathways, one of which is the SOBIR1(AT2G31880)-dependent pathway.	BAK1-INTERACTING RECEPTOR-LIKE KINASE 1 (BIR1)	BAK1-INTERACTING RECEPTOR-LIKE KINASE 1 (BIR1)
AT3G28450	Negative regulator of pattern-triggered immunity in complex with BIR3 and PLD&#947;1.	BAK1-INTERACTING RECEPTOR-LIKE KINASE 2 (BIR2)	BAK1-INTERACTING RECEPTOR-LIKE KINASE 2 (BIR2)
AT5G01280	Encodes a microtubule-associated protein.	BASIC PROLINE-RICH PROTEIN3 (BPP3)	BASIC PROLINE-RICH PROTEIN3 (BPP3)
AT2G38160	hypothetical protein;(source:Araport11)	BASIC PROLINE-RICH PROTEIN4 (BPP4)	BASIC PROLINE-RICH PROTEIN4 (BPP4)
AT5G07220	A member of Arabidopsis BAG (Bcl-2-associated athanogene) proteins, plant homologs of mammalian regulators of apoptosis. Plant BAG proteins are multi-functional and remarkably similar to their animal counterparts, as they regulate apoptotic-like processes ranging from pathogen attack, to abiotic stress, to plant development.	BCL-2-ASSOCIATED ATHANOGENE 3 (BAG3)	BCL-2-ASSOCIATED ATHANOGENE 3 (ATBAG3);BCL-2-ASSOCIATED ATHANOGENE 3 (BAG3)
AT5G62390	A member of Arabidopsis BAG (Bcl-2-associated athanogene) proteins, plant homologs of mammalian regulators of apoptosis. Plant BAG proteins are multi-functional and remarkably similar to their animal counterparts, as they regulate apoptotic-like processes ranging from pathogen attack, to abiotic stress, to plant development. Localized to the ER. Necessary for the proper maintenance of the unfolde…	BCL-2-ASSOCIATED ATHANOGENE 7 (BAG7)	BCL-2-ASSOCIATED ATHANOGENE 7 (ATBAG7);BCL-2-ASSOCIATED ATHANOGENE 7 (BAG7)
AT1G58230	binding protein;(source:Araport11)	BEACH-DOMAIN HOMOLOG B (BCHB)	BEACH-DOMAIN HOMOLOG B (BCHB)
AT2G45540	WD-40 repeat family protein / beige-like protein;(source:Araport11)	BEACH-DOMAIN HOMOLOG C2 (BCHC2)	BEACH-DOMAIN HOMOLOG C2 (BCHC2)
AT4G08540	DNA-directed RNA polymerase II protein;(source:Araport11)	BECLIN 1-ASSOCIATED AUTOPHAGY-RELATED KEY REGULATOR 14B (ATG14B)	BECLIN 1-ASSOCIATED AUTOPHAGY-RELATED KEY REGULATOR 14B (ATG14B)
AT4G36870	Encodes a member of the BEL family of homeodomain proteins. Plants doubly mutant for saw1/saw2 (blh2/blh4) have serrated leaves. BP is expressed in the serrated leaves, therefore saw1/saw2 may act redundantly to repress BP in leaves. Regulates together with BLH4 demethylesterification of homogalacturonan in seed mucilage.	BEL1-LIKE HOMEODOMAIN 2 (BLH2)	BEL1-LIKE HOMEODOMAIN 2 (BLH2);SAWTOOTH 1 (SAW1)
AT5G08130	Encodes a basic helix-loop-helix (bHLH) family protein BIM1 (BES1-INTERACTING MYC-LIKE 1), involved in brassinosteroid signaling. It synergistically interacts with BES1 to bind to E box sequences (CANNTG). Positively modulates the shade avoidance syndrome in Arabidopsis seedlings.	BES1-INTERACTING MYC-LIKE1 (BIM1)	BES1-INTERACTING MYC-LIKE1 (BIM1)
AT1G70410	Encodes a putative beta-carbonic anhydrase betaCA4. Together with betaCA1 (At3g01500) regulates CO2-controlled stomatal movements in guard cells, as well as attenuates immunity. Differential CA gene expression in response to changing atmospheric CO2 conditions contribute to altered disease resistance levels.	BETA CARBONIC ANHYDRASE 4 (BCA4)	BETA CARBONIC ANHYDRASE 4 (ATBCA4);BETA CARBONIC ANHYDRASE 4 (BCA4)
AT2G25630	beta glucosidase 14;(source:Araport11)	BETA GLUCOSIDASE 14 (BGLU14)	BETA GLUCOSIDASE 14 (BGLU14)
AT1G61820	beta glucosidase 46;(source:Araport11)	BETA GLUCOSIDASE 46 (BGLU46)	BETA GLUCOSIDASE 46 (BGLU46)
AT3G23920	Encodes a chloroplast beta-amylase. Is necessary for leaf starch breakdown in the absence of BAM3.Activity of BAM1 increases 4 days after osmotic stress. BAM1 has a higher temperature optimum than BAM3 (PMID:25293962).	BETA-AMYLASE 1 (BAM1)	BETA-AMYLASE 1 (BAM1);BETA-AMYLASE 7 (BMY7); (TR-BAMY); (ATBAM1)
AT5G55700	In vitro assay indicates no beta-amylase activity of BAM4. However mutation in BAM4 impairs starch breakdown. BAM4 may play a regulatory role.	BETA-AMYLASE 4 (BAM4)	BETA-AMYLASE 6 (BMY6);BETA-AMYLASE 4 (BAM4)
AT4G15210	cytosolic beta-amylase expressed in rosette leaves and inducible by sugar. RAM1 mutants have reduced beta amylase in leaves and stems.	BETA-AMYLASE 5 (BAM5)	REDUCED BETA AMYLASE 1 (RAM1); (BMY1);BETA-AMYLASE 5 (BAM5);ARABIDOPSIS THALIANA BETA-AMYLASE (ATBETA-AMY); (AT-BETA-AMY)
AT4G21760	beta-glucosidase 47;(source:Araport11)	BETA-GLUCOSIDASE 47 (BGLU47)	BETA-GLUCOSIDASE 47 (BGLU47)
AT3G02260	Calossin-like protein required for polar auxin transport. Involved in regulating sugar response and C/N balance.	BIG (BIG)	BIG (BIG);DARK OVER-EXPRESSION OF CAB 1 (DOC1);TRANSPORT INHIBITOR RESPONSE 3 (TIR3);UMBRELLA 1 (UMB1);ATTENUATED SHADE AVOIDANCE 1 (ASA1);LOW PHOSPHATE-RESISTANT ROOT 1 (LPR1);CORYMBOSA1 (CRM1)
AT3G54810	Encodes a protein containing a GATA type zinc finger domain that is expressed in the embryo axis and involved in germination. Mutants have a reduced rate of germination even when stratified.	BLUE MICROPYLAR END 3 (BME3)	BLUE MICROPYLAR END 3-ZINC FINGER (BME3-ZF);BLUE MICROPYLAR END 3 (BME3);GATA TRANSCRIPTION FACTOR 8 (GATA8)
AT5G20230	Encodes a Al-stress-induced gene. Along with TCF, it promotes lignin biosynthesis in response to cold stress. The mRNA is cell-to-cell mobile.	BLUE-COPPER-BINDING PROTEIN (BCB)	BLUE-COPPER-BINDING PROTEIN (BCB);BLUE COPPER BINDING PROTEIN (BCB);SENESCENCE ASSOCIATED GENE 14 (SAG14);BLUE-COPPER-BINDING PROTEIN (ATBCB)
AT3G52740	Plant specific protein.BIC1 and BIC2 inhibit cryptochrome function by blocking blue light-dependent cryptochrome dimerization.Light activated transcription of BICs is mediated by cryptochromes.	BLUE-LIGHT INHIBITOR OF CRYPTOCHROMES 1 (BIC1)
AT3G44450	Plant specific protein.BIC1 and BIC2 inhibit cryptochrome function by blocking blue light-dependent cryptochrome dimerization.Light activated transcription of BICs is mediated by cryptochromes.	BLUE-LIGHT INHIBITOR OF CRYPTOCHROMES 2 (BIC2)	BLUE-LIGHT INHIBITOR OF CRYPTOCHROMES 2 (BIC2)
AT1G14580	C2H2-like zinc finger protein;(source:Araport11)	BLUEJAY (BLJ)	BLUEJAY (BLJ)
AT5G45100	Encodes one of the BRGs (BOI-related gene) involved in resistance to Botrytis cinerea.	BOI-RELATED GENE 1 (BRG1)	BOI-RELATED GENE 1 (BRG1)
AT2G45760	encodes a protein that is similar to BONZAI1-binding protein BAP1.	BON ASSOCIATION PROTEIN 2 (BAP2)	BON ASSOCIATION PROTEIN 2 (BAP2);BON ASSOCIATION PROTEIN 1-LIKE (BAL)
AT1G10060	encodes a mitochondrial branched-chain amino acid aminotransferase. Complements the yeast leu/iso-leu/val auxotrophy mutant.	BRANCHED-CHAIN AMINO ACID TRANSAMINASE 1 (BCAT-1)	BRANCHED-CHAIN AMINO ACID TRANSAMINASE 1 (ATBCAT-1);BRANCHED-CHAIN AMINO ACID TRANSAMINASE 1 (BCAT-1);BRANCHED-CHAIN AMINO ACID TRANSFERASE 1 (BCAT1)
AT3G19710	Belongs to the branched-chain amino acid aminotransferase gene family. Encodes a methionine-oxo-acid transaminase. Involved in the methionine chain elongation pathway that leads to the ultimate biosynthesis of methionine-derived glucosinolates.	BRANCHED-CHAIN AMINOTRANSFERASE4 (BCAT4)	BRANCHED-CHAIN AMINOTRANSFERASE4 (BCAT4)
AT1G64690	Encodes BRANCHLESS TRICHOME (BLT) involved in trichome development. A large portion of the internal amino acid sequence of BLT is predicted to form a coiled-coil domain. BLT mutants form branchless trichomes with blunt tips.	BRANCHLESS TRICHOMES (BLT)	BRANCHLESS TRICHOMES (BLT)
AT5G11360	Interleukin-1 receptor-associated kinase 4 protein;(source:Araport11)	BRASSIKIN3 (BKN3)	BRASSIKIN3 (BKN3)
AT1G75080	Encodes a positive regulator of the brassinosteroid (BR) signalling pathway that mediates both downstream BR responses and negative feedback regulation of BR biosynthesis. There is evidence for phosphorylation-dependent nucleocytoplasmic shuttling of BZR1. GSK3-like kinases (including BIN2), 14-3-3 proteins, and the phosphatase BSU1 seem to participate in this process. Phosphorylation also appear…	BRASSINAZOLE-RESISTANT 1 (BZR1)	BRASSINAZOLE-RESISTANT 1 (BZR1)
AT5G01060	kinase with tetratricopeptide repeat domain-containing protein;(source:Araport11)	BRASSINOSTEROID-SIGNALING KINASE 10 (BSK10)	BRASSINOSTEROID-SIGNALING KINASE 10 (BSK10)
AT4G00020	Ortholog of breast cancer susceptibility protein 2. Essential at meiosis. Interacts with either AtRad51 or AtDmc1 and ATDSS1(I). Involved in embryo sac development and defense gene transcription during plant immune responses.	BREAST CANCER 2 LIKE 2A (BRCA2(IV))	MATERNAL EFFECT EMBRYO ARREST 43 (MEE43);EMBRYO SAC DEVELOPMENT ARREST 20 (EDA20);BREAST CANCER 2 LIKE 2A (BRCA2(IV)); (BRCA2A)
AT1G55610	mutant has Altered vascular cell differentiation; LRR Receptor Kinase	BRI1 LIKE (BRL1)	BRI1 LIKE (BRL1)
AT1G03445	encodes a serine?threonine protein phosphatase with an N-terminal Kelch-repeat domain, which is nuclear localized and expressed preferentially in elongating cells. Genetic evidence suggest that this gene plays a redundant role (along with other members of the same gene family) in modulating growth in response to brassinosteroid.	BRI1 SUPPRESSOR 1 (BSU1)	BRI1 SUPPRESSOR 1 (BSU1)
AT1G18910	E3 ubiquitin ligase that functions redundantly in the root with BTSL1 to negatively regulate iron uptake.	BRUTUS LIKE 2 (BTSL2)	BRUTUS LIKE 2 (BTSL2)
AT4G37610	BTB and TAZ domain protein. Located in cytoplasm and expressed in fruit, flower and leaves.	BTB AND TAZ DOMAIN PROTEIN 5 (bt5)	BTB AND TAZ DOMAIN PROTEIN 5 (bt5)
AT5G19000	Encodes a member of the MATH-BTB domain proteins (BPMs) that directly interact with and target for proteasomal degradation the class I homeobox-leucine zipper (HD-ZIP) transcription factor ATHB6. Known members include AT5G19000 (BPM1), AT3G06190 (BPM2), AT2G39760 (BPM3), AT3G03740 (BPM4), AT5G21010 (BPM5) and AT3G43700 (BPM6).	BTB-POZ AND MATH DOMAIN 1 (BPM1)	BTB-POZ AND MATH DOMAIN 1 (BPM1)
AT3G19590	Encodes a protein that may have a role in the spindle assembly checkpoint.	BUB (BUDDING UNINHIBITED BY BENZYMIDAZOL) 3.1 (BUB3.1)	BUB (BUDDING UNINHIBITED BY BENZYMIDAZOL) 3.1 (BUB3.1)
AT5G04480	Encodes a protein with sequence similarity to glycosyltransferases that is localized to the golgi apparatus and is involved in pollen tube development.	BURSTING POLLEN (BUP)	BURSTING POLLEN (BUP)
AT4G01360	Encodes a protein related to BYPASS1 (BPS1). Regulates production of mobile compound: bps signal.	BYPASS 3 (BPS3)	BYPASS 3 (BPS3)
AT1G18740	DUF793 domain containing protein. Expression is induced by cold. Loss of function mutations are more sensitive to freezing and have reduced levels of CBFs. May act by preventing degradation of CBFs.	BYPASS1-LIKE (B1L)	BYPASS1-LIKE (B1L)
AT4G39070	Encodes BZS1, a brassinosteroids-regulated BZR1 target (BRBT) gene. BZS1 is a putative zinc finger transcription factor. Expression of BZS1 was increased under BR-deficient condition and repressed by BR. Transgenic Arabidopsis plants overexpressing BZS1 showed a hypersensitivity to the BR biosynthetic inhibitor brassinazole (BRZ). In contrast, transgenic plants expressing reduced level of BZS1 ha…	BZS1 (BZS1)	B-BOX DOMAIN PROTEIN 20 (BBX20);SALT TOLERANCE HOMOLOG 7 (STH7);BZS1 (BZS1)
AT5G51990	encodes a member of the DREB subfamily A-1 of ERF/AP2 transcription factor family (CBF4). The protein contains one AP2 domain. There are six members in this subfamily, including CBF1, CBF2, and CBF3. This gene is involved in response to drought stress and abscisic acid treatment, but not to low temperature.	C-REPEAT-BINDING FACTOR 4 (CBF4)	C-REPEAT-BINDING FACTOR 4 (CBF4);DEHYDRATION-RESPONSIVE ELEMENT-BINDING PROTEIN 1D (DREB1D)
AT4G25490	Transcriptional activator that binds to the DRE/CRT regulatory element and induces COR (cold-regulated) gene expression increasing plant freezing tolerance. It encodes a member of the DREB subfamily A-1 of ERF/AP2 transcription factor family (CBF1). The protein contains one AP2 domain. There are six members in this subfamily, including CBF1, CBF2, and CBF3. This gene is involved in response to lo…	C-REPEAT/DRE BINDING FACTOR 1 (CBF1)	C-REPEAT/DRE BINDING FACTOR 1 (CBF1);DRE BINDING PROTEIN 1B (DREB1B); (ATCBF1)
AT4G25470	Encodes a member of the DREB subfamily A-1 of ERF/AP2 transcription factor family (CBF2). The protein contains one AP2 domain. There are six members in this subfamily, including CBF1, CBF2, and CBF3. This gene is involved in response to low temperature, abscisic acid, and circadian rhythm. Overexpressing this gene leads to increased freeze tolerance and induces the expression level of 85 cold-ind…	C-REPEAT/DRE BINDING FACTOR 2 (CBF2)	C-REPEAT/DRE BINDING FACTOR 2 (CBF2);DRE/CRT-BINDING PROTEIN 1C (DREB1C);FREEZING TOLERANCE QTL 4 (FTQ4); (ATCBF2)
AT5G04870	A calcium-dependent protein kinase that can phosphorylate phenylalanine ammonia lyase (PAL), a key enzyme in pathogen defense.Phosphorylates, in vivo, the transcription factor ORE1, a master regulator of senescence.	CALCIUM DEPENDENT PROTEIN KINASE 1 (CPK1)	CALCIUM DEPENDENT PROTEIN KINASE 1 (CPK1); (ATCPK1)
AT1G18890	encodes a calcium-dependent protein kinase whose gene expression is induced by dehydration and high salt. Kinase activity could not be detected in vitro.	CALCIUM-DEPENDENT PROTEIN KINASE 1 (CDPK1)	CALCIUM-DEPENDENT PROTEIN KINASE 1 (ATCDPK1); (CPK10);CALCIUM-DEPENDENT PROTEIN KINASE 1 (CDPK1); (AtCPK10)
AT3G51850	member of Calcium Dependent Protein Kinase The mRNA is cell-to-cell mobile.	CALCIUM-DEPENDENT PROTEIN KINASE 13 (CPK13)	CALCIUM-DEPENDENT PROTEIN KINASE 13 (CPK13)
AT5G66210	Calcium Dependent Protein Kinase. Functions in the BIK1 innate immune response pathway.	CALCIUM-DEPENDENT PROTEIN KINASE 28 (CPK28)	CALCIUM-DEPENDENT PROTEIN KINASE 28 (CPK28)
AT4G23650	Encodes calcium dependent protein kinase 3 (CPK3), a member of the Arabidopsis CDPK gene family. CDPKs contain an intrinsic Ca2+-activation domain with four EF hand Ca2+-binding sites. CDPKs protein kinases have been proposed to function in multiple plant signal transduction pathways downstream of [Ca2+]cyt elevations, thus transducing various physiological responses. CPK3 is expressed in both gu…	CALCIUM-DEPENDENT PROTEIN KINASE 6 (CDPK6)	CALCIUM-DEPENDENT PROTEIN KINASE 6 (CDPK6);CALCIUM DEPENDENT PROTEIN KINASE 3 (CPK3); (CPK3); (ATCDPK6)
AT2G41010	Encodes a novel calmodulin binding protein whose gene expression is induced by dehydration and ionic (salt) and non-ionic (mannitol) osmotic stress. Lines over-expressing this gene are more sensitive and anti-sense lines are more tolerant to osmotic stress, suggesting this gene may be a negative regulator of response to osmotic stress.	CALMODULIN (CAM)-BINDING PROTEIN OF 25 KDA (CAMBP25)	CALMODULIN (CAM)-BINDING PROTEIN OF 25 KDA (ATCAMBP25);CALMODULIN (CAM)-BINDING PROTEIN OF 25 KDA (CAMBP25)
AT5G37780	encodes a calmodulin that is involved in thigmomorphogenesis. Gene expression is rapidly induced upon a variety of abiotic stimuli, including water spray, subirrigation, wind, touch, wounding, or darkness.	CALMODULIN 1 (CAM1)	CALMODULIN 1 (CAM1);TOUCH 1 (TCH1); (ACAM-1)
AT2G41110	Encodes a touch-inducible calmodulin that has higher affinity to kinesin-like calmodulin binding motor protein than CAM4 or CAM6. The mRNA is cell-to-cell mobile.	CALMODULIN 2 (CAM2)	CALMODULIN 2 (CAM2)
AT3G56800	encodes a calmodulin	CALMODULIN 3 (CAM3)	CALMODULIN 3 (CAM3);CALMODULIN 3 (acam-3)
AT3G43810	EF hand domain protein encodes a calmodulin. Can functionally complement a yeast CaM mutant.	CALMODULIN 7 (CAM7)	CALMODULIN 7 (CAM7); (ATCAM7);Z-BOX BINDING FACTOR 3 (ZBF3)
AT3G25600	Calmodulin like protein. Paralog of CML15.	CALMODULIN LIKE 16 (CML16)	CALMODULIN LIKE 16 (CML16)
AT1G66400	Encodes a calmodulin-like protein. Regulates nitric oxide levels and transition to flowering.	CALMODULIN LIKE 23 (CML23)	CALMODULIN LIKE 23 (CML23)
AT5G62570	Calmodulin binding protein-like protein;(source:Araport11)	CALMODULIN-BINDING PROTEIN 60A (CBP60A)	CALMODULIN-BINDING PROTEIN 60A (CBP60A)
AT3G10190	Encodes a protein with sequence similarity to calmodulins. Loss of function mutations have decreased response to chitin elicitors suggesting a role in plant response to fungal pathogens.	CALMODULIN-LIKE 36 (CML36)	CALMODULIN-LIKE 36 (CML36)
AT5G26920	Encodes a calmodulin-binding protein CBP60g (calmodulin binding protein 60-like.g). The calmodulin-binding domain is located near the N-terminus; calmodulin binding is dependent on Ca(2+). Inducible by both bacterial pathogen and MAMP (microbe-associated molecular pattern) treatments. Bacterial growth is enhanced in cbp60g mutants. cbp60g mutants also show defects in salicylic acid (SA) accumulat…	CAM-BINDING PROTEIN 60-LIKE G (CBP60G)	CAM-BINDING PROTEIN 60-LIKE G (CBP60G)
AT1G57680	plasminogen activator inhibitor;(source:Araport11)	CANDIDATE G-PROTEIN COUPLED RECEPTOR 1 (CAND1)	CANDIDATE G-PROTEIN COUPLED RECEPTOR 1 (CAND1)
AT1G68660	ClpS1 is a member of the caseionolytic proteinase S family of N-recognins. It is involved in proteolysis in the chloroplast stroma. An arginine residue (Arg50) controls low-affinity substrate binding.	CASEINOLYTIC PROTEASE S 1 (CLPS1)	(ATCLPS1);CASEINOLYTIC PROTEASE S 1 (CLPS1)
AT1G03700	Uncharacterized protein family (UPF0497);(source:Araport11)	CASP-LIKE PROTEIN 1C2 (CASPL1C2)	CASP-LIKE PROTEIN 1C2 (CASPL1C2)
AT5G62820	Uncharacterized protein family (UPF0497);(source:Araport11)	CASP-LIKE PROTEIN 4A2 (CASPL4A2)	CASP-LIKE PROTEIN 4A2 (CASPL4A2)
AT2G38170	Encodes a high affinity vacuolar calcium antiporter. The residue His 338 is critical to Ca2+ transport activity. Disruption of CAX1 reduces manganese and zinc of shoot tissue and results in a decrease in the activity of vacuolar V-type proton ATPase.	CATION EXCHANGER 1 (CAX1)	CATION EXCHANGER 1 (CAX1); (ATCAX1);RARE COLD INDUCIBLE 4 (RCI4)
AT5G01490	Encodes a cation/proton antiporter, a member of low affinity calcium antiporter CAX2 family. Involved in root development under metal stress.	CATION EXCHANGER 4 (CAX4)	CATION EXCHANGER 4 (CAX4); (ATCAX4)
AT3G44930	member of Putative Na+/H+ antiporter family	CATION/H+ EXCHANGER 10 (CHX10)	CATION/H+ EXCHANGER 10 (ATCHX10);CATION/H+ EXCHANGER 10 (CHX10)
AT1G64170	member of Putative Na+/H+ antiporter family	CATION/H+ EXCHANGER 16 (CHX16)	CATION/H+ EXCHANGER 16 (ATCHX16);CATION/H+ EXCHANGER 16 (CHX16)
AT1G58030	Encodes a member of the cationic amino acid transporter (CAT) subfamily of amino acid polyamine choline transporters. Localized to the tonoplast.	CATIONIC AMINO ACID TRANSPORTER 2 (CAT2)	CATIONIC AMINO ACID TRANSPORTER 2 (CAT2); (ATCAT2)
AT4G27460	Cystathionine beta-synthase (CBS) family protein;(source:Araport11)	CBS DOMAIN CONTAINING PROTEIN 5 (CBSX5)	CBS DOMAIN CONTAINING PROTEIN 5 (CBSX5)
AT3G44260	Encodes one of the homologs of the yeast CCR4-associated factor 1: AT3G44260 (CAF1a), AT5G22250 (CAF1b). Has mRNA deadenylation activity. Also plays a role in plant defense responses.	CCR4- ASSOCIATED FACTOR 1A (CAF1a)	CCR4- ASSOCIATED FACTOR 1A (AtCAF1a);CCR4- ASSOCIATED FACTOR 1A (CAF1a)
AT1G61470	Deadenylase.	CCR4-ASSOCIATED FACTOR 1E (CAF1E)	CCR4-ASSOCIATED FACTOR 1E (CAF1E)
AT1G22880	cellulase 5;(source:Araport11)	CELLULASE 5 (CEL5)	ARABIDOPSIS THALIANA GLYCOSYL HYDROLASE 9B4 (ATGH9B4);ARABIDOPSIS THALIANA CELLULASE 5 (ATCEL5);CELLULASE 5 (CEL5)
AT4G32410	Encodes a cellulose synthase isomer. CESA1 mutants have cellulose defect in the primary cell wall. Multiple lines of evidence suggest that CESA1, along with CESA3 and CESA6 are present in the same plasma membrane complex for cellulose biosynthesis. lasma membrane complex for cellulose biosynthesis. As inferred from the null role of secondary wall-type CesAs, included in a set of five primary wall…	CELLULOSE SYNTHASE 1 (CESA1)	ANISOTROPY1 (ANY1);CELLULOSE SYNTHASE 1 (CESA1);RADIALLY SWOLLEN 1 (RSW1);CELLULOSE SYNTHASE 1 (AtCESA1)
AT5G09870	Encodes a cellulose synthase CESA5 that produces seed mucilage cellulose.Mutants are defective in seed coat mucilage.Involved in the regulation of mucilage composition and/or mucilage synthesis.	CELLULOSE SYNTHASE 5 (CESA5)	CELLULOSE SYNTHASE 5 (CESA5);MUCILAGE-MODIFIED 3 (MUM3)
AT5G64740	Encodes a cellulose synthase isomer. CESA6 mutants have cellulose defect in the primary cell wall. Multiple lines of evidence suggest that CESA6, along with CESA1 and CESA3 are present in the same plasma membrane complex for cellulose biosynthesis. CESA2 and CESA5 are related to CESA6, having partially redundant roles. As inferred from the null role of secondary wall-type CesAs, included in a set…	CELLULOSE SYNTHASE 6 (CESA6)	CELLULOSE SYNTHASE 6 (CESA6);ISOXABEN RESISTANT 2 (IXR2); (E112);PROCUSTE 1 (PRC1)
AT4G24000	encodes a protein similar to cellulose synthase	CELLULOSE SYNTHASE LIKE G2 (CSLG2)	ARABIDOPSIS THALIANA CELLULOSE SYNTHASE LIKE G2 (ATCSLG2);CELLULOSE SYNTHASE LIKE G2 (CSLG2)
AT2G22125	Encodes a protein involved in cell elongation in root and anther filaments. Mutants have greater cell volumes in root tissues and have additive phenotypes with other cell expansion mutants such as those carrying mutations in COB, QUI and POM1 loci. POM2/CSI1 promotes Cellulose Synthase and microtubule co-alignment. The mRNA is cell-to-cell mobile.	CELLULOSE SYNTHASE-INTERACTIVE PROTEIN 1 (CSI1)	POM-POM 2 (POM2);CELLULOSE SYNTHASE-INTERACTIVE PROTEIN 1 (CSI1)
AT5G16910	encodes a gene similar to cellulose synthase. Located in Golgi membranes. The mRNA is cell-to-cell mobile.	CELLULOSE-SYNTHASE LIKE D2 (CSLD2)	(ATCSLD2);CELLULOSE-SYNTHASE LIKE D2 (CSLD2)
AT1G34750	Protein phosphatase 2C family protein;(source:Araport11)	CERK-1 INTERACTING PROTEIN PHOSPHATASE 1 (CIPP1)	CERK-1 INTERACTING PROTEIN PHOSPHATASE 1 (CIPP1)
AT4G13010	Oxidoreductase, zinc-binding dehydrogenase family protein;(source:Araport11)	CHLOROPLAST ENVELOPE QUINONE OXIDOREDUCTASE HOMOLOG (CEQORH)	CHLOROPLAST ENVELOPE QUINONE OXIDOREDUCTASE HOMOLOG (CEQORH)
AT5G10910	Plastid rRNA methyltransferase involved in ribosome biogenesis and plant development. Accounts to the N4-methylation of C1352 in chloroplast 16S rRNA.	CHLOROPLAST MRAW-LIKE (CMAL)	CHLOROPLAST MRAW-LIKE (CMAL)
AT5G42310	Encodes a member of the Arabidopsis PPR family, expressed in the chloroplast, that acts as a regulator of chloroplast protein synthesis, interacts with the petB-petD intergenic region, and is required for the generation of petB and petD monocistronic RNAs.	CHLOROPLAST RNA PROCESSING 1 (CRP1)	CHLOROPLAST RNA PROCESSING 1 (CRP1)
AT5G16390	Encodes for the biotin carboxyl-carrier subunit of the multi-enzyme plastidial acetyl-coenzyme A carboxylase complex.	CHLOROPLASTIC ACETYLCOENZYME A CARBOXYLASE 1 (CAC1)	CHLOROPLASTIC ACETYLCOENZYME A CARBOXYLASE 1 (CAC1); (CAC1A);BIOTIN CARBOXYL CARRIER PROTEIN (BCCP);BIOTIN CARBOXYL-CARRIER PROTEIN 1 (BCCP1); (CAC1-A);BIOTIN CARBOXYL-CARRIER PROTEIN 1 (BCCP-1)
AT1G76080	Encodes a thioredoxin localized in chloroplast stroma. Known as CDSP32 (CHLOROPLASTIC DROUGHT-INDUCED STRESS PROTEIN OF 32 KD).	CHLOROPLASTIC DROUGHT-INDUCED STRESS PROTEIN OF 32 KD (CDSP32)	ARABIDOPSIS THALIANA CHLOROPLASTIC DROUGHT-INDUCED STRESS PROTEIN OF 32 KD (ATCDSP32);CHLOROPLASTIC DROUGHT-INDUCED STRESS PROTEIN OF 32 KD (CDSP32)
AT1G71697	Encodes choline kinase. mRNA levels are increased in response to wounding. The mRNA is cell-to-cell mobile.	CHOLINE KINASE 1 (CK1)	CHOLINE/ETHANOLAMINE KINASE 1 (CEK1);CHOLINE KINASE 1 (CK1);CHOLINE KINASE (CK);CHOLINE KINASE 1 (ATCK1)
AT1G05490	Involved in gene silencing. Locus-specific regulator of 24nt-siRNA expression, works together with CLSY1-4 as the master regulators of essentially all Pol-IV-dependent 24nt-siRNAs.	CHROMATIN REMODELING 31 (chr31)	CHROMATIN REMODELING 31 (chr31);CLASSY3 (CLSY3)
AT1G69770	Encodes a chromomethylase involved in methylating cytosine residues at non-CG sites. Involved in preferentially methylating transposon-related sequences, reducing their mobility. CMT3 interacts with an Arabidopsis homologue of HP1 (heterochromatin protein 1), which in turn interacts with methylated histones. Involved in gene silencing.	CHROMOMETHYLASE 3 (CMT3)	CHROMOMETHYLASE 3 (CMT3)
AT2G23400	Undecaprenyl pyrophosphate synthetase family protein;(source:Araport11)	CIS-PRENYLTRANSFERASE 2 (CPT2)	CIS-PRENYLTRANSFERASE 2 (CPT2); (ATCPT2)
AT4G19810	ChiC encodes a Class V chitinase that is a part of glycoside hydrolase family 18 based on CAZy groupings. It appears to primarily act as an exochitinase in vitro where it predominantly cleaves a chitobiose (GlcNAc)2 residue from the non-reducing end of a chitin oligosaccharide. However, it shows some minor endochitinase activity in vitro, as well. A putative 24 amino-acid signal peptide may direc…	CLASS V CHITINASE (ChiC)	CLASS V CHITINASE (ChiC)
AT3G11130	CHC1 heavy chain subunit of clathrin. Involved in vesicle mediated trafficking. Mutants show reduced rates of endocytosis and defects clathrin mediated exocytosis. Mutants also have increased dehydration tolerance which may be related to the overall slower stomatal aperture dynamics. Overall growth is affected.	CLATHRIN HEAVY CHAIN 1 (CHC1)	CLATHRIN HEAVY CHAIN 1 (CHC1); (HAS1);HOT ABA DEFICIENCY SUPPRESSOR 1 (HAS1); (ATCHC1)
AT3G24770	Belongs to a large gene family, called CLE for CLAVATA3/ESR-related, encoding small peptides with conserved carboxyl termini. The C-terminal 12 amino acid sequence of CLE41 is identical to that of a dodeca peptide (TDIF, tracheary element differentiation inhibitory factor) isolated from Arabidopsis and functions as a suppressor of plant stem cell differentiation. TDIF sequence is also identical t…	CLAVATA3/ESR-RELATED 41 (CLE41)	CLAVATA3/ESR-RELATED 41 (CLE41)
AT5G45390	One of several nuclear-encoded ClpPs (caseinolytic protease). Contains a highly conserved catalytic triad of Ser-type proteases (Ser-His-Asp). The name reflects nomenclature described in Adam et. al (2001). The mRNA is cell-to-cell mobile.	CLP PROTEASE P4 (CLPP4)	CLP PROTEASE P4 (CLPP4);NUCLEAR-ENCODED CLP PROTEASE P4 (NCLPP4)
AT5G53350	CLP protease regulatory subunit CLPX mRNA, nuclear gene	CLP PROTEASE REGULATORY SUBUNIT X (CLPX)	CLP PROTEASE REGULATORY SUBUNIT X (CLPX)
AT3G16860	COBRA-like protein 8 precursor;(source:Araport11)	COBRA-LIKE PROTEIN 8 PRECURSOR (COBL8)	COBRA-LIKE PROTEIN 8 PRECURSOR (COBL8)
AT3G50830	cold acclimation protein WCOR413-like protein beta form. Transcript is not detectable.	COLD-REGULATED 413-PLASMA MEMBRANE 2 (COR413-PM2)	COLD-REGULATED 413-PLASMA MEMBRANE 2 (COR413-PM2); (ATCOR413-PM2)
AT5G24930	Flowering repressor in long days (LD) and short days (SD) and acts on the expression of FT and FT-like genes as well as on SUPPRESSOR OF OVEREXPRESSION OF CONSTANS 1 (SOC1).	CONSTANS-LIKE 4 (COL4)	(ATCOL4);CONSTANS-LIKE 4 (COL4);B-BOX DOMAIN PROTEIN 5 (BBX5)
AT1G29690	Encodes a protein containing a domain with significant homology to the MACPF (membrane attack complex and perforin) domain of complements and perforin proteins that are involved in innate immunity in animals. Transgenic <i>cad1-1</i> mutant plants show lesions seen in the hypersensitive response, as well as a spontaneous activation of expression of pathogenesis-related genes and leading to a 32-f…	CONSTITUTIVELY ACTIVATED CELL DEATH 1 (CAD1)	CONSTITUTIVELY ACTIVATED CELL DEATH 1 (CAD1);NECROTIC SPOTTED LESION 2 (NSL2)
AT3G50260	Encodes a member of the DREB subfamily A-5 of ERF/AP2 transcription factor family. The protein contains one AP2 domain. Involved in defense and freezing stress responses. There are 16 members in this subfamily including RAP2.1, RAP2.9 and RAP2.10. The mRNA is cell-to-cell mobile.	COOPERATIVELY REGULATED BY ETHYLENE AND JASMONATE 1 (CEJ1)	DREB AND EAR MOTIF PROTEIN 1 (DEAR1);COOPERATIVELY REGULATED BY ETHYLENE AND JASMONATE 1 (CEJ1); (ATERF#011)
AT5G41790	encodes a protein that physically interacts specifically with the putative coiled-coil region of COP1 in vitro. In hypocotyl and cotyledon protoplasts, it is associated to the cytoskeleton, but not in the root. expression is not regulated by light. The mRNA is cell-to-cell mobile.	COP1-INTERACTIVE PROTEIN 1 (CIP1)	COP1-INTERACTIVE PROTEIN 1 (CIP1)
AT5G59030	encodes a putative copper transport protein that contains copper-binding motif and functionally complements in copper-transport defective yeast strains	COPPER TRANSPORTER 1 (COPT1)	COPPER TRANSPORTER 1 (COPT1)
AT3G23070	Encodes a CRM domain protein CFM3a, involved in group IIB intron splicing in chloroplasts.	CRM FAMILY MEMBER 3A (CFM3A)	(ATCFM3A);CRM FAMILY MEMBER 3A (CFM3A)
AT4G39040	RNA-binding CRS1 / YhbY (CRM) domain protein;(source:Araport11)	CRM FAMILY MEMBER SUBFAMILY 4 (CFM4)	CRM FAMILY MEMBER SUBFAMILY 4 (CFM4)
AT3G14450	RNA-binding protein, putative, contains Pfam profile: PF00076 RNA recognition motif. (a.k.a. RRM, RBD, or RNP domain) (2 copies). Contains PAM PABC binding domain.	CTC-INTERACTING DOMAIN 9 (CID9)	CTC-INTERACTING DOMAIN 9 (CID9)
AT4G39830	role in the degradation of ascorbate to (mono)dehydroascorbate	CUPREDOXIN SUPERFAMILY PROTEIN (AO)	CUPREDOXIN SUPERFAMILY PROTEIN (AO)
AT5G57940	Encodes a cyclic GMP activated Ca2+-permeable cation channel in the plasma membrane of guard cells.	CYCLIC NUCLEOTIDE GATED CHANNEL 5 (CNGC5)	CYCLIC NUCLEOTIDE GATED CHANNEL 5 (ATCNGC5);CYCLIC NUCLEOTIDE GATED CHANNEL 5 (CNGC5)
AT5G54250	member of Cyclic nucleotide gated channel family, downstream component of the signaling pathways leading to HR resistance. mutant plants exhibit gene-for-gene disease resistance against avirulent Pseudomonas syringae despite the near-complete absence of the hypersensitive response (HR). Salicylic acid accumulation in dnd2 mutants is completely PAD4-independent.	CYCLIC NUCLEOTIDE-GATED CATION CHANNEL 4 (CNGC4)	CYCLIC NUCLEOTIDE-GATED CATION CHANNEL 4 (ATCNGC4);CYCLIC NUCLEOTIDE-GATED CATION CHANNEL 4 (CNGC4); (HLM1);DEFENSE, NO DEATH 2 (DND2)
AT5G63370	CDKG1 interacts with the splicing factor RSZ33 to regulate proper splicing of Cals5 Pre-mRNA.	CYCLIN-DEPENDENT KINASE G1 (CDKG1)	CYCLIN-DEPENDENT KINASE G1 (CDKG1)
AT5G62430	Dof-type zinc finger domain-containing protein, similar to H-protein promoter binding factor-2a GI:3386546 from (Arabidopsis thaliana). Represses expression of Constans (CO), a circadian regulator of flowering time. Interacts with LKP2 and FKF1. Expression oscillates under constant light conditions. Mainly expressed in the vasculature of cotyledons, leaves and hypocotyls, but also in stomata. Loc…	CYCLING DOF FACTOR 1 (CDF1)	CYCLING DOF FACTOR 1 (CDF1)
AT1G26790	Dof-type zinc finger DNA-binding family protein;(source:Araport11)	CYCLING DOF FACTOR 6 (CDF6)	CYCLING DOF FACTOR 6 (CDF6)
AT4G36880	cysteine proteinase1;(source:Araport11)	CYSTEINE PROTEINASE1 (CP1)	CYSTEINE PROTEINASE1 (CP1);RD21A-LIKE PROTEASE1 (RDL1)
AT4G23260	Encodes a cysteine-rich receptor-like protein kinase.	CYSTEINE-RICH RLK (RECEPTOR-LIKE PROTEIN KINASE) 18 (CRK18)	CYSTEINE-RICH RLK (RECEPTOR-LIKE PROTEIN KINASE) 18 (CRK18)
AT4G23270	Encodes a cysteine-rich receptor-like protein kinase. The mRNA is cell-to-cell mobile.	CYSTEINE-RICH RLK (RECEPTOR-LIKE PROTEIN KINASE) 19 (CRK19)	CYSTEINE-RICH RLK (RECEPTOR-LIKE PROTEIN KINASE) 19 (CRK19)
AT4G11470	Encodes a cysteine-rich receptor-like protein kinase.	CYSTEINE-RICH RLK (RECEPTOR-LIKE PROTEIN KINASE) 31 (CRK31)	CYSTEINE-RICH RLK (RECEPTOR-LIKE PROTEIN KINASE) 31 (CRK31)
AT4G00970	Encodes a cysteine-rich receptor-like protein kinase.	CYSTEINE-RICH RLK (RECEPTOR-LIKE PROTEIN KINASE) 41 (CRK41)	CYSTEINE-RICH RLK (RECEPTOR-LIKE PROTEIN KINASE) 41 (CRK41)
AT4G10040	Encodes cytochrome c. Promoter directs preferential expression in vascular tissues of cotyledons, leaves, roots, and hypocotyls, and in anthers. Double mutants with CYTC-1 accumulate starch during the day, have delayed growth and development and reduced GA and DELLA proteins linking cellular metabolism and GA homeostasis.	CYTOCHROME C-2 (CYTC-2)	CYTOCHROME C-2 (CYTC-2)
AT5G47990	Encodes an endomembrane system-expressed member of the CYP705A family of cytochrome P450 enzymes. It appears to catalyze the addition of a double bond to thalian-diol at carbon 15. Reduced levels of THAD expression lead to a build up of thalian-diol in root extracts. thad1-1 mutants also have longer roots than wild type seedlings and show altered gravitropic responses.	CYTOCHROME P450, FAMILY 705, SUBFAMILY A, POLYPEPTIDE 5 (CYP705A5)	CYTOCHROME P450, FAMILY 705, SUBFAMILY A, POLYPEPTIDE 5 (CYP705A5);THALIAN-DIOL DESATURASE (THAD);THALIAN-DIOL DESATURASE (THAD1)
AT2G30750	putative cytochrome P450	CYTOCHROME P450, FAMILY 71, SUBFAMILY A, POLYPEPTIDE 12 (CYP71A12)	CYTOCHROME P450, FAMILY 71, SUBFAMILY A, POLYPEPTIDE 12 (CYP71A12)
AT5G24900	Member of CYP714A. Encodes one of the two tandemly duplicated gene pair ELA1 (CYP714A1) and ELA2 (CYP714A2), homologs of the rice cytochrome P450 monooxygenase gene EUI1. Double mutation of ELA1 and ELA2 results in increased biomass and enlarged organs.	CYTOCHROME P450, FAMILY 714, SUBFAMILY A, POLYPEPTIDE 2 (CYP714A2)	CYTOCHROME P450, FAMILY 714, SUBFAMILY A, POLYPEPTIDE 2 (CYP714A2);EUI-LIKE P450 A2 (ELA2)
AT1G67110	cytochrome P450, family 735, subfamily A, polypeptide 2;(source:Araport11)	CYTOCHROME P450, FAMILY 735, SUBFAMILY A, POLYPEPTIDE 2 (CYP735A2)	CYTOCHROME P450, FAMILY 735, SUBFAMILY A, POLYPEPTIDE 2 (CYP735A2)
AT5G56970	It encodes a protein whose sequence is similar to cytokinin oxidase/dehydrogenase, which catalyzes the degradation of cytokinins.	CYTOKININ OXIDASE 3 (CKX3)	CYTOKININ OXIDASE 3 (CKX3); (ATCKX3)
AT4G29740	It encodes a protein whose sequence is similar to cytokinin oxidase/dehydrogenase, which catalyzes the degradation of cytokinins.	CYTOKININ OXIDASE 4 (CKX4)	CYTOKININ OXIDASE 4 (CKX4); (ATCKX4)
AT1G57620	emp24/gp25L/p24 family/GOLD family protein;(source:Araport11)	CYTOPLASMIC BODIES (CYB)	CYTOPLASMIC BODIES (CYB)
AT5G55910	Member of AGC VIIIa Kinase family. D6PK is a protein kinase involved that plays a role in polar auxin transport. Most likely acts redundantly with the related proteins: D6PKL1,D6PKL2,and D6PKL3. PIN1 is a target of D6PK phosphorylation. D6PK is associated with sterol enriched membrane rafts and may be involved in regulation of the switch from basal to planar polarity during root hair initiation. …	D6 PROTEIN KINASE (D6PK)	D6 PROTEIN KINASE (D6PK);AGC VIIIA KINASE 1-1 (AGC1-1)
AT4G18550	DSEL is cytosolic acylhydrolase that shows prefential lipase activity against the sn-1 position of several classes of lipids, including 1,3-diacylglycerols and 1-monoacylglycerols. Overexpression of DSEL leads to increased peroxisome and oil body levels in cotyledons and reduced beta-oxidation activity in seedlings.	DAD1-LIKE SEEDING ESTABLISHMENT-RELATED LIPASE (DSEL)	DAD1-LIKE SEEDING ESTABLISHMENT-RELATED LIPASE (DSEL);ARABIDOPSIS THALIANA DAD1-LIKE SEEDING ESTABLISHMENT-RELATED LIPASE (AtDSEL)
AT5G22760	PHD finger family protein;(source:Araport11)	DDT-PHD PROTEIN2 (DDP2)	DDT-PHD PROTEIN2 (DDP2)
AT4G10180	Encodes a nuclear-localized protein that acts as a repressor of photomorphogenesis and may be involved in chromatin remodeling. The mRNA is cell-to-cell mobile.	DE-ETIOLATED 1 (DET1)	DE-ETIOLATED 1 (DET1);FUSCA 2 (FUS2); (ATDET1)
AT1G21910	encodes a member of the DREB subfamily A-5 of ERF/AP2 transcription factor family. The protein contains one AP2 domain. There are 15 members in this subfamily including RAP2.1, RAP2.9 and RAP2.10.	DEHYDRATION RESPONSE ELEMENT-BINDING PROTEIN 26 (DREB26)	DEHYDRATION RESPONSE ELEMENT-BINDING PROTEIN 26 (DREB26)
AT2G39800	encodes a delta1-pyrroline-5-carboxylate synthase that catalyzes the rate-limiting enzyme in the biosynthesis of proline. Gene is expressed in reproductive organs and tissues under non-stress conditions but in the whole plant under water-limiting condition. Expression is also induced by abscisic acid and salt stress in a light-dependent manner. encodes a delta1-pyrroline-5-carboxylate synthase th…	DELTA1-PYRROLINE-5-CARBOXYLATE SYNTHASE 1 (P5CS1)	(ATP5CS);DELTA1-PYRROLINE-5-CARBOXYLATE SYNTHASE 1 (P5CS1)
AT5G04560	Encodes a DNA glycosylase DEMETER (DME). Responsible for endosperm maternal-allele-specific hypomethylation at the MEDEA (MEA) gene. DME can excise 5-methylcytosine in vitro and when expressed in E. coli. DME establishes MEA imprinting by removing 5-methylcytosine to activate the maternal allele.	DEMETER (DME)	DEMETER (DME); (EMB1649)
AT1G58220	Plays an essential role in organ development by regulating cell expansion either directly by affecting cell wall architecture and/or cytoplasmic growth or indirectly through the ethylene and/or ABA signaling pathways.	DEVELOPMENT RELATED MYB-LIKE1 (DRMY1)	DEVELOPMENT RELATED MYB-LIKE1 (DRMY1)
AT5G64280	dicarboxylate transporter 2.2;(source:Araport11)	DICARBOXYLATE TRANSPORTER 2.2 (DiT2.2)	DICARBOXYLATE TRANSPORTER 2.2 (DiT2.2)
AT5G58900	R-R-type MYB protein	DIVARICATA1 (DIV1)	DIVARICATA1 (DIV1)
AT5G04760	R-R-type MYB protein which plays negative roles in salt stress and is required for ABA signaling in Arabidopsis.	DIVARICATA2 (DIV2)	DIVARICATA2 (DIV2)
AT2G17880	Chaperone DnaJ-domain superfamily protein;(source:Araport11)	DNA J PROTEIN C24 (DJC24)	DNA J PROTEIN C24 (DJC24)
AT1G66730	Encodes a novel plant specific DNA ligase that is involved in seed germination and DNA repair.	DNA LIGASE 6 (LIG6)	DNA LIGASE 6 (AtLIG6);DNA LIGASE 6 (LIG6)
AT1G51700	Encodes dof zinc finger protein (adof1). The mRNA is cell-to-cell mobile.	DOF ZINC FINGER PROTEIN 1 (DOF1)	DOF ZINC FINGER PROTEIN 1 (DOF1);DOF ZINC FINGER PROTEIN 1 (ADOF1)
AT3G21270	Encodes Dof zinc finger protein adof2.	DOF ZINC FINGER PROTEIN 2 (DOF2)	DOF ZINC FINGER PROTEIN 2 (DOF2);DOF ZINC FINGER PROTEIN 2 (ADOF2)
AT5G24530	Encodes a putative 2OG-Fe(II) oxygenase that is defense-associated but required for susceptibility to downy mildew. The mRNA is cell-to-cell mobile.	DOWNY MILDEW RESISTANT 6 (DMR6)	DOWNY MILDEW RESISTANT 6 (DMR6); (ATDMR6)
AT1G10390	DRA2 is a homolog of mammalian nucleoporin 98 and a likely component of the nuclear pore complex in Arabidopsis. It positively participates in the control of the hypocotyl elongation response to plant proximity and control of shade induced gene expression. Nucleoportin which redundantly inhibits flowering together with Nup98b through multiple pathways including clock, photoperiod, and age pathway…	DRACULA2 (DRA2)	DRACULA2 (DRA2); (NUP98A)
AT1G30170	Hypothetical protein (DUF295) of unknown function.	DUF295 ORGANELLAR A 4 (ATDOA4)	DUF295 ORGANELLAR A 4 (ATDOA4)
AT2G14120	Encodes a dynamin related protein. DRPs are self-assembling GTPasse involved in fission and fusion of membranes. DRP3B functions in mitochondrion and peroxisome fission in combination with DRP3A.	DYNAMIN RELATED PROTEIN (DRP3B)	DYNAMIN RELATED PROTEIN (DRP3B)
AT3G61760	DYNAMIN-like 1B;(source:Araport11)	DYNAMIN-LIKE 1B (DL1B)	DYNAMIN-LIKE 1B (ADL1B);DYNAMIN-LIKE 1B (DL1B)
AT5G19700	Encodes a MATE transporter involved in leaf senescence and iron homeostasis.	EARLY LEAF SENESCENCE 1 (ELS1)	EARLY LEAF SENESCENCE 1 (ELS1)
AT3G22840	Encodes an early light-inducible protein.	EARLY LIGHT-INDUCABLE PROTEIN (ELIP1)	EARLY LIGHT-INDUCABLE PROTEIN (ELIP1); (ELIP)
AT4G32490	early nodulin-like protein 4;(source:Araport11)	EARLY NODULIN-LIKE PROTEIN 4 (ENODL4)	EARLY NODULIN-LIKE PROTEIN 4 (ENODL4); (AtENODL4)
AT2G41430	Encodes hydrophilic protein lacking Cys residues that is expressed in response to drought stress, light stress and treatment with plant-growth-promoting rhizobacteria (Paenibacillus polymyxa), possibly revealing a connection between responses to biotic and abiotic stress. Also identified as a CTC Interacting Domain (CID) protein in a yeast two hybrid screen using the PAB2 protein as bait. Contain…	EARLY RESPONSIVE TO DEHYDRATION 15 (ERD15)	EARLY RESPONSIVE TO DEHYDRATION 15 (ERD15);LIGHT STRESS-REGULATED 1 (LSR1);CTC-INTERACTING DOMAIN 1 (CID1)
AT1G42430	Novel plant specific, chloroplast localized protein that is involved in regulation of starch degradation.	EARLY STARVATION 1 (ESV1)	EARLY STARVATION 1 (ESV1)
AT2G17840	Identified as drought-inducible gene by differential hybridization. Upregulated by high light, drought, cold and salt stress determined by microarray analysis.	EARLY-RESPONSIVE TO DEHYDRATION 7 (ERD7)	EARLY-RESPONSIVE TO DEHYDRATION 7 (ERD7)
AT1G80350	encodes a p60 katanin protein that is expressed throughout the plant. Required for the specification of cell fates from early in development (in the meristem) through differentiation and for normal postmitotic organization of cortical microtubules into transverse arrays in root epidermis cells. Mutants display cytoskeletal defects.	ECTOPIC ROOT HAIR 3 (ERH3)	ECTOPIC ROOT HAIR 3 (ERH3);FURCA4 (FRC4); (AAA1);FRAGILE FIBER 2 (FRA2); (LUE1); (ATKTN1);KATANIN 1 (KTN1);FURCA2 (FRC2);BOTERO 1 (BOT1);FAT ROOT (FTR); (FRC4)
AT3G18980	EIN2 targeting protein1;(source:Araport11)	EIN2 TARGETING PROTEIN1 (ETP1)	EIN2 TARGETING PROTEIN1 (ETP1)
AT2G25490	Encodes an F-box protein involved in the ubiquitin/proteasome-dependent proteolysis of EIN3. The mRNA is cell-to-cell mobile.	EIN3-BINDING F BOX PROTEIN 1 (EBF1)	EIN3-BINDING F BOX PROTEIN 1 (EBF1); (FBL6)
AT3G06460	ELO family protein containing a characteristic histidine motif which binds to AtCb5-B, interacts with AtBI-1	ELO HOMOLOG 1 (ELO1)	ELO HOMOLOG 1 (ELO1)
AT1G75000	ELO family protein.	ELO HOMOLOG 3 (ELO3)	ELO HOMOLOG 3 (ELO3)
AT5G37510	Encodes a subunit of the 400 kDa subcomplex of the mitochondrial NADH dehydrogenase (complex I). The protein has been isolated in the male gametophyte. The mRNA is cell-to-cell mobile.	EMBRYO DEFECTIVE 1467 (EMB1467)	(CI76);EMBRYO DEFECTIVE 1467 (EMB1467)
AT1G20960	Similar to DEAD/DExH box ATP-dependent RNA helicase . Required for proper splicing of FLC. Mutants have reduced FLC levels and are early flowering.	EMBRYO DEFECTIVE 1507 (emb1507)	EMBRYO DEFECTIVE 1507 (emb1507); (BRR2); (BRR2A)
AT4G09980	Encodes a member of a core set of mRNA m6A writer proteins and is required for N6-adenosine methylation of mRNA.	EMBRYO DEFECTIVE 1691 (EMB1691)	EMBRYO DEFECTIVE 1691 (EMB1691);METHYLTRANSFERASE B (MTB)
AT5G18570	Encodes AtObgC, a plant ortholog of bacterial Obg. AtObgC is a chloroplast-targeting GTPase essential for early embryogenesis. Mutations in this locus result in embryo lethality. The protein is dually localized in the stroma and the inner envelope membrane and is involved in thylakoid membrane biogenesis and functions primarily in plastid ribosome biogenesis during chloroplast development.	EMBRYO DEFECTIVE 269 (EMB269)	EMBRYO DEFECTIVE 269 (EMB269); (ATOBGC);CHLOROPLASTIC SAR1 (CPSAR1);EMBRYO DEFECTIVE 3138 (EMB3138);OBG-LIKE PROTEIN (ATOBGL); (OBG A-2); (OBGL); (OBGC)
AT5G51200	Originally identified as EDS4, enhanced disease sensitive phenotype and subsequently cloned and identified as NUCLEOPORIN205. Affects circadian clock and downstream genes including those involved in defense response.	EMBRYO DEFECTIVE 3142 (EMB3142)	ENHANCED DISEASE SUCEPTIBILITY4 (EDS4);EMBRYO DEFECTIVE 3142 (EMB3142); (EDS4)
AT2G35950	embryo sac development arrest 12;(source:Araport11)	EMBRYO SAC DEVELOPMENT ARREST 12 (EDA12)	EMBRYO SAC DEVELOPMENT ARREST 12 (EDA12)
AT2G34920	RING/U-box superfamily protein;(source:Araport11)	EMBRYO SAC DEVELOPMENT ARREST 18 (EDA18)	EMBRYO SAC DEVELOPMENT ARREST 18 (EDA18)
AT5G64360	EIP9 interacts with EMF1 to regulate flowering. It functions partially redundantly with SDJ2 and SDJ3 and interacts with SUVH1 and SUVH3 to form a SUVH-SDJ complex. The complex binds promoters with DNA methylation and mediates transcriptional activation of promoter methylated genes.	EMF1-INTERACTING PROTEIN 9 (EIP9)	EMF1-INTERACTING PROTEIN 9 (EIP9);SUVH1/3-INTERACTING DNAJ DOMAIN-CONTAINING PROTEIN 1 (SDJ1); (DNAJ1)
AT3G10890	Encodes an endo beta mannanase that is localized to the apoplast and involved in glutathione mediated cadmium tolerance.	ENDO-BETA-MANNANASE 3 (MAN3)	ENDO-BETA-MANNANASE 3 (MAN3);XVE SYSTEM-INDUCED CADMIUM-TOLERANCE 1 (XCD1)
AT5G66460	Encodes a endo-beta-mannanase involved in seed germination and silique dehiscence.	ENDO-BETA-MANNASE 7 (MAN7)	ENDO-BETA-MANNASE 7 (MAN7); (AtMAN7)
AT4G21600	Encodes a protein with mismatch-specific endonuclease activity with a preference for T/G, A/G, and G/G of single base mismatches. It also has the ability to cleave indel types of mismatches (heteroduplexes with loops).	ENDONUCLEASE 5 (ENDO5)	ENDONUCLEASE 5 (ENDO5)
AT2G01850	EXGT-A3 has homology to xyloglucan endotransglucosylases/hydrolases (XTHs). Mutants in this gene show a lesion mimic phenotype associated with leaf maturation and a reduction in the number of tertiary veins. Individual tracheary elements in the mutants are shorter, but phloem transport activity is not severely affected. EXGT-A3 plays a role in xyloglucan degradation in the differentiating trachea…	ENDOXYLOGLUCAN TRANSFERASE A3 (EXGT-A3)	ENDOXYLOGLUCAN TRANSFERASE A3 (EXGT-A3);XYLOGLUCAN ENDOTRANSGLUCOSYLASE/HYDROLASE 27 (XTH27); (ATXTH27)
AT5G40280	encodes a beta subunit of farnesyl-trans-transferase, which is involved in meristem organization and ABA-mediated signal transduction pathway. Mutant phenotypes have been observed in meristem organization, and response to abscisic acid and drought. The mRNA is cell-to-cell mobile.	ENHANCED RESPONSE TO ABA 1 (ERA1)	ENHANCED RESPONSE TO ABA 1 (ERA1);ARABIDOPSIS THALIANA FARNESYL TRANSFERASE BETA SUBUNIT (ATFTB);WIGGUM (WIG)
AT3G42660	Ctf4 related nuclear protein. Interacts with LHP1-PRC2 to maintain H3K27 methylation in rapidly dividing cells. EOL1 expression is restricted to rapidly dividing cells.	ENHANCER OF LHP1 (EOL1)	ENHANCER OF LHP1 (EOL1)
AT3G13437	Brassicaceae specific gene. Overexpression results in Verticillium wilt resistance.	ENHANCER OF VASCULAR WILT RESISTANCE 1 (EWR1)	ENHANCER OF VASCULAR WILT RESISTANCE 1 (EWR1); (ATEWR1)
AT1G28360	encodes a member of the ERF (ethylene response factor) subfamily B-1 of ERF/AP2 transcription factor family (ERF12). The protein contains one AP2 domain. There are 15 members in this subfamily including ATERF-3, ATERF-4, ATERF-7, and leafy petiole. Regulates floral development.	ERF DOMAIN PROTEIN 12 (ERF12)	ERF DOMAIN PROTEIN 12 (ERF12);ERF DOMAIN PROTEIN 12 (ATERF12)
AT1G47370	RBA1 variant in Ag0 background is a TIR-only receptor protein that binds to the bacterial type III effector protein HopBA. The Col-0 variant, which is not expressed, is likely a psuedogene and more highly methylated than the Ag0 variant which is expressed.	ESPONSE TO THE BACTERIAL TYPE III EFFECTOR PROTEIN HOPBA1 (RBA1)	ESPONSE TO THE BACTERIAL TYPE III EFFECTOR PROTEIN HOPBA1 (RBA1)
AT5G25190	encodes a member of the ERF (ethylene response factor) subfamily B-6 of ERF/AP2 transcription factor family. The protein contains one AP2 domain. There are 12 members in this subfamily including RAP2.11.	ETHYLENE AND SALT INDUCIBLE 3 (ESE3)	ETHYLENE AND SALT INDUCIBLE 3 (ESE3)
AT4G32800	encodes a member of the DREB subfamily A-4 of ERF/AP2 transcription factor family. The protein contains one AP2 domain. There are 17 members in this subfamily including TINY.	ETHYLENE RESPONSE FACTOR 43 (ERF043)	ETHYLENE RESPONSE FACTOR 43 (ERF043)
AT3G20310	Encodes a member of the ERF (ethylene response factor) subfamily B-1 of ERF/AP2 transcription factor family (ATERF-7). The protein contains one AP2 domain. Phosphorylated by PKS3 in vitro. Involved in ABA-mediated responses. Acts as a repressor of GCC box?mediated transcription together with AtSin3 and HDA19.	ETHYLENE RESPONSE FACTOR 7 (ERF7)	(ATERF-7); (ATERF7);ETHYLENE RESPONSE FACTOR 7 (ERF7)
AT1G53170	encodes a member of the ERF (ethylene response factor) subfamily B-1 of ERF/AP2 transcription factor family (ATERF-8). The protein contains one AP2 domain. There are 15 members in this subfamily including ATERF-3, ATERF-4, ATERF-7, and leafy petiole.	ETHYLENE RESPONSE FACTOR 8 (ERF8)	(ATERF-8);ETHYLENE RESPONSE ELEMENT BINDING FACTOR 4 (ATERF8);ETHYLENE RESPONSE FACTOR 8 (ERF8)
AT1G33760	encodes a member of the DREB subfamily A-4 of ERF/AP2 transcription factor family. The protein contains one AP2 domain. There are 17 members in this subfamily including TINY.	ETHYLENE RESPONSE FACTOR022 (ERF022)	ETHYLENE RESPONSE FACTOR022 (ERF022)
AT3G15210	Encodes a member of the ERF (ethylene response factor) subfamily B-1 of ERF/AP2 transcription factor family (ATERF-4). The protein contains one AP2 domain. Acts as a negative regulator of JA-responsive defense gene expression and resistance to the necrotrophic fungal pathogen Fusarium oxysporum and antagonizes JA inhibition of root elongation. The mRNA is cell-to-cell mobile.	ETHYLENE RESPONSIVE ELEMENT BINDING FACTOR 4 (ERF4)	ETHYLENE RESPONSIVE ELEMENT BINDING FACTOR 4 (ATERF-4);ETHYLENE RESPONSIVE ELEMENT BINDING FACTOR 4 (ERF4);RELATED TO AP2 5 (RAP2.5);ETHYLENE RESPONSIVE ELEMENT BINDING FACTOR 4 (ATERF4)
AT5G47230	encodes a member of the ERF (ethylene response factor) subfamily B-3 of ERF/AP2 transcription factor family (ATERF-5). The protein contains one AP2 domain. There are 18 members in this subfamily including ATERF-1, ATERF-2, AND ATERF-5. The mRNA is cell-to-cell mobile.	ETHYLENE RESPONSIVE ELEMENT BINDING FACTOR 5 (ERF5)	ETHYLENE RESPONSIVE ELEMENT BINDING FACTOR 5 (ERF5);ETHYLENE RESPONSIVE ELEMENT BINDING FACTOR- 5 (ATERF-5);ETHYLENE RESPONSIVE ELEMENT BINDING FACTOR 5 (ATERF5); (ERF102); (ATMACD1)
AT1G05010	Encodes 1-aminocyclopropane-1-carboxylate oxidase	ETHYLENE-FORMING ENZYME (EFE)	ETHYLENE-FORMING ENZYME (EFE);ETHYLENE FORMING ENZYME (ACO4); (EAT1)
AT5G58550	Encodes a paralog of ETO1, which is a negative regulator of ACS5 (a key enzyme in ethylene biosynthesis pathway). EOL2 also interacts with and inhibits the activity of ACS5.	ETO1-LIKE 2 (EOL2)	ETO1-LIKE 2 (EOL2)
AT3G56150	member of eIF3c - eukaryotic initiation factor 3c	EUKARYOTIC TRANSLATION INITIATION FACTOR 3C (EIF3C)	EUKARYOTIC TRANSLATION INITIATION FACTOR 3C (EIF3C); (ATEIF3C-1); (EIF3C-1); (ATTIF3C1); (TIF3C1)
AT3G13920	eukaryotic translation initiation factor 4A-1	EUKARYOTIC TRANSLATION INITIATION FACTOR 4A1 (EIF4A1)	EUKARYOTIC TRANSLATION INITIATION FACTOR 4A1 (EIF4A1); (RH4); (TIF4A1)
AT3G17330	evolutionarily conserved C-terminal region 6;(source:Araport11)	EVOLUTIONARILY CONSERVED C-TERMINAL REGION 6 (ECT6)	EVOLUTIONARILY CONSERVED C-TERMINAL REGION 6 (ECT6)
AT5G58430	A member of EXO70 gene family, putative exocyst subunits, conserved in land plants. Arabidopsis thaliana contains 23 putative EXO70 genes, which can be classified into eight clusters on the phylogenetic tree. Targeted by AvrPtoB to manipulate the defense molecule secretion machinery.	EXOCYST SUBUNIT EXO70 FAMILY PROTEIN B1 (EXO70B1)	EXOCYST SUBUNIT EXO70 FAMILY PROTEIN B1 (ATEXO70B1);EXOCYST SUBUNIT EXO70 FAMILY PROTEIN B1 (EXO70B1)
AT1G07000	A member of EXO70 gene family, putative exocyst subunits, conserved in land plants. Arabidopsis thaliana contains 23 putative EXO70 genes, which can be classified into eight clusters on the phylogenetic tree.	EXOCYST SUBUNIT EXO70 FAMILY PROTEIN B2 (EXO70B2)	EXOCYST SUBUNIT EXO70 FAMILY PROTEIN B2 (ATEXO70B2);EXOCYST SUBUNIT EXO70 FAMILY PROTEIN B2 (EXO70B2)
AT3G09530	A member of EXO70 gene family, putative exocyst subunits, conserved in land plants. Arabidopsis thaliana contains 23 putative EXO70 genes, which can be classified into eight clusters on the phylogenetic tree.	EXOCYST SUBUNIT EXO70 FAMILY PROTEIN H3 (EXO70H3)	EXOCYST SUBUNIT EXO70 FAMILY PROTEIN H3 (ATEXO70H3);EXOCYST SUBUNIT EXO70 FAMILY PROTEIN H3 (EXO70H3)
AT4G08950	Phosphate-responsive 1 family protein;(source:Araport11)	EXORDIUM (EXO)	EXORDIUM (EXO)
AT5G64260	EXORDIUM like 2;(source:Araport11)	EXORDIUM LIKE 2 (EXL2)	EXORDIUM LIKE 2 (EXL2)
AT5G09440	EXORDIUM like 4;(source:Araport11)	EXORDIUM LIKE 4 (EXL4)	EXORDIUM LIKE 4 (EXL4)
AT2G28950	Encodes an expansin. Naming convention from the Expansin Working Group (Kende et al, 2004. Plant Mol Bio). Involved in the formation of nematode-induced syncytia in roots of Arabidopsis thaliana.	EXPANSIN A6 (EXPA6)	ARABIDOPSIS THALIANA TEXPANSIN 6 (ATEXP6); (ATHEXP ALPHA 1.8);EXPANSIN A6 (EXPA6);EXPANSIN A6 (ATEXPA6)
AT4G28250	putative beta-expansin/allergen protein. Naming convention from the Expansin Working Group (Kende et al, 2004. Plant Mol Bio). Involved in the formation of nematode-induced syncytia in roots of Arabidopsis thaliana.	EXPANSIN B3 (EXPB3)	EXPANSIN B3 (EXPB3); (ATHEXP BETA 1.6);EXPANSIN B3 (ATEXPB3)
AT3G45970	member of EXPANSIN-LIKE. Naming convention from the Expansin Working Group (Kende et al, 2004. Plant Mol Bio) The mRNA is cell-to-cell mobile.	EXPANSIN-LIKE A1 (EXLA1)	EXPANSIN-LIKE A1 (ATEXLA1);EXPANSIN L1 (EXPL1); (ATEXPL1); (ATHEXP BETA 2.1);EXPANSIN-LIKE A1 (EXLA1)
AT3G45960	member of EXPANSIN-LIKE. Naming convention from the Expansin Working Group (Kende et al, 2004. Plant Mol Bio)	EXPANSIN-LIKE A3 (EXLA3)	EXPANSIN-LIKE A3 (ATEXLA3); (EXPL3); (ATEXPL3); (ATHEXP BETA 2.3);EXPANSIN-LIKE A3 (EXLA3)
AT1G23720	Proline-rich extensin-like family protein;(source:Araport11)	EXTENSIN 15 (EXT15)	EXTENSIN 15 (EXT15)
AT4G08370	Proline-rich extensin-like family protein;(source:Araport11)	EXTENSIN 20 (EXT20)	EXTENSIN 20 (EXT20)
AT1G70990	Short extensin family protein required during the first phase of dark-grown hypocotyl elongation, regulates the moment and extent of the growth acceleration by modulating cell wall extensibility.	EXTENSIN 33 (EXT33)	EXTENSIN 33 (EXT33)
AT4G34390	extra-large GTP-binding protein 2;(source:Araport11)	EXTRA-LARGE GTP-BINDING PROTEIN 2 (XLG2)	EXTRA-LARGE GTP-BINDING PROTEIN 2 (XLG2)
AT5G02200	Encodes a small plant-specific protein with both nuclear localization and nuclear export signals that is specifically required, together with FHY1, for the light-regulated nuclear accumulation of phyA.	FAR-RED-ELONGATED HYPOCOTYL1-LIKE (FHL)	FAR-RED-ELONGATED HYPOCOTYL1-LIKE (FHL)
AT5G28530	FAR1-related sequence 10;(source:Araport11)	FAR1-RELATED SEQUENCE 10 (FRS10)	FAR1-RELATED SEQUENCE 10 (FRS10)
AT4G38180	FAR1-related sequence 5;(source:Araport11)	FAR1-RELATED SEQUENCE 5 (FRS5)	FAR1-RELATED SEQUENCE 5 (FRS5)
AT3G52370	Fasciclin-like arabinogalactan protein. Possibly involved in embryogenesis and seed development.	FASCICLIN-LIKE ARABINOGALACTAN PROTEIN 15 PRECURSOR (FLA15)	FASCICLIN-LIKE ARABINOGALACTAN PROTEIN 15 PRECURSOR (FLA15)
AT5G06390	FASCICLIN-like arabinogalactan protein 17 precursor;(source:Araport11)	FASCICLIN-LIKE ARABINOGALACTAN PROTEIN 17 PRECURSOR (FLA17)	FASCICLIN-LIKE ARABINOGALACTAN PROTEIN 17 PRECURSOR (FLA17)
AT3G11700	Fasciclin-like arabinogalactan protein. Possibly involved in embryogenesis and seed development.	FASCICLIN-LIKE ARABINOGALACTAN PROTEIN 18 PRECURSOR (FLA18)	FASCICLIN-LIKE ARABINOGALACTAN PROTEIN 18 PRECURSOR (FLA18)
AT5G03170	Encodes FLA11, a member of fasciclin-like arabinogalactan proteins (FLAs) containing a cell adhesion fasciclin (FAS) domain. Mutations result in altered stem biomechanics with reduced tensile strength and reduced tensile modulus of elasticity, as well as altered cell wall architecture and composition, with increased cellulose microfibril angle, reduced arabinose, galactose and cellulose content.	FASCICLIN-LIKE ARABINOGALACTAN-PROTEIN 11 (FLA11)	FASCICLIN-LIKE ARABINOGALACTAN-PROTEIN 11 (FLA11);ARABIDOPSIS FASCICLIN-LIKE ARABINOGALACTAN-PROTEIN 11 (ATFLA11)
AT2G29980	Endoplasmic reticulum enzyme responsible for the synthesis of 18:3 fatty acids from phospholipids. Uses cytochrome b5 as electron donor.	FATTY ACID DESATURASE 3 (FAD3)	FATTY ACID DESATURASE 3 (FAD3); (AtFAD3)
AT3G44550	Encodes a member of the eight-member gene family encoding alcohol-forming fatty acyl-CoA reductases (FARs) identified in Arabidopsis thaliana. Three of the FARs, FAR1 (At5g22500), FAR4 (At3g44540) and FAR5 (At3g44550), are shown to generate the fatty alcohols found in root, seed coat, and wound-induced leaf tissue. The mRNA is cell-to-cell mobile.	FATTY ACID REDUCTASE 5 (FAR5)	FATTY ACID REDUCTASE 5 (FAR5)
AT3G51550	Encodes a synergid-expressed, plasma-membrane localized receptor-like kinase that accumulates asymetrically in the synergid membrnane at the filiform apparatus and mediates male-female gametophyte interactions during pollen tube reception. Also involved in powdery mildew infection. Mutants show faster root elongation under dim light, the protein is required for intracellular accumulation of AHA2 …	FERONIA (FER)	FERONIA (FER)
AT5G26030	encodes ferrochelatase I located in plastids. Involved in heme biosynthesis in non-photosynthetic tissues and induced by oxidative stress in photosynthetic tissues to supply heme for defensive hemoproteins The mRNA is cell-to-cell mobile.	FERROCHELATASE 1 (FC1)	FERROCHELATASE 1 (FC1); (FC-I); (ATFC-I);FUS3-COMPLEMENTING GENE 1 (FC1)
AT4G36220	encodes ferulate 5-hydroxylase (F5H). Involved in lignin biosynthesis.	FERULIC ACID 5-HYDROXYLASE 1 (FAH1)	(F5H);FERULIC ACID 5-HYDROXYLASE 1 (FAH1);CYTOCHROME P450 84A1 (CYP84A1)
AT1G28200	VirF-interacting protein FIP1	FH INTERACTING PROTEIN 1 (FIP1)	FH INTERACTING PROTEIN 1 (FIP1)
AT1G62570	belongs to the flavin-monooxygenase (FMO) family, encodes a glucosinolate S-oxygenase that catalyzes the conversion of methylthioalkyl glucosinolates to methylsulfinylalkyl glucosinolates The mRNA is cell-to-cell mobile.	FLAVIN-MONOOXYGENASE GLUCOSINOLATE S-OXYGENASE 4 (FMO GS-OX4)	FLAVIN-MONOOXYGENASE GLUCOSINOLATE S-OXYGENASE 4 (FMO GS-OX4)
AT5G63580	encodes a protein whose sequence is similar to flavonol synthase	FLAVONOL SYNTHASE 2 (FLS2)	FLAVONOL SYNTHASE 2 (FLS2); (ATFLS2)
AT1G51140	Encodes a basic helix-loop-helix-type transcription factor involved in photoperiodism flowering. Binds to the E-box cis-element in the CONSTANS (CO) promoter to regulate flowering. Interacts with CFL1 and along with CFLAP2 negatively regulates cuticle development. Binds to the potassium channel gene KAT1 as a dimer. The DNA-binding capacity is inhibited in response to ABA through phosphorylation-…	FLOWERING BHLH 3 (FBH3)	FLOWERING BHLH 3 (FBH3);ABA-RESPONSIVE KINASE SUBSTRATE 1 (AKS1);ATCFL1 ASSOCIATED PROTEIN 1 (CFLAP1)
AT5G24860	encodes a small protein of 12.6 kDa that regulates flowering and is involved in gibberellin signalling pathway. It is expressed in apical meristems immediately after the photoperiodic induction of flowering. Genetic interactions with flowering time and floral organ identity genes suggest that this gene may be involved in modulating the competence to flower. There are two other genes similar to FP…	FLOWERING PROMOTING FACTOR 1 (FPF1)	ARABIDOPSIS FLOWERING PROMOTING FACTOR 1 (ATFPF1);FLOWERING PROMOTING FACTOR 1 (FPF1)
AT4G25530	Encodes a homeodomain-containing transcription factor that controls flowering. FWA is silenced in wild type plants and reverse of the imprinted silencing causes a late flowering phenotype. FWA gene contains two tandem repeats around the transcription start site that are necessary and sufficient for silencing via DNA methylation.	FLOWERING WAGENINGEN (FWA)	FLOWERING WAGENINGEN (FWA);HOMEODOMAIN GLABROUS 6 (HDG6)
AT5G43870	FORKED-LIKE family member, part of Group 1 (FKD1, FL1-FL3; Group 2 consists of FL4 and FL8 and Group 3 consists of FL5- FL7). May coordinate leaf size with vein density, where Group 1 members and Group 3 members have opposing functions.	FORKED-LIKE1 (FL1)	FORKED-LIKE1 (FL1)
AT1G59910	Member of family of cytoskeletal-interacting proteins which have the ability to stimulate actin nucleation and barbed-end capping through the combined activity of conserved formin-homology 1 (FH1) and formin-homology 2 (FH2) domains.	FORMIN HOMOLOGUE 7 (FORMIN7)	FORMIN HOMOLOGUE 7 (FORMIN7)
AT3G14270	Encodes a protein that is predicted to act as a 1-phosphatidylinositol-3-phosphate (PtdIns3P) 5-kinase based on its homology to Fab1 from yeast. It contains an FYVE domain required for binding to PtdIns3P-containing membranes in yeast, as well as a Cpn60_TCP1 homology domain plus a kinase domain. fab1a/fab1b pollen grains not viable and have defective vacuolar organization. FAB1A and FAB1B comple…	FORMS APLOID AND BINUCLEATE CELLS 1B (FAB1B)	FORMS APLOID AND BINUCLEATE CELLS 1B (FAB1B)
AT5G01100	O-fucosyltransferase family protein;(source:Araport11)	FRIABLE 1 (FRB1)	FRIABLE 1 (FRB1)
AT2G06005	Encodes one of the FRI interacting proteins: FRIGIDA INTERACTING PROTEIN 1 (FIP1)/At2g06005, FIP2/ At4g17060. FRI (At4G00650) is a major determinant of natural variation in Arabidopsis flowering time.	FRIGIDA INTERACTING PROTEIN 1 (FIP1)	FRIGIDA INTERACTING PROTEIN 1 (FIP1)
AT3G47060	encodes an FtsH protease that is localized to the chloroplast	FTSH PROTEASE 7 (ftsh7)	FTSH PROTEASE 7 (ftsh7)
AT1G74420	Predicted fucosyltransferase, based on similarity to FUT1, but not functionally redundantwith FUT1.	FUCOSYLTRANSFERASE 3 (FUT3)	FUCOSYLTRANSFERASE 3 (FUT3); (ATFUT3)
AT2G15370	Predicted fucosyltransferase, based on similarity to FUT1, but not functionally redundant with FUT1.	FUCOSYLTRANSFERASE 5 (FUT5)	FUCOSYLTRANSFERASE 5 (FUT5);ARABIDOPSIS FUCOSYLTRANSFERASE 5 (ATFUT5)
AT1G20110	Encodes a protein that is localized to the peripheral membrane of late endosomal compartments. Involved in the regulation of mulitivesicular/prevacuolar compartment protein sorting. Loss of function mutations are embryo lethal. Regulates IRT1-dependent metal transport and metal homeostasis. The mRNA is cell-to-cell mobile.	FYVE-DOMAIN PROTEIN 1 (FYVE1)	FYVE-DOMAIN PROTEIN 1 (FYVE1);FYVE DOMAIN PROTEIN REQUIRED FOR ENDOSOMAL SORTING 1 (FREE1);PIGMENT DEFECTIVE EMBRYO 330 (PDE330)
AT1G03970	encodes a basic leucine zipper G-box binding factor that can bind to G-box motifs only as heterodimers with GBF2 or GBF3. A single amino acid change can confer G-box binding as homodimers.	G-BOX BINDING FACTOR 4 (GBF4)	G-BOX BINDING FACTOR 4 (GBF4)
AT5G44670	glycosyltransferase family protein (DUF23);(source:Araport11)	GALACTAN SYNTHASE 2 (GALS2)	GALACTAN SYNTHASE 2 (GALS2)
AT4G20170	glycosyltransferase family protein (DUF23);(source:Araport11)	GALACTAN SYNTHASE 3 (GALS3)	GALACTAN SYNTHASE 3 (GALS3)
AT1G56600	GolS2 is a galactinol synthase that catalyzes the formation of galactinol from UDP-galactose and myo-inositol. GolS2 transcript levels rise in response to methyl viologen, an oxidative damage-inducing agent. Plants over-expressing GolS2 have increased tolerance to salt, chilling, and high-light stress.	GALACTINOL SYNTHASE 2 (GolS2)	GALACTINOL SYNTHASE 2 (AtGolS2);GALACTINOL SYNTHASE 2 (GolS2)
AT1G60470	Predicted to encode a galactinol synthase.	GALACTINOL SYNTHASE 4 (GolS4)	GALACTINOL SYNTHASE 4 (AtGolS4);GALACTINOL SYNTHASE 4 (GolS4)
AT3G28340	Encodes a protein with putative galacturonosyltransferase activity.	GALACTURONOSYLTRANSFERASE-LIKE 10 (GATL10)	GALACTURONOSYLTRANSFERASE-LIKE 10 (GATL10);GALACTINOL SYNTHASE 8 (GolS8)
AT1G13250	Encodes a protein with putative galacturonosyltransferase activity.	GALACTURONOSYLTRANSFERASE-LIKE 3 (GATL3)	GALACTURONOSYLTRANSFERASE-LIKE 3 (GATL3)
AT4G39640	The gene encodes a gamma-glutamyltransferase (AKA gamma-glutamyl transpeptidase, EC 2.3.2.2) that is located in vascular tissues (predominantly phloem) of leaves and is involved in the degradation of glutathione. The encoded enzyme also mitigates oxidative stress by metabolizing GSSG (oxidized form of GSH - glutathione) in the apoplast.	GAMMA-GLUTAMYL TRANSPEPTIDASE 1 (GGT1)	GAMMA-GLUTAMYL TRANSPEPTIDASE 1 (GGT1)
AT3G24050	Encodes a member of the GATA factor family of zinc finger transcription factors.	GATA TRANSCRIPTION FACTOR 1 (GATA1)	GATA TRANSCRIPTION FACTOR 1 (GATA1)
AT3G60530	Encodes a member of the GATA factor family of zinc finger transcription factors.	GATA TRANSCRIPTION FACTOR 4 (GATA4)	GATA TRANSCRIPTION FACTOR 4 (GATA4)
AT3G51080	Encodes a member of the GATA factor family of zinc finger transcription factors.	GATA TRANSCRIPTION FACTOR 6 (GATA6)	GATA TRANSCRIPTION FACTOR 6 (GATA6)
AT5G42640	Member of a small family of zinc finger containing putative transcription factors.Similar to GAZ.	GAZ-LIKE 2 (GAL2)	GAZ-LIKE 2 (GAL2)
AT5G65280	Encodes a protein with reported similarity to GCR2 a putative G protein coupled receptor thought to be an ABA receptor. Loss of function mutations in GCL1 show no ABA response defects based on assays of seed germination and seedling development.GCL1 also has similarity to LANCL1 and LANCL2, human homologs of bacterial lanthionine synthetase.	GCR2-LIKE 1 (GCL1)	GCR2-LIKE 1 (GCL1)
AT1G53990	Contains lipase signature motif and GDSL domain. The mRNA is cell-to-cell mobile.	GDSL-MOTIF LIPASE 3 (GLIP3)	GDSL-MOTIF LIPASE 3 (GLIP3)
AT2G03800	encodes a D-aminoacyl-tRNA deacylase. Involved in detoxification of D-aminoacyl-tRNA. Mutants also show ethanol-hypersensitive phenotype.	GEKO1 (GEK1)	GEKO1 (GEK1)
AT5G13200	Encodes a protein with unknown function that is involved in hormone mediated regulation of seed germination/dormancy.	GEM-RELATED 5 (GER5)	GEM-RELATED 5 (GER5)
AT3G14530	Terpenoid synthases superfamily protein;(source:Araport11)	GERANYL-FARNESYL PYROPHOSPHATE SYNTHASE 1 (GFPPS1)	GERANYL-FARNESYL PYROPHOSPHATE SYNTHASE 1 (GFPPS1);GERANYLGERANYL PYROPHOSPHATE SYNTHASE 6 (ATGGPS6);GERANYLGERANYL PYROPHOSPHATE SYNTHASE 6 (GGPPS6)
AT3G62020	germin-like protein (GLP10)	GERMIN-LIKE PROTEIN 10 (GLP10)	GERMIN-LIKE PROTEIN 10 (GLP10)
AT2G36690	Protein belonging to the Fe-dependent 2-oxoglutarate dioxygenase superfamily, catalyzes the stereospecific hydration of GA12 to produce DHGA12, negatively regulates ABA sensitivity during germination, phototrophic establishment and seedling development.	GERMINATION INSENSITIVE TO ABA MUTANT 2 (GIM2)	GERMINATION INSENSITIVE TO ABA MUTANT 2 (GIM2);GAIN-OF-FUNCTION IN ABA-MODULATED SEED GERMINATION 2 (GAS2)
AT1G47990	Encodes a gibberellin 2-oxidase that acts on C19 gibberellins. AtGA2OX4 expression is responsive to cytokinin and KNOX activities.	GIBBERELLIN 2-OXIDASE 4 (GA2OX4)	ARABIDOPSIS THALIANA GIBBERELLIN 2-OXIDASE 4 (ATGA2OX4);GIBBERELLIN 2-OXIDASE 4 (GA2OX4)
AT4G00270	GeBP is a non canonical, nuclear localized leucine zipper transcription factor that binds G-elements.It is strongly expressed in the vegetative meristem and leaf primordium. It regulates genes down stream of a number of signaling pathways including hormone and defense responses.	GL1 ENHANCER BINDING PROTEIN (GeBP)	GL1 ENHANCER BINDING PROTEIN (GeBP);STOREKEEPER RELATED 1 (STKR1)
AT5G45600	The GSA41 human homolog is expressed in nuclei and binds NuMA, a component of the nuclear matrix in interphase nuclei. It negatively regulates flowering by controlling the H4 acetylation levels in the FLC and FT chromatin.	GLIOMAS 41 (GAS41)	GLIOMAS 41 (GAS41);TBP-ASSOCIATED FACTOR 14B (TAF14b);HOMOLOG OF YEAST YAF9 A (YAF9A)
AT5G65630	This gene is predicted to encode a bromodomain-containing protein. Plant lines expressing RNAi constructs targeted against GTE7 show some resistance to agrobacterium-mediated root transformation.	GLOBAL TRANSCRIPTION FACTOR GROUP E7 (GTE7)	GLOBAL TRANSCRIPTION FACTOR GROUP E7 (GTE7)
AT4G03550	Encodes a callose synthase that is required for wound and papillary callose formation in response to fungal pathogens Erysiphe and Blumeria. Mutants are resistant to P. parasitica and exhibit an exaggerated PR1 response.Contributes to PAMP-induced basal defense. The mRNA is cell-to-cell mobile.	GLUCAN SYNTHASE-LIKE 5 (GSL05)	GLUCAN SYNTHASE-LIKE 5 (ATGSL05); (GSL05); (ATGSL5);POWDERY MILDEW RESISTANT 4 (PMR4);GLUCAN SYNTHASE-LIKE 5 (GSL5);GLUCAN SYNTHASE-LIKE 5 (GSL05);ENHANCER OF EDR1 3 (EED3)
AT2G36850	Encodes GSL8, a member of the Glucan Synthase-Like (GSL) family believed to be involved in the synthesis of the cell wall component callose. GSL8 is required for male gametophyte development and plant growth. Has a role in entry of microspores into mitosis. Also refer to GSL10 (At3g07160).	GLUCAN SYNTHASE-LIKE 8 (GSL8)	GLUCAN SYNTHASE-LIKE 8 (ATGSL08);GLUCAN SYNTHASE-LIKE 8 (GSL8); (gsl08); (atgsl8);CHORUS (CHOR);ENLARGED TETRAD 2 (ET2);MASSUE (MAS)
AT1G67490	Encodes an alpha-glucosidase I enzyme that catalyzes the first step in N-linked glycan processing. Localized to the endoplasmic reticulum (ER).	GLUCOSIDASE 1 (GCS1)	GLUCOSIDASE 1 (GCS1);KNOPF (KNF)
AT5G25980	Myrosinase (thioglucoside glucohydrolase) gene involved in glucosinoloate metabolism. The mRNA is cell-to-cell mobile.	GLUCOSIDE GLUCOHYDROLASE 2 (TGG2)	GLUCOSIDE GLUCOHYDROLASE 2 (TGG2);BETA GLUCOSIDASE 37 (BGLU37)
AT1G65960	glutamate decarboxylase (GAD2) The mRNA is cell-to-cell mobile.	GLUTAMATE DECARBOXYLASE 2 (GAD2)	GLUTAMATE DECARBOXYLASE 2 (GAD2)
AT2G02010	glutamate decarboxylase 4;(source:Araport11)	GLUTAMATE DECARBOXYLASE 4 (GAD4)	GLUTAMATE DECARBOXYLASE 4 (GAD4)
AT5G11210	member of Putative ligand-gated ion channel subunit family	GLUTAMATE RECEPTOR 2.5 (GLR2.5)	GLUTAMATE RECEPTOR 2.5 (GLR2.5);ARABIDOPSIS THALIANA GLU (ATGLR2.5)
AT2G41220	Encodes a gene whose sequence is similar to ferredoxin dependent glutamate synthase (Fd-GOGAT). Expression is most abundant in root. The mRNA is cell-to-cell mobile.	GLUTAMATE SYNTHASE 2 (GLU2)	GLUTAMATE SYNTHASE 2 (GLU2)
AT1G23310	Identified by cloning the gene that corresponded to a purified protein having glyoxylate aminotransferase activity. Localized to the peroxisome and thought to be involved in photorespiration/ metabolic salvage pathway.	GLUTAMATE:GLYOXYLATE AMINOTRANSFERASE (GGT1)	GLUTAMATE:GLYOXYLATE AMINOTRANSFERASE (GGT1);ALANINE-2-OXOGLUTARATE AMINOTRANSFERASE 1 (AOAT1);GLUTAMATE:GLYOXYLATE AMINOTRANSFERASE 1 (GGAT1)
AT2G30870	early dehydration-induced gene ERD13 homologous to tobacco and maize glutathione S-transferases. Encodes glutathione transferase belonging to the phi class of GSTs. Naming convention according to Wagner et al. (2002)	GLUTATHIONE S-TRANSFERASE PHI 10 (GSTF10)	(ATGSTF4);GLUTATHIONE S-TRANSFERASE PHI 10 (GSTF10);EARLY DEHYDRATION-INDUCED 13 (ERD13);ARABIDOPSIS THALIANA GLUTATHIONE S-TRANSFERASE PHI 10 (ATGSTF10)
AT2G30860	Encodes glutathione transferase belonging to the phi class of GSTs. Naming convention according to Wagner et al. (2002).	GLUTATHIONE S-TRANSFERASE PHI 9 (GSTF9)	(ATGSTF7); (GLUTTR);GLUTATHIONE S-TRANSFERASE PHI 9 (ATGSTF9);GLUTATHIONE S-TRANSFERASE PHI 9 (GSTF9)
AT1G78380	Encodes a glutathione transferase that is a member of Tau GST gene family. Expression is induced by drought stress, oxidative stress, and high doses of auxin and cytokinin. naming convention according to Wagner et al. (2002) The expression of this gene is upregulated by herbicide safeners such as benoxacor and fenclorim.	GLUTATHIONE S-TRANSFERASE TAU 19 (GSTU19)	A. THALIANA GLUTATHIONE S-TRANSFERASE TAU 19 (ATGSTU19);GLUTATHIONE TRANSFERASE 8 (GST8);GLUTATHIONE S-TRANSFERASE TAU 19 (GSTU19)
AT1G78320	Encodes glutathione transferase belonging to the tau class of GSTs. Naming convention according to Wagner et al. (2002).	GLUTATHIONE S-TRANSFERASE TAU 23 (GSTU23)	GLUTATHIONE S-TRANSFERASE TAU 23 (ATGSTU23);GLUTATHIONE S-TRANSFERASE TAU 23 (GSTU23); (GSTT23)
AT3G09270	Encodes glutathione transferase belonging to the tau class of GSTs. Naming convention according to Wagner et al. (2002).	GLUTATHIONE S-TRANSFERASE TAU 8 (GSTU8)	GLUTATHIONE S-TRANSFERASE TAU 8 (GSTU8);GLUTATHIONE S-TRANSFERASE TAU 8 (ATGSTU8)
AT3G55040	Encodes a member of the lambda family of glutathione transferases. It has thiol transferase activity and self S-glutathionylation activity in vitro.	GLUTATHIONE TRANSFERASE LAMBDA 2 (GSTL2)	GLUTATHIONE TRANSFERASE LAMBDA 2 (GSTL2)
AT4G01950	putative sn-glycerol-3-phosphate 2-O-acyltransferase	GLYCEROL-3-PHOSPHATE SN-2-ACYLTRANSFERASE 3 (GPAT3)	GLYCEROL-3-PHOSPHATE SN-2-ACYLTRANSFERASE 3 (ATGPAT3);GLYCEROL-3-PHOSPHATE SN-2-ACYLTRANSFERASE 3 (GPAT3)
AT4G33010	glycine decarboxylase P-protein 1;(source:Araport11)	GLYCINE DECARBOXYLASE P-PROTEIN 1 (GLDP1)	GLYCINE DECARBOXYLASE P-PROTEIN 1 (AtGLDP1);GLYCINE DECARBOXYLASE P-PROTEIN 1 (GLDP1)
AT1G70710	endo-1,4-beta-glucanase. Involved in cell elongation.	GLYCOSYL HYDROLASE 9B1 (GH9B1)	GLYCOSYL HYDROLASE 9B1 (ATGH9B1);CELLULASE 1 (CEL1);GLYCOSYL HYDROLASE 9B1 (GH9B1)
AT4G22666	Bifunctional inhibitor/lipid-transfer protein/seed storage 2S albumin superfamily protein;(source:Araport11)	GLYCOSYLPHOSPHATIDYLINOSITOL-ANCHORED LIPID PROTEIN TRANSFER 28 (LTPG28)	GLYCOSYLPHOSPHATIDYLINOSITOL-ANCHORED LIPID PROTEIN TRANSFER 28 (LTPG28)
AT4G37690	Unlike its close paralog MUCI10 (At2g22900), GT6 is not required for the biosynthesis of seed coat mucilage. GT6 is preferentially expressed in sub-epidermal cell layers of the seed coat.	GLYCOSYLTRANSFERASE 6 (GT6)	GLYCOSYLTRANSFERASE 6 (GT6)
AT1G15380	Glyoxalase which affects ABA?JA crosstalk.	GLYOXYLASE I 4 (GLYI4)	GLYOXYLASE I 4 (GLYI4)
AT5G39500	Encodes GNOM-LIKE1/ERMO1, a member of ARF-GEF family. Required for endoplasmic reticulum (ER) morphology. The mRNA is cell-to-cell mobile.	GNOM-LIKE 1 (GNL1)	GNOM-LIKE 1 (GNL1);ENDOPLASMIC RETICULUM MORPHOLOGY 1 (ERMO1)
AT3G61570	This gene is predicted to encode a protein that functions as a Golgi apparatus structural component known as a golgin in mammals and yeast. A fluorescently-tagged version of GC3 co-localizes with Golgi markers, and this localization appears to be replicated using the C-terminal (161 aa) portion of the protein.	GRIP-RELATED ARF-BINDING DOMAIN-CONTAINING PROTEIN 1 (GDAP1)	GOLGIN CANDIDATE 3 (GC3);GRIP-RELATED ARF-BINDING DOMAIN-CONTAINING PROTEIN 1 (GDAP1)
AT3G47120	GDS1is a member of the C3H-type zinc finger family of proteins. Mutants display growth defects due to reduced cell number and size.	GROWTH, DEVELOPMENT AND SPLICING 1 (GDS1)	GROWTH, DEVELOPMENT AND SPLICING 1 (GDS1)
AT3G52910	Growth regulating factor encoding transcription activator. One of the nine members of a GRF gene family, containing nuclear targeting domain. Involved in leaf development and expressed in root, shoot and flower.	GROWTH-REGULATING FACTOR 4 (GRF4)	GROWTH-REGULATING FACTOR 4 (AtGRF4);GROWTH-REGULATING FACTOR 4 (GRF4)
AT1G33240	Encodes a plant transcriptional activator that contains two separate, but similar, trihelix DNA-binding domains, similar to GT-2. Gene is expressed in all aerial parts of the plant, with higher level of expression in siliques. At-GTL2 was thought to be a duplicated copy of this gene but is likely to be a cloning artefact, the result of a chimeric clone. Regulates ploidy-dependent cell growth in t…	GT-2-LIKE 1 (GTL1)	GT2-LIKE 1 (AT-GTL1);GT2-LIKE 2 (AT-GTL2);GT-2-LIKE 1 (GTL1); (ATGTL1)
AT4G18880	Encodes a member of Heat Stress Transcription Factor(Hsf) family that is a substrate of the MPK3/MPK6 signaling and regulates stress responses.	HEAT SHOCK TRANSCRIPTION FACTOR A4A (HSF A4A)	HEAT SHOCK TRANSCRIPTION FACTOR A4A (HSF A4A);ARABIDOPSIS THALIANA HEAT SHOCK TRANSCRIPTION FACTOR A4A (AT-HSFA4A)
AT3G51910	member of Heat Stress Transcription Factor (Hsf) family The mRNA is cell-to-cell mobile.	HEAT SHOCK TRANSCRIPTION FACTOR A7A (HSFA7A)	ARABIDOPSIS THALIANA HEAT SHOCK TRANSCRIPTION FACTOR A7A (AT-HSFA7A);HEAT SHOCK TRANSCRIPTION FACTOR A7A (HSFA7A)
AT5G03720	Member of Heat Stress Transcription Factor (Hsf) family. Expression is regulated by DREB2A and in turn HSFA3 regulates the expression of hsps Hsp18.1-CI and Hsp26.5-MII35S. Involved in establishing thermotolerence.	HEAT SHOCK TRANSCRIPTION FACTOR A3 (HSFA3)	ARABIDOPSIS THALIANA HEAT SHOCK TRANSCRIPTION FACTOR A3 (AT-HSFA3);HEAT SHOCK TRANSCRIPTION FACTOR A3 (HSFA3)
AT2G32120	heat-shock protein 70T-2;(source:Araport11)	HEAT-SHOCK PROTEIN 70T-2 (HSP70T-2)	HEAT-SHOCK PROTEIN 70T-2 (HSP70T-2)
AT1G23000	Heavy metal transport/detoxification superfamily protein;(source:Araport11)	HEAVY METAL ASSOCIATED PROTEIN 5 (ATHMP05)	HEAVY METAL ASSOCIATED PROTEIN 5 (ATHMP05)
AT2G24150	heptahelical transmembrane protein HHP3	HEPTAHELICAL PROTEIN 3 (HHP3)	HEPTAHELICAL PROTEIN 3 (HHP3)
AT1G30570	Encodes HERCULES2 (HERK2), a receptor kinase regulated by Brassinosteroids and required for cell elongation during vegetative growth.	HERCULES RECEPTOR KINASE 2 (HERK2)	HERCULES RECEPTOR KINASE 2 (HERK2)
AT1G14900	Encodes a protein belonging to the subgroup of HMGA (high mobility group A) proteins that interact with A/T-rich stretches of DNA.	HIGH MOBILITY GROUP A (HMGA)	HIGH MOBILITY GROUP A (HMGA)
AT3G19040	Encodes a protein similar to TATA-binding protein-associated factor TAF1 (a.k.a. TAFII250) with histone acetyltransferase activity. It is required in integrating light signals to regulate gene expression and growth.	HISTONE ACETYLTRANSFERASE OF THE TAFII250 FAMILY 2 (HAF2)	TBP-ASSOCIATED FACTOR 1 (TAF1);TBP-ASSOCIATED FACTOR 1B (TAF1B);HISTONE ACETYLTRANSFERASE OF THE TAFII250 FAMILY 2 (HAF2)
AT3G44680	Encodes HDA9 (a RPD3-like histone deacetylase). Functions in promoting the onset of leaf senescence.The hda9 mutant shows enhanced H3K9 acetylation levels,based on immunodetection using H3K9ac antibodies.	HISTONE DEACETYLASE 9 (HDA9)	HISTONE DEACETYLASE 9 (HDA9); (HDA09); (ATHDA9);HISTONE DEACETYLASE 9 (HDAC9); (ATHDAC9)
AT3G28920	homeobox protein 34;(source:Araport11)	HOMEOBOX PROTEIN 34 (HB34)	HOMEOBOX PROTEIN 34 (AtHB34);HOMEOBOX PROTEIN 34 (HB34);ZINC FINGER HOMEODOMAIN 9 (ZHD9)
AT5G65310	Encodes a class I HDZip (homeodomain-leucine zipper) protein that is a positive regulator of ABA-responsiveness, mediating the inhibitory effect of ABA on growth during seedling establishment.	HOMEOBOX PROTEIN 5 (HB5)	HOMEOBOX PROTEIN 5 (ATHB5); (ATHB-5);HOMEOBOX PROTEIN 5 (HB5)
AT5G46880	homeobox-7;(source:Araport11)	HOMEOBOX-7 (HB-7)	HOMEOBOX-7 (HB-7);HOMEODOMAIN GLABROUS 5 (HDG5)
AT2G01430	ATHB17 is a member of the HD-Zip transcription factor family. It is expressed most strongly in roots at different stages of development and induced by ABA, paraquat, drought, and NaCl treatments. Loss of function mutants are more sensitive to salt and drought stress.The protein is nuclear localized and has been shown to bind to the promoter of SIG5 and other genes.	HOMEOBOX-LEUCINE ZIPPER PROTEIN 17 (HB17)	HOMEOBOX-LEUCINE ZIPPER PROTEIN 17 (ATHB17);ARABIDOPSIS THALIANA HOMEOBOX-LEUCINE ZIPPER PROTEIN 17 (ATHB-17);HOMEOBOX-LEUCINE ZIPPER PROTEIN 17 (HB17)
AT3G60390	Encodes homeobox protein HAT3.	HOMEOBOX-LEUCINE ZIPPER PROTEIN 3 (HAT3)	HOMEOBOX-LEUCINE ZIPPER PROTEIN 3 (HAT3)
AT1G73360	Encodes a homeobox-leucine zipper family protein belonging to the HD-ZIP IV family. It is involved in trichome branching. The transcription factor directly upregulates the expression of several cell-wall-loosening protein genes and reveals the important role that these target genes play in coordinating cell-wall extensibility with root development.	HOMEODOMAIN GLABROUS 11 (HDG11)	HOMEODOMAIN GLABROUS 11 (HDG11);ENHANCED DROUGHT TOLERANCE 1 (EDT1);HOMEODOMAIN GLABROUS 11 (ATHDG11); (ATEDT1)
AT2G23670	homolog of Synechocystis YCF37;(source:Araport11)	HOMOLOG OF SYNECHOCYSTIS YCF37 (YCF37)	HOMOLOG OF SYNECHOCYSTIS YCF37 (YCF37)
AT1G17550	Protein Phosphatase 2C	HOMOLOGY TO ABI2 (HAB2)	HOMOLOGY TO ABI2 (HAB2); (ATHAB2); (NHL29)
AT1G25550	myb-like transcription factor family protein;(source:Araport11)	HRS1 HOMOLOG3 (HHO3)	HRS1 HOMOLOG3 (HHO3);NITRATE-INDUCIBLE, GARP-TYPE TRANSCRIPTIONAL REPRESSOR 1/HYPERSENSITIVE TO LOW PI-ELICITED PRIMARY ROOT SHORTENING 1.1 (NIGT1.1)
AT4G24960	Homologous to a eukaryote specific ABA- and stress-inducible gene first isolated from barley. Groups in one subfamily with ATHVA22E. Along with other members of the ATHVA22 family, it may be involved in regulation of autophagy during development. The mRNA is cell-to-cell mobile.	HVA22 HOMOLOGUE D (HVA22D)	ARABIDOPSIS THALIANA HVA22 HOMOLOGUE D (ATHVA22D);HVA22 HOMOLOGUE D (HVA22D)
AT2G45630	Hydroxyphenylpyruvate reductase (HPPR) family member with low activity.	HYDROXYPHENYLPYRUVATE REDUCTASE 4 (HPPR4)	HYDROXYPHENYLPYRUVATE REDUCTASE 4 (HPPR4)
AT3G54590	Encodes a hydroxyproline-rich glycoprotein. The mRNA is cell-to-cell mobile.	HYDROXYPROLINE-RICH GLYCOPROTEIN (HRGP1)	HYDROXYPROLINE-RICH GLYCOPROTEIN (ATHRGP1);HYDROXYPROLINE-RICH GLYCOPROTEIN (HRGP1);EXTENSIN 2 (EXT2)
AT1G12550	Encodes a hydroxypyruvate reductase that reduces HP to glycerate and shows even more activity with glyoxylate, a more upstream intermediate of the photorespiratory cycle. It is likely targeted to the chloroplast where it could provide a compensatory bypass for the reduction of HP and glyoxylate within this compartment. Together with HPPR2 and TAT1 involved in the biosynthesis of pHPL from tyrosin…	HYDROXYPYRUVATE REDUCTASE 3 (HPR3)	HYDROXYPYRUVATE REDUCTASE 3 (HPR3);HYDROXYPHENYLPYRUVATE REDUCTASE 3 (HPPR3)
AT3G01290	SPFH/Band 7/PHB domain-containing membrane-associated protein family;(source:Araport11)	HYPERSENSITIVE INDUCED REACTION 2 (HIR2)	HYPERSENSITIVE INDUCED REACTION 2 (HIR2); (AtHIR2)
AT3G10930	Encodes a small secreted signaling peptide that processed both N- and C-terminally after translation and is rapidly induced in response to ROS and flg22-induced stress and may act as a negative modulator of stress-induced ROS signalling.	IDA-LIKE7 (IDL7)	IDA-LIKE7 (IDL7)
AT2G43060	ILI1 binding bHLH 1;(source:Araport11)	ILI1 BINDING BHLH 1 (IBH1)	ILI1 BINDING BHLH 1 (IBH1); (ATIBH1)
AT1G18670	Encodes a cyclin-dependent kinase-like protein with a ser/thr protein kinase domain and an N-terminal myristoylation sequence. Mutants in this gene are unable to express female sterility in response to beta-aminobutyric acid, as wild type plants do.	IMPAIRED IN BABA-INDUCED STERILITY 1 (IBS1)	IMPAIRED IN BABA-INDUCED STERILITY 1 (IBS1)
AT5G08550	Encodes a transcriptional repressor that is homologous to the C-terminal region of mammalian GC binding factor. It regulates endoreduplication through control of CYC2A expression.	INCREASED LEVEL OF POLYPLOIDY1-1D (ILP1)	INCREASED LEVEL OF POLYPLOIDY1-1D (ILP1)
AT2G02070	RAVEN is part of the network regulated by BLJUEJAY, JACKDAW, SACRECROW and SHORT-ROOT to regulate root tissue patterning through cell lineage specification and asymmetric cell division. RAVEN is directly activated by SHORT-ROOT and directly repressed by JACKDAW.	INDETERMINATE(ID)-DOMAIN 5 (IDD5)	INDETERMINATE(ID)-DOMAIN 5 (AtIDD5);INDETERMINATE(ID)-DOMAIN 5 (IDD5);RAVEN (RVN)
AT1G04550	IAA12/BDL plays a role in auxin-mediated processes of apical-basal patterning in the embryo. bdl mutants lack a primary root meristem	INDOLE-3-ACETIC ACID INDUCIBLE 12 (IAA12)	BODENLOS (BDL);INDOLE-3-ACETIC ACID INDUCIBLE 12 (IAA12)
AT4G05530	Encodes a peroxisomal member of the short-chain dehydrogenase/reductase (SDR) family of enzymes. Loss of IBR1 function causes increased resistance to indole-3-butyric acid without affecting plant responses to IAA, NAA, and 2,4-D. This enzyme may be responsible for catalyzing a dehydrogenation step in the beta-oxidation-like conversion of IBA to IAA. The mRNA is cell-to-cell mobile.	INDOLE-3-BUTYRIC ACID RESPONSE 1 (IBR1)	INCREASED BOTRYTIS RESISTANCE 1 (IBR1);INDOLE-3-BUTYRIC ACID RESPONSE 1 (IBR1);SHORT-CHAIN DEHYDROGENASE/REDUCTASE A (SDRA)
AT3G25655	Similar to Inflorescence Deficient in Abscission (IDA). Involved in floral organ abscission.	INFLORESCENCE DEFICIENT IN ABSCISSION (IDA)-LIKE 1 (IDL1)	INFLORESCENCE DEFICIENT IN ABSCISSION (IDA)-LIKE 1 (IDL1)
AT3G07170	Sterile alpha motif (SAM) domain-containing protein;(source:Araport11)	INVOLVED IN RRNA PROCESSING 1 (IRP1)	INVOLVED IN RRNA PROCESSING 1 (IRP1)
AT4G23060	Member of IQ67 (CaM binding) domain containing family.	IQ-DOMAIN 22 (IQD22)	IQ-DOMAIN 22 (IQD22)
AT3G22190	Member of IQ67 (CaM binding) domain containing family.	IQ-DOMAIN 5 (IQD5)	IQ-DOMAIN 5 (IQD5)
AT1G18870	Encodes a protein with isochorismate synthase activity involved in phylloquinone biosynthesis. Mutant studies of this gene's function suggest that its function is redundant with that of ICS1 (AT1G7410).	ISOCHORISMATE SYNTHASE 2 (ICS2)	ISOCHORISMATE SYNTHASE 2 (ICS2);ARABIDOPSIS ISOCHORISMATE SYNTHASE 2 (ATICS2)
AT5G19040	Encodes cytokinin synthase.	ISOPENTENYLTRANSFERASE 5 (IPT5)	ARABIDOPSIS THALIANA ISOPENTENYLTRANSFERASE 5 (ATIPT5);ISOPENTENYLTRANSFERASE 5 (IPT5)
AT3G23630	Encodes an isopentenyl transferase involved in cytokinin biosynthesis.	ISOPENTENYLTRANSFERASE 7 (IPT7)	ARABIDOPSIS THALIANA ISOPENTENYLTRANSFERASE 7 (ATIPT7);ISOPENTENYLTRANSFERASE 7 (IPT7)
AT3G16450	Mannose-binding lectin superfamily protein;(source:Araport11)	JACALIN-RELATED LECTIN 33 (JAL33)	JACALIN-RELATED LECTIN 33 (JAL33)
AT1G19180	JAZ1 is a nuclear-localized protein involved in jasmonate signaling. JAZ1 transcript levels rise in response to a jasmonate stimulus. JAZ1 can interact with the COI1 F-box subunit of an SCF E3 ubiquitin ligase in a yeast-two-hybrid assay only in the presence of jasmonate-isoleucine (JA-ILE) or coronatine. Application of jasmonate methyl ester to Arabidopsis roots reduces the levels of a JAZ1:GUS …	JASMONATE-ZIM-DOMAIN PROTEIN 1 (JAZ1)	JASMONATE-ZIM-DOMAIN PROTEIN 1 (JAZ1); (TIFY10A); (ATJAZ1)
AT5G46910	H3K27me3 demethylase involved in temperature and photoperiod dependent repressing of flowering.	JUMONJI 13 (JMJ13)	JUMONJI 13 (JMJ13)
AT2G35060	potassium transporter	K+ UPTAKE PERMEASE 11 (KUP11)	K+ UPTAKE PERMEASE 11 (KUP11)
AT1G70300	potassium transporter	K+ UPTAKE PERMEASE 6 (KUP6)	K+ UPTAKE PERMEASE 6 (KUP6)
AT1G31350	KAR-UP F-box 1;(source:Araport11)	KAR-UP F-BOX 1 (KUF1)	KAR-UP F-BOX 1 (KUF1)
AT5G08390	One of four katanin p80 subunits. Involved in targeting of katanin complex to crossover and branch points to properly sever microtubules.	KATANIN P80 SUBUNIT 3 (KTN80.3)	KATANIN P80 SUBUNIT 3 (KTN80.3)
AT5G23430	One of four katanin p80 subunits. Involved in targeting of katanin complex to crossover and branch points to properly sever microtubules.	KATANIN P80 SUBUNIT 4 (KTN80.4)	KATANIN P80 SUBUNIT 4 (KTN80.4)
AT3G61980	Encodes a Kazal-type serine proteinase inhibitor that is highly expressed in seedlings and flowers.	KAZAL-TYPE PROTEINASE INHIBITOR 1 (KPI-1)	KAZAL-TYPE PROTEINASE INHIBITOR 1 (KPI-1); (ATKPI-1)
AT1G23390	A kelch domain-containing F-box protein. Its N terminus contains a typical F-box motif but its C-terminal domain only consists of one predicted kelch motif. Predicted to be stu Interacts with chalcone synthase CHS to mediate CHS ubiquitination and degradation.	KELCH DOMAIN-CONTAINING F-BOX PROTEIN (KFB)	KELCH DOMAIN-CONTAINING F-BOX PROTEIN (KFB)
AT3G02880	Leucine-rich repeat protein kinase family protein;(source:Araport11)	KINASE 7 (KIN7)	KINASE 7 (KIN7)
AT4G05190	ATK5 encodes a kinesin protein involved in microtubule spindle morphogenesis. It acts as a minus-end directed motor as well as a plus-end tracking protein (+TIP). Localizes to mitotic spindle midzones and regions rich in growing plus-ends within phragmoplasts.	KINESIN 5 (ATK5)	KINESIN 5 (ATK5)
AT4G39050	Kinesin motor family protein;(source:Araport11)	KINESIN 7.4 (KIN7.4)	KINESIN 7.4 (KIN7.4)
AT3G19150	Kip-related protein (KRP) gene, encodes CDK (cyclin-dependent kinase) inhibitor (CKI), negative regulator of cell division. Binds to D type cyclins. A member of seven KRP genes found in Arabidopsis thaliana. Differential expression patterns for distinct KRPs were revealed by in situ hybridization. KRP6 appears to be targeted for degradation by RHF1a and RHF2a to allow mitotic divisions during gam…	KIP-RELATED PROTEIN 6 (KRP6)	KIP-RELATED PROTEIN 6 (KRP6); (ICK4);ARABIDOPSIS CDK INHIBITOR 1 (ACK1); (ATKRP6)
AT2G44130	Encodes a member of a family of F-box proteins, called the KISS ME DEADLY (KMD) family. Component of SCF ubiquitin protein ligase, interacts with phenylalanine ammonia-lyase. AtKFB39 is a homolog of previously identified AtKFB50 (At3g59940) and specifically interacts with Arabidopsis PAL3 and PAL4 in vitro. In planta, together with AtKFB01, KFB20 and KFB50, it regulates PAL protein stability thus…	KISS ME DEADLY 3 (KMD3)	KISS ME DEADLY 3 (KMD3);KELCH-DOMAIN-CONTAINING F-BOX PROTEIN 39 (KFB39)
AT3G20490	Involved in DNA repair. Mutants show accumulation of DNA lesions upon genotoxic stress	KNOTEN1 (KNO1)	KNOTEN1 (KNO1)
AT1G65610	Six-hairpin glycosidases superfamily protein;(source:Araport11)	KORRIGAN 2 (KOR2)	ARABIDOPSIS THALIANA GLYCOSYL HYDROLASE 9A2 (ATGH9A2);KORRIGAN 2 (KOR2); (ATKOR2)
AT5G14760	At5g14760 encodes for L-aspartate oxidase involved in the early steps of NAD biosynthesis. In contrary to the EC 1.4.3.16 (l-aspartate oxidase - deaminating) the enzyme catalyzes the reaction L-aspartate + O2 = iminoaspartate (alpha-iminosuccinate) + H2O2	L-ASPARTATE OXIDASE (AO)	L-ASPARTATE OXIDASE (AO);FLAGELLIN-INSENSITIVE 4 (FIN4)
AT5G06740	Concanavalin A-like lectin protein kinase family protein;(source:Araport11)	L-TYPE LECTIN RECEPTOR KINASE S.5 (LECRK-S.5)	L-TYPE LECTIN RECEPTOR KINASE S.5 (LECRK-S.5)
AT5G55830	Concanavalin A-like lectin protein kinase family protein;(source:Araport11)	L-TYPE LECTIN RECEPTOR KINASE S.7 (LECRK-S.7)	L-TYPE LECTIN RECEPTOR KINASE S.7 (LECRK-S.7)
AT3G08870	Concanavalin A-like lectin protein kinase family protein;(source:Araport11)	L-TYPE LECTIN RECEPTOR KINASE VI.1 (LECRK-VI.1)	L-TYPE LECTIN RECEPTOR KINASE VI.1 (LECRK-VI.1)
AT5G12330	A member of SHI gene family. Arabidopsis thaliana has ten members that encode proteins with a RING finger-like zinc finger motif. Despite being highly divergent in sequence, many of the SHI-related genes are partially redundant in function and synergistically promote gynoecium, stamen and leaf development in Arabidopsis. Expressed in lateral root primordia and induced by auxin. SWP1 is involved i…	LATERAL ROOT PRIMORDIUM 1 (LRP1)	LATERAL ROOT PRIMORDIUM 1 (LRP1)
AT4G20380	LSD1 monitors a superoxide-dependent signal and negatively regulates a plant cell death pathway. contains zinc-finger motifs. LSD1 negatively regulates a basal defense pathway that can act upstream or independently of both NIM1/NPR1 function and SA accumulation following avirulent or virulent pathogen challenge	LESION SIMULATING DISEASE 1 (LSD1)	LESION SIMULATING DISEASE 1 (LSD1);CHILLING SENSITIVE 4 (CHS4); (CHS4)
AT1G62440	encodes a paralog of LRX1 (LEUCINE-RICH REPEAT/EXTENSIN 1) which acts synergistically with LRX1 in root hair cell morphogenesis.	LEUCINE-RICH REPEAT/EXTENSIN 2 (LRX2)	LEUCINE-RICH REPEAT/EXTENSIN 2 (LRX2)
AT4G13340	Leucine rich extensin protein involved in cell wall biogenesis and organization. Interacts with several members of the RALF family of ligand peptides.	LEUCINE-RICH REPEAT/EXTENSIN 3 (LRX3)	LEUCINE-RICH REPEAT/EXTENSIN 3 (LRX3)
AT2G24200	Cytosol aminopeptidase family protein;(source:Araport11)	LEUCYL AMINOPEPTIDASE 1 (LAP1)	LEUCYL AMINOPEPTIDASE 1 (LAP1); (ATLAP1)
AT5G01240	Encodes LAX1 (LIKE AUXIN RESISTANT), a member of the AUX1 LAX family of auxin influx carriers. Required for the establishment of embryonic root cell organization.	LIKE AUXIN RESISTANT 1 (LAX1)	LIKE AUXIN RESISTANT 1 (LAX1)
AT2G15230	Lipase active on medium and short chain triacylglycerols, but not on phospho- or galactolipids. Active between pH4 and 7 with an optimum at pH6. Knock-out mutant has not obvious phenotype. Predicted to be extracellular.	LIPASE 1 (LIP1)	LIPASE 1 (LIP1);LIPASE 1 (ATLIP1)
AT1G24793	UDP-3-O-acyl N-acetylglycosamine deacetylase family protein;(source:Araport11)	LIPID X C1 (LPXC1)	LIPID X C1 (LPXC1); (ATLPXC1)
AT1G17420	LOX3 encode a Lipoxygenase. Lipoxygenases (LOXs) catalyze the oxygenation of fatty acids (FAs).	LIPOXYGENASE 3 (LOX3)	LIPOXYGENASE 3 (LOX3);ARABIDOPSIS THALIANA LIPOXYGENASE 3 (ATLOX3)
AT4G30980	Encodes a basic helix-loop-helix (bHLH) protein that regulates root hair and sperm cell development. One of the three Arabidopsis homologs of the Lotus japonicus ROOTHAIRLESS1 (LjRHL1) gene: At2g24260 (AtLRL1), At4g30980 (AtLRL2), and At5g58010 (AtLRL3).	LJRHL1-LIKE 2 (LRL2)	LJRHL1-LIKE 2 (LRL2);DEFECTIVE REGION OF POLLEN 2 (DROP2)
AT2G28500	LOB domain-containing protein 11;(source:Araport11)	LOB DOMAIN-CONTAINING PROTEIN 11 (LBD11)	LOB DOMAIN-CONTAINING PROTEIN 11 (LBD11)
AT2G30340	Lateral Organ Boundaries domain protein. LOB13 promotes lateral root formation.	LOB DOMAIN-CONTAINING PROTEIN 13 (LBD13)	LOB DOMAIN-CONTAINING PROTEIN 13 (LBD13)
AT2G40470	LOB-domain containing protein. Involved in regulation of xylem differentiation- acts as a regulator of VND7 which is a master regulator of xylem cell differentiation.	LOB DOMAIN-CONTAINING PROTEIN 15 (LBD15)	LOB DOMAIN-CONTAINING PROTEIN 15 (LBD15)
AT1G67100	LOB domain-containing protein 40;(source:Araport11)	LOB DOMAIN-CONTAINING PROTEIN 40 (LBD40)	LOB DOMAIN-CONTAINING PROTEIN 40 (LBD40)
AT5G26140	Putative lysine decarboxylase family protein;(source:Araport11)	LONELY GUY 9 (LOG9)	LONELY GUY 9 (LOG9); (ATLOG9)
AT4G23850	AMP-dependent synthetase and ligase family protein;(source:Araport11)	LONG-CHAIN ACYL-COA SYNTHETASE 4 (LACS4)	LONG-CHAIN ACYL-COA SYNTHETASE 4 (LACS4)
AT5G56170	LORELEI-LIKE-GPI-ANCHORED PROTEIN 1;(source:Araport11)	LORELEI-LIKE-GPI-ANCHORED PROTEIN 1 (LLG1)	LORELEI-LIKE-GPI-ANCHORED PROTEIN 1 (LLG1)
AT4G36910	Encodes a single cystathionine beta-synthase domain-containing protein. Modulates development by regulating the thioredoxin system.	LOSS OF THE TIMING OF ET AND JA BIOSYNTHESIS 2 (LEJ2)	LOSS OF THE TIMING OF ET AND JA BIOSYNTHESIS 2 (LEJ2);CYSTATHIONE [BETA]-SYNTHASE DOMAIN-CONTAINING PROTEIN 2 (CDCP2);CBS DOMAIN CONTAINING PROTEIN 1 (CBSX1)
AT1G71040	Encodes LPR2. Function together with LPR1 (AT1G23010) and a P5-type ATPase (At5g23630/PDR2) in a common pathway that adjusts root meristem activity to Pi (inorganic phosphate) availability.	LOW PHOSPHATE ROOT2 (LPR2)	LOW PHOSPHATE ROOT2 (LPR2)
AT5G51545	Encodes LPA2 (low psii accumulation2), an intrinsic thylakoid membrane protein required for efficient assembly of Photosystem II.	LOW PSII ACCUMULATION2 (LPA2)	LOW PSII ACCUMULATION2 (LPA2)
AT2G02100	Predicted to encode a PR (pathogenesis-related) protein. Belongs to the plant defensin (PDF) family with the following members: At1g75830/PDF1.1, At5g44420/PDF1.2a, At2g26020/PDF1.2b, At5g44430/PDF1.2c, At2g26010/PDF1.3, At1g19610/PDF1.4, At1g55010/PDF1.5, At2g02120/PDF2.1, At2g02100/PDF2.2, At2g02130/PDF2.3, At1g61070/PDF2.4, At5g63660/PDF2.5, At2g02140/PDF2.6, At5g38330/PDF3.1 and At4g30070/PDF…	LOW-MOLECULAR-WEIGHT CYSTEINE-RICH 69 (LCR69)	LOW-MOLECULAR-WEIGHT CYSTEINE-RICH 69 (LCR69); (PDF2.2)
AT2G24330	Encodes one of two LUNAPARK proteins in Arabidopsis. Both LNPA and LNPB are predominantly distributed throughout the ER, but not preferentially localized at the three-way junctions. Mutation of both LNPA and LNPB together caused the cortical ER to develop poor ER cisternae and a less dense tubular network. E3 ligase involved in degradation of RHD3 to maintain a tubular ER network.	LUNAPARK1 (LNP1)	LUNAPARK1 (LNP1);LUNAPARK B (LNPB)
AT4G27940	manganese tracking factor for mitochondrial SOD2;(source:Araport11)	MANGANESE TRACKING FACTOR FOR MITOCHONDRIAL SOD2 (MTM1)	ARABIDOPSIS MANGANESE TRACKING FACTOR FOR MITOCHONDRIAL SOD2 (ATMTM1);MANGANESE TRACKING FACTOR FOR MITOCHONDRIAL SOD2 (MTM1)
AT1G51630	O-fucosyltransferase family protein;(source:Araport11)	MANNAN SYNTHESIS RELATED 2 (MSR2)	MANNAN SYNTHESIS RELATED 2 (MSR2); (ATMSR2)
AT1G32320	member of MAP Kinase Kinase	MAP KINASE KINASE 10 (MKK10)	MAP KINASE KINASE 10 (ATMKK10);MAP KINASE KINASE 10 (MKK10)
AT4G08500	Encodes a member of the A1 subgroup of the MEKK (MAPK/ERK kinase kinase) family. MEKK is another name for Mitogen-Activated Protein Kinase Kinase Kinase (MAPKKK or MAP3K). This subgroup has four members: At4g08500 (MEKK1, also known as ARAKIN, MAP3Kb1, MAPKKK8), At4g08480 (MEKK2, also known as MAP3Kb4, MAPKKK9), At4g08470 (MEKK3, also known as MAP3Kb3, MAPKKK10) and At4g12020 (MEKK4, also known a…	MAPK/ERK KINASE KINASE 1 (MEKK1)	(MAPKKK8);MAPK/ERK KINASE KINASE 1 (MEKK1); (ATMEKK1); (ARAKIN)
AT5G42600	Encodes an oxidosqualene synthase that produces the monocyclic triterpene marneral. Crucial for growth and development.	MARNERAL SYNTHASE 1 (MRN1)	MARNERAL SYNTHASE 1 (MRN1)
AT1G70170	mutant has Late flowering; Early senescence; Matrix Metalloproteinase	MATRIX METALLOPROTEINASE (MMP)	MATRIX METALLOPROTEINASE (MMP); (AT2-MMP)
AT4G08850	MIK1 encodes a receptor kinase that forms a complex with MDIS1/MIK2 and binds LURE1, the female pollen guidance chemi-attractant. MIK1 phosphorylates MDIS1 and is autophosphorylated.	MDIS1-INTERACTING RECEPTOR LIKE KINASE2 (MIK2)	MDIS1-INTERACTING RECEPTOR LIKE KINASE2 (MIK2)
AT3G09180	mediator of RNA polymerase II transcription subunit;(source:Araport11)	MEDIATOR 3 (MED3)	MEDIATOR 3 (MED3)
AT1G37140	Amember of mei2-like gene family; phylogenetic analysis revealed that it belongs to the fourth clade of mei2-like proteins, with conserved C-terminal RNA recognition motif (RRM) only. MCT1 expression is increased in the presence of ABA and RNAi suppression showed increased germination rates in the presence of ABA.	MEI2 C-TERMINAL RRM ONLY LIKE 1 (MCT1)	MEI2 C-TERMINAL RRM ONLY LIKE 1 (MCT1)
AT5G54110	Encodes a highly polar protein with more than 60% hydrophilic amino acid residues that is associated with the plasma membrane. It has limited secondary structure similarity to VAP-33 from Aplysia, which may be involved in membrane trafficking. The mRNA is cell-to-cell mobile.	MEMBRANE-ASSOCIATED MANNITOL-INDUCED (MAMI)	MEMBRANE-ASSOCIATED MANNITOL-INDUCED (ATMAMI);MEMBRANE-ASSOCIATED MANNITOL-INDUCED (MAMI)
AT1G79340	Encodes MCP2d, the predominant and constitutively expressed member of type II metacaspases (MCPs). MCP2d plays a positive regulatory role in biotic and abiotic stress-induced programmed cell death (PCD). Arabidopsis contains three type I MCP genes (MCP1a-c) and six type II MCP genes (MCP2a?f): AtMCP1a/At5g64240, AtMCP1b/At1g02170, AtMCP1c/At4g25110, AtMCP2a/At1g79310, AtMCP2b/At1g79330, AtMCP2c/A…	METACASPASE 4 (MC4)	METACASPASE 4 (AtMC4);METACASPASE 4 (MC4);METACASPASE 2D (MCP2d);METACASPASE 2D (AtMCP2d)
AT5G59800	Encodes a protein containing a methyl-CpG-binding domain that acts as an anti-silencing factor that prevent gene repression and DNA hypermethylation by tethering other anti-silencing factors to methylated DNA, which enables the function of DNA demethylases that in turn limit DNA methylation and prevent transcriptional gene silencing.	METHYL-CPG-BINDING DOMAIN 7 (MBD7)	ARABIDOPSIS THALIANA METHYL-CPG-BINDING DOMAIN 7 (ATMBD7);METHYL-CPG-BINDING DOMAIN 7 (MBD7)
AT5G16470	zinc finger (C2H2 type) family protein;(source:Araport11)	METHYLENE BLUE SENSITIVITY 2 (MBS2)	METHYLENE BLUE SENSITIVITY 2 (MBS2)
AT1G48267	Encodes a microRNA that targets several PPR family members. MicroRNAs are regulatory RNAs with a mature length of ~21-nucleotides that are processed from hairpin precursors by Dicer-like enzymes. MicroRNAs can negatively regulate gene expression by attenuating translation or by directing mRNA cleavage.Mature sequence: UCAAUGCAUUGAAAGUGACUA. Pri-mRNA coordinates for MIR161 (converted to TAIR10 bas…	MICRORNA161 (MIR161)	MICRORNA161 (MIR161)
AT2G46685	Encodes a microRNA that targets several HD-ZIPIII family members including PHV, PHB, REV, ATHB-8, and ATHB-15. This particular miRNA is involved in the regulation of vascular development in inflorescence stems, primarily through the regulation of mRNA cleavage of the class III homeodomain-leucine zipper transcription factor ATHB15. MicroRNAs are regulatory RNAs with a mature length of ~21-nucleot…	MICRORNA166A (MIR166A)	MICRORNA 166 (MIR166);MICRORNA166A (MIR166A)
AT2G22496	Encodes a microRNA of unknown function. MicroRNAs are regulatory RNAs with a mature length of ~21-nucleotides that are processed from hairpin precursors by Dicer-like enzymes. MicroRNAs can negatively regulate gene expression by attenuating translation or by directing mRNA cleavage. Mature sequence: UUCUGCUAUGUUGCUGCUCAU	MICRORNA779A (MIR779A)	MICRORNA779A (MIR779A)
AT2G25171	Encodes a microRNA of unknown function. MicroRNAs are regulatory RNAs with a mature length of ~21-nucleotides that are processed from hairpin precursors by Dicer-like enzymes. MicroRNAs can negatively regulate gene expression by attenuating translation or by directing mRNA cleavage. Mature sequence: UCCAAUAGGUCGAGCAUGUGC	MICRORNA862A (MIR862A)	MICRORNA862A (MIR862A)
AT1G14840	Encodes a microtubule associated protein (MAP70-4). Expressed in all tissues.	MICROTUBULE-ASSOCIATED PROTEINS 70-4 (MAP70-4)	MICROTUBULE-ASSOCIATED PROTEINS 70-4 (ATMAP70-4);MICROTUBULE-ASSOCIATED PROTEINS 70-4 (MAP70-4)
AT1G26800	MPSR1 is cytoplasmic E3 ligase that senses misfolded proteins independently of chaperones and targets those proteins for degradation via the 26S proteasome. Involved in the regulation of the homeostasis of sensor NLR immune receptors.	MISFOLDED PROTEIN SENSING RING E3 LIGASE 1 (MPSR1)	MISFOLDED PROTEIN SENSING RING E3 LIGASE 1 (MPSR1); (SNIPER2)
AT5G42130	Encodes a protein belonging to the mitochondrial carrier family and similar to animal mitoferrin but likely NOT to be located in the mitochondria, but rather in chloroplasts. It is likely to be involved in transporting iron into the chloroplast.	MITOFERRINLIKE1 (Mfl1)	MITOFERRINLIKE1 (Mfl1); (AtMfl1)
AT5G67080	member of MEKK subfamily	MITOGEN-ACTIVATED PROTEIN KINASE KINASE KINASE 19 (MAPKKK19)	MITOGEN-ACTIVATED PROTEIN KINASE KINASE KINASE 19 (MAPKKK19); (MKK19)
AT5G66850	Encodes a member of the MEKK subfamily that functions redundantly with MAPKKK3 to activate MPK3/6 downstream of multiple pattern recognition receptors and confer resistance to both bacterial and fungal pathogens.	MITOGEN-ACTIVATED PROTEIN KINASE KINASE KINASE 5 (MAPKKK5)	MITOGEN-ACTIVATED PROTEIN KINASE KINASE KINASE 5 (MAPKKK5)
AT2G01530	MLP-like protein 329;(source:Araport11)	MLP-LIKE PROTEIN 329 (MLP329)	MLP-LIKE PROTEIN 329 (MLP329);(ZUSAMMEN-CA)-ENHANCED 2 (ZCE2)
AT2G43290	Calmodulin-like MSS3.Encodes an endomembrane localized member of the CML subfamily VII. Contains a canonical CaM domain and unique N-terminal extension that distinguishes it from other members of the subfamily.	MULTICOPY SUPPRESSORS OF SNF4 DEFICIENCY IN YEAST 3 (MSS3)	MULTICOPY SUPPRESSORS OF SNF4 DEFICIENCY IN YEAST 3 (MSS3); (ATCML5)
AT3G61300	C2 calcium/lipid-binding plant phosphoribosyltransferase family protein;(source:Araport11)	MULTIPLE C2 DOMAIN AND TRANSMEMBRANE REGION PROTEIN 1 (MCTP8)	MULTIPLE C2 DOMAIN AND TRANSMEMBRANE REGION PROTEIN 1 (MCTP8)
AT3G03680	Member of a family of Multiple C2 Domain and Transmembrane Region Proteins.	MULTIPLE C2 DOMAIN AND TRANSMEMBRANE REGION PROTEIN 14 (MCTP14)	MULTIPLE C2 DOMAIN AND TRANSMEMBRANE REGION PROTEIN 14 (MCTP14)
AT3G57880	Required for maintenance of inflorescence and shoot SAMs and normal development of the derived vascular cambium, functions in the SAM to promote continuous organogenesis, affects SAM development through STM, where it affects intracellular localization of STM in SAM cells in the peripheral region and prevents STM localization toward the cell wall of SAM cells in the peripheral region.	MULTIPLE C2 DOMAIN AND TRANSMEMBRANE REGION PROTEIN 3 (MCTP3)	MULTIPLE C2 DOMAIN AND TRANSMEMBRANE REGION PROTEIN 3 (MCTP3);FT INTERACTING PROTEIN 3 (FTIP3)
AT1G30620	encodes a type-II membrane protein that catalyzes 4-epimerization of UDP-D-Xylose to UDP-L-Arabinose in vitro, the nucleotide sugar used by glycosyltransferases in the arabinosylation of cell wall polysaccharides and wall-resident proteoglycans.	MURUS 4 (MUR4)	HIGH SUGAR RESPONSE8 (HSR8);MURUS 4 (MUR4);UDP-D-XYLOSE 4-EPIMERASE 1 (UXE1)
AT3G18524	Encodes a DNA mismatch repair homolog of human MutS gene, MSH6. MSH2 is involved in maintaining genome stability and repressing recombination of mismatched heteroduplexes.There are four MutS genes in Arabidopsis, MSH2, MSH3, MSH6, and MSH7, which all act as heterodimers and bind to 51-mer duplexes. MSH2 has different binding specificity to different mismatches in combination with MSH3, MSH6, or M…	MUTS HOMOLOG 2 (MSH2)	MUTS HOMOLOG 2 (MSH2); (ATMSH2)
AT1G74080	Encodes a putative transcription factor, member of the R2R3 factor gene family (MYB122).	MYB DOMAIN PROTEIN 122 (MYB122)	MYB DOMAIN PROTEIN 122 (ATMYB122);MYB DOMAIN PROTEIN 122 (MYB122)
AT3G61250	LATE MERISTEM IDENTITY2 (LMI2) is a target of the meristem identity regulator LEAFY (LFY). Has a role in the meristem identity transition from vegetative growth to flowering. Member of the R2R3 factor gene family.	MYB DOMAIN PROTEIN 17 (MYB17)	MYB DOMAIN PROTEIN 17 (AtMYB17);MYB DOMAIN PROTEIN 17 (MYB17);LATE MERISTEM IDENTITY2 (LMI2)
AT5G40430	Encodes a putative transcription factor (MYB22).	MYB DOMAIN PROTEIN 22 (MYB22)	MYB DOMAIN PROTEIN 22 (MYB22);MYB DOMAIN PROTEIN 22 (AtMYB22)
AT5G61420	Encodes a nuclear localized member of the MYB transcription factor family. Involved in positive regulation of aliphatic glucosinolate biosynthesis.Expression is induced by touch, wounding and glucose.	MYB DOMAIN PROTEIN 28 (MYB28)	MYB DOMAIN PROTEIN 28 (MYB28);HIGH ALIPHATIC GLUCOSINOLATE 1 (HAG1)
AT3G28910	transcription factor myb homologue	MYB DOMAIN PROTEIN 30 (MYB30)	(ATMYB30);MYB DOMAIN PROTEIN 30 (MYB30)
AT4G38620	Encodes a R2R3 MYB protein which is involved in the response to UV-B. It functions as a repressor of target gene expression. One of its target genes encodes cinnamate 4-hydroxylase; mutants accumulate sinapate esters in their leaves. MYB4 binds to its own promoter and represses its own expression. Nuclear localization of MYB4 depends on the action of the beta importin SAD2. The mRNA is cell-to-ce…	MYB DOMAIN PROTEIN 4 (MYB4)	MYB DOMAIN PROTEIN 4 (ATMYB4);MYB DOMAIN PROTEIN 4 (MYB4)
AT5G12870	Encodes MYB46, member of the R2R3 factor gene family. Modulates Disease Susceptibility to Botrytis cinerea.	MYB DOMAIN PROTEIN 46 (MYB46)	MYB DOMAIN PROTEIN 46 (ATMYB46);MYB DOMAIN PROTEIN 46 (MYB46)
AT1G18710	Member of the R2R3 factor gene family. Promotes seed longevity (viability of seed over time.) Expressed in the chalazal seed coat. Overexpresion enhances resistance of seed to deterioration (PMID:32519347).	MYB DOMAIN PROTEIN 47 (MYB47)	MYB DOMAIN PROTEIN 47 (AtMYB47);MYB DOMAIN PROTEIN 47 (MYB47)
AT3G18100	Member of the R2R3 transcription factor gene family.	MYB DOMAIN PROTEIN 4R1 (MYB4R1)	MYB DOMAIN PROTEIN 4R1 (MYB4R1);MYB DOMAIN PROTEIN 4R1 (AtMYB4R1)
AT5G65230	Member of the R2R3 factor gene family.	MYB DOMAIN PROTEIN 53 (MYB53)	MYB DOMAIN PROTEIN 53 (AtMYB53);MYB DOMAIN PROTEIN 53 (MYB53)
AT1G08810	putative transcription factor of the R2R3-MYB gene family. Transcript increases under conditions that promote stomatal opening (white and blue light, abi1-1 mutation) and decreases under conditions that trigger stomatal closure (ABA, desiccation, darkness), with the exception of elevated CO2. Expressed exclusively in guard cells of all tissues. It is required for light-induced opening of stomata.…	MYB DOMAIN PROTEIN 60 (MYB60)	MYB DOMAIN PROTEIN 60 (MYB60);MYB DOMAIN PROTEIN 60 (AtMYB60)
AT1G68320	putative transcription factor: R2R3-MYB transcription family. Involved in regulation of phosphate starvation responses and gibberellic acid biosynthesis.	MYB DOMAIN PROTEIN 62 (MYB62)	MYB DOMAIN PROTEIN 62 (MYB62);MYB DOMAIN PROTEIN 62 (AtMYB62); (BW62B); (BW62C)
AT3G11440	Member of the R2R3-MYB gene family. Similar to GA-induced Barley myb gene. May be induced during germination in response to GA. Double mutants with MYB33 are male sterile, showing defects in pollen development and anther development. Contains a binding site for miRNA159 and may be spatially regulated by this micro RNA. A highly conserved RNA secondary structure abuts the miR159 binding site which…	MYB DOMAIN PROTEIN 65 (MYB65)	MYB DOMAIN PROTEIN 65 (ATMYB65);MYB DOMAIN PROTEIN 65 (MYB65)
AT2G23290	Member of the R2R3 factor gene family.	MYB DOMAIN PROTEIN 70 (MYB70)	MYB DOMAIN PROTEIN 70 (AtMYB70);MYB DOMAIN PROTEIN 70 (MYB70)
AT4G37260	Member of the R2R3 factor gene family. The mRNA is cell-to-cell mobile.	MYB DOMAIN PROTEIN 73 (MYB73)	(ATMYB73);MYB DOMAIN PROTEIN 73 (MYB73)
AT2G26960	Member of the R2R3 factor gene family.Expressed in microspores and required for progression into pollen mitosis I.	MYB DOMAIN PROTEIN 81 (MYB81)	MYB DOMAIN PROTEIN 81 (AtMYB81);MYB DOMAIN PROTEIN 81 (MYB81)
AT1G74430	Encodes a putative transcription factor (MYB95). The mRNA is cell-to-cell mobile.	MYB DOMAIN PROTEIN 95 (MYB95)	MYB DOMAIN PROTEIN 95 (MYB95);ARABIDOPSIS THALIANA MYB DOMAIN PROTEIN 95 (ATMYB95);ARABIDOPSIS THALIANA MYB DOMAIN CONTAINING PROTEIN 66 (ATMYBCP66)
AT1G14520	Encodes MIOX1. Belongs to myo-inositol oxygenase gene family.	MYO-INOSITOL OXYGENASE 1 (MIOX1)	MYO-INOSITOL OXYGENASE 1 (MIOX1)
AT2G19800	Encodes a myo-inositol oxygenase family gene.	MYO-INOSITOL OXYGENASE 2 (MIOX2)	MYO-INOSITOL OXYGENASE 2 (MIOX2)
AT5G43900	Encodes a member of the type XI myosin protein family that binds F-actin and co-localizes with actin filaments and peroxisomes. Homozygous mutants are reported to have pleiotropic effects in growth and fertility and may also be lethal. This protein is also involved in root hair growth and organelle trafficking. This protein interacts with RabC2a and RabD1 in a GTP-dependent manner.	MYOSIN 2 (MYA2)	MYOSIN 2 (MYA2)
AT4G30996	NKS1, a plant-specific gene, encodes a 19 kDa endomembrane-localized protein. It is part of SOS independent ion homeostasis regulation pathway.	NA(+)- AND K(+)-SENSITIVE 1 (NKS1)	NA(+)- AND K(+)-SENSITIVE 1 (NKS1)
AT5G66300	Encodes a NAC-domain transcription factor. Expressed in the vascular tissue.	NAC DOMAIN CONTAINING PROTEIN 105 (NAC105)	ARABIDOPSIS NAC DOMAIN CONTAINING PROTEIN 105 (ANAC105);VASCULAR-RELATED NAC-DOMAIN 3 (VND3);NAC DOMAIN CONTAINING PROTEIN 105 (NAC105)
AT1G32770	Encodes SND1, a NAC Domain transcription factor involved in secondary wall biosynthesis in fibers. Expressed specifically in interfascicular fibers and xylary fibers in stems. Expressed in the procambium of stem inflorescences and root. May act as a negative regulator of secondary wall thickening in xylary fibers. Acts redundantly with NST1 to control development of secondary walls in siliques.	NAC DOMAIN CONTAINING PROTEIN 12 (NAC012)	NAC DOMAIN CONTAINING PROTEIN 12 (ANAC012);SECONDARY WALL-ASSOCIATED NAC DOMAIN 1 (SND1);NAC SECONDARY WALL THICKENING PROMOTING 3 (NST3);NAC DOMAIN CONTAINING PROTEIN 12 (NAC012); (ATSND1)
AT1G54330	NAC domain containing protein 20;(source:Araport11)	NAC DOMAIN CONTAINING PROTEIN 20 (NAC020)	NAC DOMAIN CONTAINING PROTEIN 20 (ANAC020);NAC DOMAIN CONTAINING PROTEIN 20 (NAC020)
AT1G02220	NAC domain transcription factor which functions as a negative regulator of the TDIF-PXY module and fine-tunes TDIF signaling in vascular development. Controls the balance of xylem formation and cambial cell divisions.	NAC DOMAIN CONTAINING PROTEIN 3 (NAC003)	(XVP);NAC DOMAIN CONTAINING PROTEIN 3 (ANAC003);NAC DOMAIN CONTAINING PROTEIN 3 (NAC003)
AT3G04060	NAC046 is a member of the NAC domain containing family of transcription factors. It was identified in a screen for regulators of chlorophyll protein gene expression. Mutants in NAC046 have delayed senescence and increased CHL content suggesting a role in regulation of senescence and chlorophyll degradation.	NAC DOMAIN CONTAINING PROTEIN 46 (NAC046)	NAC DOMAIN CONTAINING PROTEIN 46 (anac046);NAC DOMAIN CONTAINING PROTEIN 46 (NAC046)
AT3G49530	Transcription factor that serves as a molecular link between cold signals and pathogen resistance responses. Undergoes proteolytic processing triggered by cold-induced changes in membrane fluidity.It relocates from the plasma membrane to the nucleus in response to ER stress. NAC062 is phosphorylated by SnRK2.8 at Thr-142.	NAC DOMAIN CONTAINING PROTEIN 62 (NAC062)	NAC DOMAIN CONTAINING PROTEIN 62 (ANAC062);NTM1 (NAC WITH TRANSMEMBRANE MOTIF 1)-LIKE 6 (NTL6);NAC DOMAIN CONTAINING PROTEIN 62 (NAC062)
AT2G20800	NAD(P)H dehydrogenase B4;(source:Araport11)	NAD(P)H DEHYDROGENASE B4 (NDB4)	NAD(P)H DEHYDROGENASE B4 (NDB4)
AT5G08740	Encodes a dedicated Type II NADPH dehydrogenase that catalyzes the penultimate step in phylloquinone (vitamin K1). biosynthesis	NAD(P)H DEHYDROGENASE C1 (NDC1)	NAD(P)H DEHYDROGENASE C1 (NDC1)
AT4G09350	Chaperone DnaJ-domain superfamily protein;(source:Araport11)	NADH DEHYDROGENASE-LIKE COMPLEX T (NdhT)	CHLORORESPIRATORY REDUCTION J (CRRJ);NADH DEHYDROGENASE-LIKE COMPLEX T (NdhT);DNA J PROTEIN C75 (DJC75)
AT5G11670	The malic enzyme (EC 1.1.1.40) encoded by AtNADP-ME2 is presumably a cytosolic enzyme involved in malate metabolism and possibly assisting the oxidative pentose phosphate pathway. AtNADP-ME2 counts for the major part of NADP-ME activity in mature tissues of Arabidopsis.	NADP-MALIC ENZYME 2 (NADP-ME2)	ARABIDOPSIS THALIANA NADP-MALIC ENZYME 2 (ATNADP-ME2);NADP-MALIC ENZYME 2 (NADP-ME2)
AT3G12700	Encodes an aspartic protease has an important regulatory function in chloroplasts that not only influences photosynthetic carbon metabolism but also plastid and nuclear gene expression.	NANA (NANA)	NANA (NANA)
AT2G27080	Late embryogenesis abundant (LEA) hydroxyproline-rich glycoprotein family;(source:Araport11)	NDR/HIN1-LIKE 13 (NHL13)	NDR/HIN1-LIKE 13 (NHL13)
AT1G28380	This gene is predicted to encode a protein involved in negatively regulating salicylic acid-related defense responses and cell death programs. nsl1 mutants develop necrotic lesions spontaneously and show other features of a defense response, such as higher levels of SA and disease resistance-related transcripts, in the absence of a biotic stimulus. The NSL1 protein is predicted to have a MACPF do…	NECROTIC SPOTTED LESIONS 1 (NSL1)	NECROTIC SPOTTED LESIONS 1 (NSL1)
AT4G14760	kinase interacting (KIP1-like) family protein;(source:Araport11)	NETWORKED 1B (NET1B)	NETWORKED 1B (NET1B)
AT1G03470	Encodes a member of the NET superfamily of proteins that potentially couples different membranes to the actin cytoskeleton in plant cells. It colocalizes with filamentous actin and is localized to the nuclear membrane and the vacuolar membrane.	NETWORKED 3A (NET3A)	NETWORKED 3A (NET3A)
AT2G30500	Kinase interacting (KIP1-like) family protein;(source:Araport11)	NETWORKED 4B (NET4B)	NETWORKED 4B (NET4B)
AT1G51390	Encodes a protein containing the NFU domain that may be involved in iron-sulfur cluster assembly. Part of a five member gene family, more closely related to NFU4 than to NFU1,2, and 3. Targeted to the mitochondrion. The mRNA is cell-to-cell mobile.	NFU DOMAIN PROTEIN 5 (NFU5)	NFU DOMAIN PROTEIN 5 (NFU5); (ATNFU1)
AT1G56430	Encodes a protein with nicotianamine synthase activity.	NICOTIANAMINE SYNTHASE 4 (NAS4)	ARABIDOPSIS THALIANA NICOTIANAMINE SYNTHASE 4 (ATNAS4);NICOTIANAMINE SYNTHASE 4 (NAS4)
AT3G25882	encodes a kinase that physically interacts with NPR1/NIM1	NIM1-INTERACTING 2 (NIMIN-2)	NIM1-INTERACTING 2 (NIMIN-2)
AT4G24020	Encodes NIN Like Protein 7 (NLP7). Modulates nitrate sensing and metabolism. Mutants of NLP7 show features of nitrogen-starved plants and are tolerant to drought stress. Localized in the nucleus and functions as a putative transcription factor. The mRNA is cell-to-cell mobile.	NIN LIKE PROTEIN 7 (NLP7)	NIN LIKE PROTEIN 7 (NLP7)
AT4G38340	Chip-seq data indicates bZIP1 binds to the NLP3 promoter.	NIN-LIKE PROTEIN 3 (NLP3)	NIN-LIKE PROTEIN 3 (NLP3)
AT1G64530	Plant regulator RWP-RK family protein;(source:Araport11)	NIN-LIKE PROTEIN 6 (NLP6)	NIN-LIKE PROTEIN 6 (NLP6)
AT3G14440	Encodes 9-<i>cis</i>-epoxycarotenoid dioxygenase, a key enzyme in the biosynthesis of abscisic acid. Regulated in response to drought and salinity. Expressed in roots, flowers and seeds. Localized to the chloroplast stroma and thylakoid membrane.	NINE-CIS-EPOXYCAROTENOID DIOXYGENASE 3 (NCED3)	NINE-CIS-EPOXYCAROTENOID DIOXYGENASE 3 (NCED3); (ATNCED3);SALT TOLERANT 1 (STO1);SUGAR INSENSITIVE 7 (SIS7)
AT5G60770	member of High affinity nitrate transporter family	NITRATE TRANSPORTER 2.4 (NRT2.4)	ARABIDOPSIS THALIANA NITRATE TRANSPORTER 2.4 (ATNRT2.4);NITRATE TRANSPORTER 2.4 (NRT2.4)
AT3G44310	Mutants are resistant to indole-3-acetonitrile (IAN). NIT1 catalyzes the terminal activation step in indole-acetic acid biosynthesis. Predominantly expressed isoform of nitrilase isoenzyme family. Aggregation of NIT1 in cells directly abutting wound sites is one of the earliest events associated with wound and herbicide-induced cell death. The protein undergoes thiolation following treatment with…	NITRILASE 1 (NIT1)	NITRILASE 1 (NIT1);A. THALIANA NITRILASE 1 (ATNIT1); (NITI)
AT2G27450	Encodes N-carbamoylputrescine amidohydrolase that is involved in putrescine and polyamine biosynthesis.	NITRILASE-LIKE PROTEIN 1 (NLP1)	NITRILASE-LIKE PROTEIN 1 (NLP1); (ATNLP1); (CPA)
AT1G02860	Encodes a ubiquitin E3 ligase with RING and SPX domains that is involved in mediating immune responses and mediates degradation of PHT1s at plasma membranes. Targeted by MIR827. Ubiquitinates PHT1;3, PHT1;2, PHT1;1/AtPT1 and PHT1;4/AtPT2.	NITROGEN LIMITATION ADAPTATION (NLA)	NITROGEN LIMITATION ADAPTATION (NLA); (SYG1);BENZOIC ACID HYPERSENSITIVE 1 (BAH1)
AT4G03090	AtNDX negatively regulates ABI4 expression during ABA signaling.	NODULIN HOMEOBOX (NDX)	NODULIN HOMEOBOX (NDX); (ATNDX)
AT1G29150	specifically interacts with FUS6/COP11 via the C-terminal domain of FUS6/COP11 and associates with an ATPase subunit of the 19S proteasome regulatory complex, AtS6A. The mRNA is cell-to-cell mobile.	NON-ATPASE SUBUNIT 9 (ATS9)	NON-ATPASE SUBUNIT 9 (ATS9);REGULATORY PARTICLE NON-ATPASE 6 (RPN6)
AT1G15780	mediator of RNA polymerase II transcription subunit 15a-like protein;(source:Araport11)	NON-RECOGNITION-OF-BTH 4 (NRB4)	NON-RECOGNITION-OF-BTH 4 (NRB4);MEDIATOR 15_1 (MED15_1); (ATMED15A)
AT3G47960	Encodes a high-affinity, proton-dependent glucosinolate-specific transporter that is crucial for the transport of both methionine- and tryptophan-derived glucosinolates to seeds.	NRT1/ PTR FAMILY 2.10 (NPF2.10)	(ATNPF2.10);NRT1/ PTR FAMILY 2.10 (NPF2.10);GLUCOSINOLATE TRANSPORTER-1 (GTR1)
AT1G69850	Encodes an inducible component of low-affinity nitrate uptake. mRNA found primarily in root hairs and the epidermis of roots. It also acts as an ABA importer at the site of ABA biosynthesis and is important for the regulation of stomatal aperture in inflorescence stems.	NRT1/ PTR FAMILY 4.6 (NPF4.6)	NITRATE TRANSPORTER 1:2 (ATNRT1:2); (NTL1);NITRATE TRANSPORTER 1:2 (NRT1:2);ABA-IMPORTING TRANSPORTER 1 (AIT1); (NRT1.2);NRT1/ PTR FAMILY 4.6 (NPF4.6); (ATNPF4.6)
AT3G54140	Encodes a di- and tri-peptide transporter that recognizes a variety of different amino acid combinations. GFP-tagged PTR1 localizes to the plasma membrane and has 8 to 11 predicted transmembrane domains. PTR1 is expressed in a number of different vascular tissues throughout the plant based on promoter:GUS expression analysis. ptr1 mutants have a lower dry weight than wild type plants when both ar…	NRT1/ PTR FAMILY 8.1 (NPF8.1)	ARABIDOPSIS THALIANA PEPTIDE TRANSPORTER 1 (ATPTR1);PEPTIDE TRANSPORTER 1 (PTR1);NRT1/ PTR FAMILY 8.1 (NPF8.1); (ATNPF8.1)
AT1G02560	One of several nuclear-encoded ClpPs (caseinolytic protease). Contains a highly conserved catalytic triad of Ser-type proteases (Ser-His-Asp). The name reflects nomenclature described in Adam et. al (2001). The mRNA is cell-to-cell mobile.	NUCLEAR ENCODED CLP PROTEASE 5 (CLPP5)	NUCLEAR ENCODED CLP PROTEASE 5 (CLPP5);NUCLEAR CLPP 5 (NCLPP5);NUCLEAR-ENCODED CLPP 1 (NCLPP1)
AT1G60030	nucleobase-ascorbate transporter 7;(source:Araport11)	NUCLEOBASE-ASCORBATE TRANSPORTER 7 (NAT7)	ARABIDOPSIS NUCLEOBASE-ASCORBATE TRANSPORTER 7 (ATNAT7);NUCLEOBASE-ASCORBATE TRANSPORTER 7 (NAT7)
AT2G01670	nudix hydrolase homolog 17;(source:Araport11)	NUDIX HYDROLASE HOMOLOG 17 (NUDT17)	NUDIX HYDROLASE HOMOLOG 17 (atnudt17);NUDIX HYDROLASE HOMOLOG 17 (NUDT17)
AT1G14860	nudix hydrolase homolog 18;(source:Araport11)	NUDIX HYDROLASE HOMOLOG 18 (NUDT18)	NUDIX HYDROLASE HOMOLOG 18 (atnudt18);NUDIX HYDROLASE HOMOLOG 18 (NUDT18)
AT1G73540	nudix hydrolase homolog 21;(source:Araport11)	NUDIX HYDROLASE HOMOLOG 21 (NUDT21)	NUDIX HYDROLASE HOMOLOG 21 (atnudt21);NUDIX HYDROLASE HOMOLOG 21 (NUDT21)
AT1G18300	nudix hydrolase homolog 4;(source:Araport11)	NUDIX HYDROLASE HOMOLOG 4 (NUDT4)	NUDIX HYDROLASE HOMOLOG 4 (atnudt4);NUDIX HYDROLASE HOMOLOG 4 (NUDT4)
AT5G44160	NUC is a member of the BIRD group of transcriptional regulators and is required for the formative divisions that pattern the root. the ground tissue into cortex and endodermis.	NUTCRACKER (NUC)	NUTCRACKER (NUC);INDETERMINATE DOMAIN 8 (IDD8); (AtIDD8)
AT2G06010	encodes a novel protein whose expression level is induced in lines overexpressing salicylic-acid (SA)-inducible Arabidopsis DNA binding with one finger (Dof) transcription factor, called OBF-binding protein 3.	OBP3-RESPONSIVE GENE 4 (ORG4)	OBP3-RESPONSIVE GENE 4 (ORG4)
AT4G10770	oligopeptide transporter	OLIGOPEPTIDE TRANSPORTER 7 (OPT7)	ARABIDOPSIS THALIANA OLIGOPEPTIDE TRANSPORTER 7 (ATOPT7);OLIGOPEPTIDE TRANSPORTER 7 (OPT7)
AT5G53510	oligopeptide transporter	OLIGOPEPTIDE TRANSPORTER 9 (OPT9)	OLIGOPEPTIDE TRANSPORTER 9 (ATOPT9);OLIGOPEPTIDE TRANSPORTER 9 (OPT9)
AT1G08070	Encodes a chloroplast RNA editing factor.	ORGANELLE TRANSCRIPT PROCESSING 82 (OTP82)	ORGANELLE TRANSCRIPT PROCESSING 82 (OTP82);EMBRYO DEFECTIVE 3102 (EMB3102)
AT1G16390	organic cation/carnitine transporter 3;(source:Araport11)	ORGANIC CATION/CARNITINE TRANSPORTER 3 (OCT3)	ORGANIC CATION/CARNITINE TRANSPORTER 3 (ATOCT3);ORGANIC CATION/CARNITINE TRANSPORTER 3 (OCT3)
AT2G35720	Encodes OWL1, a J-domain protein involved in perception of very low light fluences.	ORIENTATION UNDER VERY LOW FLUENCES OF LIGHT 1 (OWL1)	ORIENTATION UNDER VERY LOW FLUENCES OF LIGHT 1 (OWL1)
AT1G26840	Origin Recognition Complex subunit 6. Involved in the initiation of DNA replication. Regulated transcriptionally during cell cycle, peaking at G1/S-phase. Target of E2F/DF family of transcription factors. It acts downstream of BRP4, and is, at least in part, involved in the BRP4-mediated mitotic cell-cycle progression.	ORIGIN RECOGNITION COMPLEX PROTEIN 6 (ORC6)	ORIGIN RECOGNITION COMPLEX PROTEIN 6 (ORC6);ARABIDOPSIS THALIANA ORIGIN RECOGNITION COMPLEX PROTEIN 6 (ATORC6)
AT2G40000	ortholog of sugar beet HS1 PRO-1 2;(source:Araport11)	ORTHOLOG OF SUGAR BEET HS1 PRO-1 2 (HSPRO2)	ORTHOLOG OF SUGAR BEET HS1 PRO-1 2 (HSPRO2);ARABIDOPSIS ORTHOLOG OF SUGAR BEET HS1 PRO-1 2 (ATHSPRO2)
AT4G12460	OSBP(oxysterol binding protein)-related protein 2B;(source:Araport11)	OSBP(OXYSTEROL BINDING PROTEIN)-RELATED PROTEIN 2B (ORP2B)	OSBP(OXYSTEROL BINDING PROTEIN)-RELATED PROTEIN 2B (ORP2B)
AT5G57240	OSBP(oxysterol binding protein)-related protein 4C;(source:Araport11)	OSBP(OXYSTEROL BINDING PROTEIN)-RELATED PROTEIN 4C (ORP4C)	OSBP(OXYSTEROL BINDING PROTEIN)-RELATED PROTEIN 4C (ORP4C)
AT5G04820	ovate family protein 13;(source:Araport11)	OVATE FAMILY PROTEIN 13 (OFP13)	ARABIDOPSIS THALIANA OVATE FAMILY PROTEIN 13 (ATOFP13);OVATE FAMILY PROTEIN 13 (OFP13)
AT2G18500	ovate family protein 7;(source:Araport11)	OVATE FAMILY PROTEIN 7 (OFP7)	ARABIDOPSIS THALIANA OVATE FAMILY PROTEIN 7 (ATOFP7);OVATE FAMILY PROTEIN 7 (OFP7)
AT2G07180	Protein kinase superfamily protein;(source:Araport11)	PBS1-LIKE 17 (PBL17)	PBS1-LIKE 17 (PBL17)
AT4G19420	Pectinacetylesterase family protein;(source:Araport11)	PECTIN ACETYLESTERASE 8 (PAE8)	PECTIN ACETYLESTERASE 8 (PAE8)
AT5G23870	Encodes a pectin acetylesterase that removes cell wall acetate associated with pectin formation in Arabidopsis leaves.	PECTIN ACETYLESTERASE 9 (PAE9)	PECTIN ACETYLESTERASE 9 (PAE9)
AT3G59010	Encodes PME35, a pectin methylesterase. PME35-mediated demethylesterification of the primary cell wall regulates the mechanical strength of the supporting tissue.	PECTIN METHYLESTERASE 61 (PME61)	PECTIN METHYLESTERASE 61 (PME61);PECTIN METHYLESTERASE 35 (PME35)
AT2G47670	PMEI6 pectin methylesterase inhibitor functions in establishing a patter of homogalacturonan methylesterification of seed coat cell wall proteins .	PECTIN METHYLESTERASE INHIBITOR 6 (PMEI6)	PECTIN METHYLESTERASE INHIBITOR 6 (PMEI6)
AT3G22470	Pentatricopeptide repeat (PPR) superfamily protein;(source:Araport11)	PENTATRICOPEPTIDE REPEAT 3 (PPR3)	PENTATRICOPEPTIDE REPEAT 3 (PPR3)
AT1G73080	Encodes a leucine-rich repeat receptor kinase. Functions as a receptor for AtPep1 to amplify innate immunity response to pathogen attacks. The mRNA is cell-to-cell mobile.	PEP1 RECEPTOR 1 (PEPR1)	PEP1 RECEPTOR 1 (PEPR1);PEP1 RECEPTOR 1 (ATPEPR1)
AT1G17750	Encodes PEPR2, a plasma membrane leucine-rich repeat receptor kinase functioning as a receptor for the Pep1 and Pep2 peptides. Pep1 and Pep2 are amino acids that induce the transcription of defense-related genes.	PEP1 RECEPTOR 2 (PEPR2)	PEP1 RECEPTOR 2 (PEPR2);PEP1 RECEPTOR 2 (AtPEPR2)
AT5G07470	ubiquitous enzyme that repairs oxidatively damaged proteins	PEPTIDEMETHIONINE SULFOXIDE REDUCTASE 3 (PMSR3)	ARABIDOPSIS THALIANA METHIONINE SULFOXIDE REDUCTASE 3 (ATMSRA3);PEPTIDEMETHIONINE SULFOXIDE REDUCTASE 3 (PMSR3)
AT1G14540	Peroxidase superfamily protein;(source:Araport11)	PEROXIDASE 4 (PER4)	PEROXIDASE 4 (PER4);PEROXIDASE 4 (PRX4)
AT5G42180	Peroxidase superfamily protein;(source:Araport11)	PEROXIDASE 64 (PER64)	(PRX64);PEROXIDASE 64 (PER64)
AT5G64120	Encodes a cell wall bound peroxidase that is induced by hypo-osmolarity and is involved in the lignification of cell walls.	PEROXIDASE 71 (PRX71)	PEROXIDASE 71 (PRX71); (ATPRX71)
AT3G49120	Class III peroxidase Perx34. Expressed in roots, leaves and stems. Located in the cell wall. Involved in cell elongation. Expression activated by light. May play a role in generating H2O2 during defense response. The mRNA is cell-to-cell mobile.	PEROXIDASE CB (PRXCB)	PEROXIDASE 34 (PRX34);ARABIDOPSIS THALIANA PEROXIDASE 34 (ATPRX34);ARABIDOPSIS THALIANA PEROXIDASE CB (ATPCB);PEROXIDASE CB (PRXCB);PEROXIDASE 34 (PERX34); (ATPERX34)
AT5G14520	Encodes a nucleolar protein that plays an essential role in cell growth and survival through its regulation of ribosome biogenesis and mitotic progression.	PESCADILLO (PES)	PESCADILLO (PES)
AT3G53260	Encodes phenylalanine lyase. Arabidopsis has four PALs: AT2G37040 (PAL1), AT3G53260 (PAL2), AT5G04230 (PAL3) and AT3G10340 (PAL4).	PHENYLALANINE AMMONIA-LYASE 2 (PAL2)	PHENYLALANINE AMMONIA-LYASE 2 (PAL2); (ATPAL2)
AT1G63090	phloem protein 2-A11;(source:Araport11)	PHLOEM PROTEIN 2-A11 (PP2-A11)	PHLOEM PROTEIN 2-A11 (AtPP2-A11);PHLOEM PROTEIN 2-A11 (PP2-A11)
AT2G32830	Encodes Pht1;5, a member of the Pht1 family of phosphate transporters which include: Pht1;1/At5g43350, Pht1;2/At5g43370, Pht1;3/At5g43360, Pht1;4/At2g38940, Pht1;5/At2g32830, Pht1;6/At5g43340, Pht1;7/At3g54700, Pht1;8/At1g20860, Pht1;9/At1g76430 (Plant Journal 2002, 31:341).	PHOSPHATE TRANSPORTER 1;5 (PHT1;5)	PHOSPHATE TRANSPORTER 5 (PHT5);PHOSPHATE TRANSPORTER 1;5 (PHT1;5)
AT3G26570	low affinity phosphate transporter	PHOSPHATE TRANSPORTER 2;1 (PHT2;1)	PHOSPHATE TRANSPORTER 2;1 (PHT2;1); (ORF02)
AT3G48850	Encodes a mitochondrial phosphate transporter. Modulates plant responses to salt stress.	PHOSPHATE TRANSPORTER 3;2 (PHT3;2)	PHOSPHATE TRANSPORTER 3;2 (PHT3;2);MITOCHONDRIAL PHOSPHATE TRANSPORTER 2 (MPT2)
AT1G35140	EXL1 is involved in the C-starvation response. Phenotypic changes of an exl1 loss of function mutant became evident only under corresponding experimental conditions. For example, the mutant showed diminished biomass production in a short-day/low light growth regime, impaired survival during extended night, and impaired survival of anoxia stress.	PHOSPHATE-INDUCED 1 (PHI-1)	EXORDIUM LIKE 1 (EXL1);PHOSPHATE-INDUCED 1 (PHI-1);EXORDIUM LIKE 7 (EXL7)
AT2G01180	Encodes phosphatidate phosphatase. Up-regulated by genotoxic stress (gamma ray or UV-B) and elicitor treatments with mastoparan and harpin. Expressed in roots and leaves.	PHOSPHATIDIC ACID PHOSPHATASE 1 (PAP1)	(ATLPP1);LIPID PHOSPHATE PHOSPHATASE 1 (LPP1);PHOSPHATIDIC ACID PHOSPHATASE 1 (PAP1);PHOSPHATIDIC ACID PHOSPHATASE 1 (ATPAP1)
AT2G42600	Encodes one of four Arabidopsis phosphoenolpyruvate carboxylase proteins.PPC1 and PPC2 are crucial for balancing carbon and nitrogen metabolism.	PHOSPHOENOLPYRUVATE CARBOXYLASE 2 (PPC2)	PHOSPHOENOLPYRUVATE CARBOXYLASE 2 (ATPPC2);PHOSPHOENOLPYRUVATE CARBOXYLASE 2 (PPC2)
AT1G08650	Encodes a phosphoenolpyruvate carboxylase kinase that is expressed at highest levels in leaves. Expression is induced by light. The mRNA is cell-to-cell mobile.	PHOSPHOENOLPYRUVATE CARBOXYLASE KINASE 1 (PPCK1)	PHOSPHOENOLPYRUVATE CARBOXYLASE KINASE 1 (PPCK1);PHOSPHOENOLPYRUVATE CARBOXYLASE KINASE 1 (ATPPCK1)
AT4G24450	phosphoglucan, water dikinase;(source:Araport11)	PHOSPHOGLUCAN, WATER DIKINASE (PWD)	(GWD3);PHOSPHOGLUCAN, WATER DIKINASE (PWD); (ATGWD2); (AT4G24450)
AT1G52570	member of C2-PLD subfamily	PHOSPHOLIPASE D ALPHA 2 (PLDALPHA2)	PHOSPHOLIPASE D ALPHA 2 (PLDALPHA2)
AT4G11830	Encodes one of three phospholipase D enzymes of the gamma class.	PHOSPHOLIPASE D GAMMA 2 (PLDGAMMA2)	PHOSPHOLIPASE D GAMMA 2 (PLDGAMMA2)
AT4G39670	Glycolipid transfer protein (GLTP) family protein;(source:Araport11)	PHOSPHOLIPASE-LIKE PROTEIN (GLTP)	PHOSPHOLIPASE-LIKE PROTEIN (GLTP)
AT1G12370	encodes an amino acid sequence with significant homology to the recently characterized type II photolyases. The uvr2-1 mutant is unable to remove CPDs in vivo, and plant extracts lack detectable photolyase activity , is sensitive to UV-B and is an allele	PHOTOLYASE 1 (PHR1)	PHOTOLYASE 1 (PHR1);UV RESISTANCE 2 (UVR2)
AT4G02770	Encodes a protein predicted by sequence similarity with spinach PsaD to be photosystem I reaction center subunit II (PsaD1)	PHOTOSYSTEM I SUBUNIT D-1 (PSAD-1)	PHOTOSYSTEM I SUBUNIT D-1 (PSAD-1); (PSAD1)
AT1G06680	Encodes a 23 kD extrinsic protein that is part of photosystem II and participates in the regulation of oxygen evolution. Phosphorylation of this protein is dependent on calcium. In plsp1-1 mutant plastids, the nonmature form of the protein localizes in the stroma. The mRNA is cell-to-cell mobile.	PHOTOSYSTEM II SUBUNIT P-1 (PSBP-1)	PHOTOSYSTEM II SUBUNIT P (PSII-P);OXYGEN EVOLVING COMPLEX SUBUNIT 23 KDA (OE23);PHOTOSYSTEM II SUBUNIT P-1 (PSBP-1);OXYGEN-EVOLVING ENHANCER PROTEIN 2 (OEE2)
AT1G79040	Encodes for the 10 kDa PsbR subunit of photosystem II (PSII). This subunit appears to be involved in the stable assembly of PSII, particularly that of the oxygen-evolving complex subunit PsbP. Mutants defective in this gene have reduced amounts of subunits PsbP and PsbQ in PSII. In turn, assembly of PsbR is dependent on the presence of PsbJ.	PHOTOSYSTEM II SUBUNIT R (PSBR)	PHOTOSYSTEM II SUBUNIT R (PSBR)
AT3G45780	Blue-light photoreceptor. Contains a light activated serine-threonine kinase domain and LOV1 and LOV2 repeats. Mutants are defective in blue-light response. Mediates blue light-induced growth enhancements. PHOT1 and PHOT2 mediate blue light-dependent activation of the plasma membrane H+-ATPase in guard cell protoplasts. PHOT1 undergoes blue-light-dependent autophosphorylation. At least eight phos…	PHOTOTROPIN 1 (PHOT1)	PHOTOTROPIN 1 (PHOT1);NONPHOTOTROPIC HYPOCOTYL 1 (NPH1); (JK224);ROOT PHOTOTROPISM 1 (RPT1)
AT5G29000	MYB-CC family member. PHL1 acts redundantly with PHR1 to regulate responses to Pi starvation.	PHR1-LIKE 1 (PHL1)	PHR1-LIKE 1 (PHL1)
AT1G22280	Encodes a phytochrome-associated protein, PAPP2C (phytochrome-associated protein phosphatase type 2C). PAPP2C interacts in the nucleus with phyA (phytochrome A) and phyB. Functions as a regulator of phytochrome-interacting factor PIF3 by dephosphorylating phytochromes in the nucleus.	PHYTOCHROME-ASSOCIATED PROTEIN PHOSPHATASE TYPE 2C (PAPP2C)	PHYTOCHROME-ASSOCIATED PROTEIN PHOSPHATASE TYPE 2C (PAPP2C)
AT5G61270	Basic helix-loop-helix (bHLH) phytochrome interacting factor. Interacts specifically with the far-red light?absorbing Pfr form of phyB through a conserved domain called the active phyB binding motif. Upon light exposure, PIF7 rapidly migrates to intranuclear speckles, where it colocalizes with phyB. Role as negative regulator of phyB-mediated seedling deetiolation.	PHYTOCHROME-INTERACTING FACTOR7 (PIF7)	PHYTOCHROME-INTERACTING FACTOR7 (PIF7)
AT1G33140	Encodes ribosomal protein L9. Identified in a screen for enhancers of as1. as1/pgy double mutants show defects in leaf vascular patterning and adaxial cell fate. Double mutant analysis indicates pgy genes function in the same pathway as REV, KAN1 and KAN2. The mRNA is cell-to-cell mobile.	PIGGYBACK2 (PGY2)	PIGGYBACK2 (PGY2)
AT1G68450	VQ motif-containing protein;(source:Araport11)	PIGMENT DEFECTIVE 337 (PDE337)	PIGMENT DEFECTIVE 337 (PDE337)
AT2G01140	Aldolase superfamily protein;(source:Araport11)	PIGMENT DEFECTIVE 345 (PDE345)	PIGMENT DEFECTIVE 345 (PDE345);FRUCTOSE-BISPHOSPHATE ALDOLASE 3 (FBA3); (ATFBA3)
AT2G34650	Encodes a protein serine/threonine kinase that may act as a positive regulator of cellular auxin efflux, as a a binary switch for PIN polarity, and as a negative regulator of auxin signaling. Recessive mutants exhibit similar phenotypes as pin-formed mutants in flowers and inflorescence but distinct phenotypes in cotyledons and leaves. Expressed in the vascular tissue proximal to root and shoot m…	PINOID (PID)	PINOID (PID);ABRUPTUS (ABR)
AT4G13660	Encodes a pinoresinol reductase involved in lignan biosynthesis. Expressed strongly in roots and less strongly in stems. Shows preference for pinoresinol and not lariciresinol. The mRNA is cell-to-cell mobile.	PINORESINOL REDUCTASE 2 (PRR2)	(ATPRR2);PINORESINOL REDUCTASE 2 (PRR2);PSEUDO-RESPONSE REGULATOR 2 (PRR2)
AT3G59220	encodes a cupin-domain containing protein that is similar to pirins which interact with a CCAAT box binding transcription factor. The protein interacts with GPA1 (G protein alpha-subunit) in vitro. Mutants in the gene are affected in germination and early seedling development.	PIRIN (PRN)	PIRIN (PRN); (PRN1); (ATPIRIN1)
AT4G02075	RING/FYVE/PHD zinc finger superfamily protein;(source:Araport11)	PITCHOUN 1 (PIT1)	PITCHOUN 1 (PIT1)
AT1G14870	PCR2 encodes a membrane protein involved in zinc transport and detoxification.	PLANT CADMIUM RESISTANCE 2 (PCR2)	PLANT CADMIUM RESISTANCE 2 (PCR2); (AtPCR2)
AT4G16600	Nucleotide-diphospho-sugar transferases superfamily protein;(source:Araport11)	PLANT GLYCOGENIN-LIKE STARCH INITIATION PROTEIN 8 (PGSIP8)	PLANT GLYCOGENIN-LIKE STARCH INITIATION PROTEIN 8 (PGSIP8)
AT5G58650	Encodes PSY1, an18-aa tyrosine-sulfated glycopeptide that promotes cellular proliferation and expansion. PSY1 is widely expressed in various tissues, including shoot apical meristem, and is highly up-regulated by wounding. Perception of PSY1 depends on At1g72300, a leucine-rich repeat receptor kinase (LRR-RK).	PLANT PEPTIDE CONTAINING SULFATED TYROSINE 1 (PSY1)	PLANT PEPTIDE CONTAINING SULFATED TYROSINE 1 (PSY1)
AT3G07360	Encodes a protein containing a U-box and an ARM domain. This protein has E3 ubiquitin ligase activity based on in vitro assays.	PLANT U-BOX 9 (PUB9)	PLANT U-BOX 9 (PUB9);ARABIDOPSIS THALIANA PLANT U-BOX 9 (ATPUB9)
AT3G54110	Member of Uncoupling protein PUMP2 family. Encodes a mitochondrial uncoupling protein AtUCP1 involved in maintain the redox poise of the mitochondrial electron transport chain to facilitate photosynthetic metabolism. Disruption of UCP1 results in a photosynthetic phenotype. Specifically there is a restriction in photorespiration with a decrease in the rate of oxidation of photorespiratory glycine…	PLANT UNCOUPLING MITOCHONDRIAL PROTEIN 1 (PUMP1)	ARABIDOPSIS THALIANA PLANT UNCOUPLING MITOCHONDRIAL PROTEIN 1 (ATPUMP1); (UCP);PLANT UNCOUPLING MITOCHONDRIAL PROTEIN 1 (PUMP1);ARABIDOPSIS THALIANA UNCOUPLING PROTEIN 1 (ATUCP1);UNCOUPLING PROTEIN 1 (UCP1)
AT4G00430	a member of the plasma membrane intrinsic protein subfamily PIP1.	PLASMA MEMBRANE INTRINSIC PROTEIN 1;4 (PIP1;4)	TRANSMEMBRANE PROTEIN C (TMP-C);PLASMA MEMBRANE INTRINSIC PROTEIN 1;4 (PIP1;4);PLASMA MEMBRANE INTRINSIC PROTEIN 1E (PIP1E)
AT1G42550	Encodes a plant-specific protein of unknown function that appears to be conserved among angiosperms. The mRNA is cell-to-cell mobile.	PLASTID MOVEMENT IMPAIRED1 (PMI1)	PLASTID MOVEMENT IMPAIRED1 (PMI1)
AT2G29700	Encodes a protein containing one PH (pleckstrin homology) domain with a short N-terminal extension The mRNA is cell-to-cell mobile.	PLECKSTRIN HOMOLOGUE 1 (PH1)	PLECKSTRIN HOMOLOGUE 1 (PH1);PLECKSTRIN HOMOLOGUE 1 (ATPH1)
AT5G51600	Mutant has defective roots. Essential for giant cell ontogenesis. Role in organizing the mitotic microtubule array during both early and late mitosis in all plant organs.	PLEIADE (PLE)	PLEIADE (PLE);ARABIDOPSIS THALIANA MICROTUBULE-ASSOCIATED PROTEIN 65-3 (ATMAP65-3);MICROTUBULE-ASSOCIATED PROTEIN 65-3 (MAP65-3)
AT1G67960	POD1 is involved in pollen tube guidence and early embryo patterning.	POLLEN DEFECTIVE IN GUIDANCE 1 (POD1)	POLLEN DEFECTIVE IN GUIDANCE 1 (POD1)
AT3G61230	Encodes a member of the Arabidopsis LIM proteins: a family of actin bundlers with distinct expression patterns. WLIM1, WLIM2a, and WLIM2b are widely expressed, whereas PLIM2a, PLIM2b, and PLIM2c are predominantly expressed in pollen. Regulates actin cytoskeleton organization.	POLLEN-SPECIFIC LIM PROTEIN 2C (PLIM2c)	POLLEN-SPECIFIC LIM PROTEIN 2C (PLIM2c); (ATPLIM2C)
AT2G31865	poly(ADP-ribose) glycohydrolase 2;(source:Araport11)	POLY(ADP-RIBOSE) GLYCOHYDROLASE 2 (PARG2)	POLY(ADP-RIBOSE) GLYCOHYDROLASE 2 (PARG2); (ATPARG2)
AT5G13700	Encodes a protein with polyamine oxidase activity. The mRNA of this gene is only expressed in very low amounts in the organs where it was detected (light-grown plants).	POLYAMINE OXIDASE 1 (PAO1)	POLYAMINE OXIDASE 1 (ATPAO1); (APAO);POLYAMINE OXIDASE 1 (PAO1)
AT3G13620	Encodes POLYAMINE UPTAKE TRANSPORTER 4, an amino acid permease family protein.	POLYAMINE UPTAKE TRANSPORTER 4 (PUT4)	POLYAMINE UPTAKE TRANSPORTER 4 (PUT4)
AT5G06860	Encodes a polygalacturonase inhibiting protein involved in defense response. PGIPs inhibit the function of cell wall pectin degrading enzymes such as those produced by fungal pathogens. PGIP1 is induced by fungal infection. Suppressed in the proton sensitive stop1-mutant, but the transcription level was recovered by transformation of STOP2. Knockout mutant showed severe damage in the root tip in …	POLYGALACTURONASE INHIBITING PROTEIN 1 (PGIP1)	POLYGALACTURONASE INHIBITING PROTEIN 1 (ATPGIP1);POLYGALACTURONASE INHIBITING PROTEIN 1 (PGIP1)
AT1G48100	Pectin lyase-like superfamily protein;(source:Araport11)	POLYGALACTURONASE INVOLVED IN EXPANSION3 (PGX3)	POLYGALACTURONASE INVOLVED IN EXPANSION3 (PGX3)
AT4G02460	Encodes a protein similar to PMS1 in yeast, a member of the family of eukaryotic MutL homologs. The protein appears to play a role in DNA mismatch repair and in the suppression of somatic homeologous recombination.	POSTMEIOTIC SEGREGATION 1 (PMS1)	POSTMEIOTIC SEGREGATION 1 (PMS1); (ATPMS1)
AT5G49510	prefoldin 3;(source:Araport11)	PREFOLDIN 3 (PFD3)	PREFOLDIN 3 (PFD3)
AT5G05380	prenylated RAB acceptor 1.B3;(source:Araport11)	PRENYLATED RAB ACCEPTOR 1.B3 (PRA1.B3)	PRENYLATED RAB ACCEPTOR 1.B3 (PRA1.B3)
AT1G17700	prenylated RAB acceptor 1.F1;(source:Araport11)	PRENYLATED RAB ACCEPTOR 1.F1 (PRA1.F1)	PRENYLATED RAB ACCEPTOR 1.F1 (PRA1.F1)
AT3G13710	prenylated RAB acceptor 1.F4;(source:Araport11)	PRENYLATED RAB ACCEPTOR 1.F4 (PRA1.F4)	PRENYLATED RAB ACCEPTOR 1.F4 (PRA1.F4)
AT2G27820	Encodes a plastid-localized arogenate dehydratase involved in phenylalanine biosynthesis. Not less than six genes encoding ADT were identi&#64257;ed in the Arabidopsis genome: ADT1 [At1g11790]; ADT2 [At3g07630]; ADT3 [At2g27820]; ADT4 [At3g44720]; ADT5 [At5g22630]; and ADT6 [At1g08250].	PREPHENATE DEHYDRATASE 1 (PD1)	PREPHENATE DEHYDRATASE 1 (PD1);AROGENATE DEHYDRATASE 3 (ADT3)
AT5G56600	Encodes profilin3, a low-molecular weight, actin monomer-binding protein that regulates the organization of actin cytoskeleton. Originally known as profilin5, and later named profilin3. Expressed in vegetative organs. Mutants have slightly elongated petioles.	PROFILIN 3 (PRF3)	PROFILIN 3 (PRF3);PROFILIN 3 (PFN3)
AT3G24550	Encodes a member of the proline-rich extensin-like receptor kinase (PERK) family. This family consists of 15 predicted receptor kinases (PMID: 15653807). The mRNA is cell-to-cell mobile.	PROLINE-RICH EXTENSIN-LIKE RECEPTOR KINASE 1 (PERK1)	PROLINE-RICH EXTENSIN-LIKE RECEPTOR KINASE 1 (ATPERK1);PROLINE-RICH EXTENSIN-LIKE RECEPTOR KINASE 1 (PERK1)
AT3G24400	Encodes a member of the proline-rich extensin-like receptor kinase (PERK) family. This family consists of 15 predicted receptor kinases (PMID: 15653807).	PROLINE-RICH EXTENSIN-LIKE RECEPTOR KINASE 2 (PERK2)	PROLINE-RICH EXTENSIN-LIKE RECEPTOR KINASE 2 (PERK2);PROLINE-RICH EXTENSIN-LIKE RECEPTOR KINASE 2 (AtPERK2)
AT5G38560	Encodes a member of the proline-rich extensin-like receptor kinase (PERK) family. This family consists of 15 predicted receptor kinases (PMID: 15653807).	PROLINE-RICH EXTENSIN-LIKE RECEPTOR KINASE 8 (PERK8)	PROLINE-RICH EXTENSIN-LIKE RECEPTOR KINASE 8 (PERK8);PROLINE-RICH EXTENSIN-LIKE RECEPTOR KINASE 8 (AtPERK8)
AT2G21140	Proline-rich protein expressed in expanding leaves, stems, flowers, and siliques.	PROLINE-RICH PROTEIN 2 (PRP2)	PROLINE-RICH PROTEIN 2 (ATPRP2);PROLINE-RICH PROTEIN 2 (PRP2)
AT3G23170	PRP is a proline/serine rich protein of unknown function. It interacts with defense related MAP kinase MPK6 and others. It's expression is induced by PAMP elicitors. May play a role in response to pathogens.	PROLINE/SERINE-RICH PROTEIN (PRP)	PROLINE/SERINE-RICH PROTEIN (PRP)
AT2G23096	Encodes a prolyl 4-hydroxylase that modifies the extensin proteins in root hair cells.	PROLYL 4-HYDROXYLASE 13 (P4H13)	PROLYL 4-HYDROXYLASE 13 (P4H13)
AT2G28930	protein kinase 1B;(source:Araport11)	PROTEIN KINASE 1B (PK1B)	PROTEIN KINASE 1B (APK1B);PROTEIN KINASE 1B (PK1B);PBS1-LIKE 10 (PBL10)
AT1G59830	Encodes one of the isoforms of the catalytic subunit of protein phosphatase 2A: AT1G59830/PP2A-1, AT1G10430/PP2A-2, At2g42500/PP2A-3, At3g58500/PP2A-4 [Plant Molecular Biology (1993) 21:475-485 and (1994) 26:523-528; Note that in more recent publications, there is mixed use of gene names for PP2A-3 and PP2A-4 - some refer to At2g42500 as PP2A-3 and some as PP2A-4].	PROTEIN PHOSPHATASE 2A-1 (PP2A-1)	PROTEIN PHOSPHATASE 2A-1 (PP2A-1)
AT2G35680	Encodes a phosphatidylglycerophosphate (PGP) phosphatase involved in the synthesis of plastidial Phosphatidylglycerol (PG) in conjunction with PGPP1 and PTPMT2 in root. PTPMT1 levels were higher in node, cauline leaf, and flower than in root, leaf, and stem.	PROTEIN TYROSINE PHOSPHATASE LOCALIZED TO MITOCHONDRION 1 (PTPMT1)	PROTEIN TYROSINE PHOSPHATASE LOCALIZED TO MITOCHONDRION 1 (PTPMT1)
AT3G08730	Encodes a protein-serine kinase that phosphorylates ribosomal protein in vitro. Activation of AtS6k is regulated by 1-naphthylacetic acid and kinetin, at least in part, via a lipid kinase-dependent pathway. Involved in translational up-regulation of ribosomal proteins. Phosphorylated by PDK1. Interacts with RAPTOR1, which in turn interacts with TOR. SPK6 activity is affected by osmotic stress, an…	PROTEIN-SERINE KINASE 1 (PK1)	ARABIDOPSIS THALIANA PROTEIN-SERINE KINASE 1 (ATPK1);ARABIDOPSIS THALIANA PROTEIN-SERINE KINASE 6 (ATPK6); (ATS6K1);ROTEIN-SERINE KINASE 6 (PK6);PROTEIN-SERINE KINASE 1 (PK1);P70 RIBOSOMAL S6 KINASE (S6K1)
AT2G05620	Involved in electron flow in Photosystem I. Essential for photoprotection.	PROTON GRADIENT REGULATION 5 (PGR5)	(ATPGR5);PROTON GRADIENT REGULATION 5 (PGR5)
AT4G27500	interacts with H+-ATPase, and regulates its activity The mRNA is cell-to-cell mobile.	PROTON PUMP INTERACTOR 1 (PPI1)	PROTON PUMP INTERACTOR 1 (PPI1)
AT1G21620	Encodes a member of the Arabidopsis Pumilio (APUM) proteins containing PUF domain (eight repeats of approximately 36 amino acids each). PUF proteins regulate both mRNA stability and translation through sequence-specific binding to the 3' UTR of target mRNA transcripts.	PUMILIO 20 (PUM20)	PUMILIO 20 (APUM20);PUMILIO 20 (PUM20)
AT1G57990	Member of a family of proteins related to PUP1, a purine transporter. May be involved in the transport of purine and purine derivatives such as cytokinins, across the plasma membrane.	PURINE PERMEASE 18 (PUP18)	PURINE PERMEASE 18 (ATPUP18);PURINE PERMEASE 18 (PUP18)
AT5G34850	Encodes a root-secreted purple acid phosphatase precursor involved in extracellular phosphate-scavenging.	PURPLE ACID PHOSPHATASE 26 (PAP26)	PURPLE ACID PHOSPHATASE 26 (PAP26);PURPLE ACID PHOSPHATASE 26 (ATPAP26);PHOSPHATASE-UNDER PRODUCER 3 (PUP3)
AT5G50400	purple acid phosphatase 27;(source:Araport11)	PURPLE ACID PHOSPHATASE 27 (PAP27)	ARABIDOPSIS THALIANA PURPLE ACID PHOSPHATASE 27 (ATPAP27);PURPLE ACID PHOSPHATASE 27 (PAP27)
AT5G57140	purple acid phosphatase 28;(source:Araport11)	PURPLE ACID PHOSPHATASE 28 (PAP28)	PURPLE ACID PHOSPHATASE 28 (ATPAP28);PURPLE ACID PHOSPHATASE 28 (PAP28)
AT5G05440	Encodes a member of the PYR (pyrabactin resistance )/PYL(PYR1-like)/RCAR (regulatory components of ABA receptor) family proteins with 14 members. PYR/PYL/RCAR family proteins function as abscisic acid sensors. Mediate ABA-dependent regulation of protein phosphatase 2Cs ABI1 and ABI2.	PYRABACTIN RESISTANCE 1-LIKE 5 (PYL5)	PYRABACTIN RESISTANCE 1-LIKE 5 (PYL5);REGULATORY COMPONENT OF ABA RECEPTOR 8 (RCAR8); (ATPYL5)
AT3G08860	Encodes a protein that is predicted to have beta-alanine aminotransferase activity.	PYRIMIDINE 4 (PYD4)	PYRIMIDINE 4 (PYD4)
AT3G25140	Quasimodo1, encodes a glycosyltransferase, involved in homogalacturonan biosynthesis; mutant shows cell adhesion defect and lower wall uronic acid content. The mRNA is cell-to-cell mobile.	QUASIMODO 1 (QUA1)	QUASIMODO 1 (QUA1);GALACTURONOSYLTRANSFERASE 8 (GAUT8)
AT3G15060	RAB GTPase homolog A1G;(source:Araport11)	RAB GTPASE HOMOLOG A1G (RABA1g)	RAB GTPASE HOMOLOG A1G (AtRABA1g);RAB GTPASE HOMOLOG A1G (RABA1g)
AT5G03530	Encodes a member of the Rab GTPase family of proteins. This protein interacts with the tail region of a myosin XI protein (AT5G43900) in a GTP-dependent manner. CFP:RabC2a appears to co-localize with peroxisomes.	RAB GTPASE HOMOLOG C2A (RABC2A)	(ATRAB ALPHA); (ATRAB);RAB GTPASE HOMOLOG C2A (RABC2A);ARABIDOPSIS THALIANA RAB GTPASE HOMOLOG C2A (ATRABC2A); (ATRAB18B)
AT3G09900	RAB GTPase homolog E1E;(source:Araport11)	RAB GTPASE HOMOLOG E1E (RABE1e)	RAB GTPASE HOMOLOG E1E (RABE1e);RAB GTPASE HOMOLOG E1E (ATRABE1E); (ATRAB8E)
AT4G36570	RAD-like 3;(source:Araport11)	RAD-LIKE 3 (RL3)	RAD-LIKE 3 (ATRL3);RAD-LIKE 3 (RL3)
AT1G16190	Encodes a member of the RADIATION SENSITIVE23 (RAD23) family: AT1G16190(RAD23A), AT1G79650(RAD23B), AT3G02540(RAD23C), AT5G38470(RAD23D). RAD23 proteins play an essential role in the cell cycle, morphology, and fertility of plants through their delivery of UPS (ubiquitin/26S proteasome system) substrates to the 26S proteasome.	RADIATION SENSITIVE23A (RAD23A)	RADIATION SENSITIVE23A (RAD23A)
AT1G79650	Encodes a member of the RADIATION SENSITIVE23 (RAD23) family: AT1G16190(RAD23A), AT1G79650(RAD23B), AT3G02540(RAD23C), AT5G38470(RAD23D). RAD23 proteins play an essential role in the cell cycle, morphology, and fertility of plants through their delivery of UPS (ubiquitin/26S proteasome system) substrates to the 26S proteasome.	RADIATION SENSITIVE23B (RAD23B)	RADIATION SENSITIVE23B (RAD23B);ARABIDOPSIS THALIANA ALDEHYDE OXIDASE 1 (AtAO1)
AT2G20660	Member of a diversely expressed predicted peptide family showing sequence similarity to tobacco Rapid Alkalinization Factor (RALF), and is believed to play an essential role in the physiology of Arabidopsis. Consists of a single exon and is characterized by a conserved C-terminal motif and N-terminal signal peptide.	RALF-LIKE 14 (RALFL14)	RALF-LIKE 14 (RALFL14)
AT3G05490	Member of a diversely expressed predicted peptide family showing sequence similarity to tobacco Rapid Alkalinization Factor (RALF), and is believed to play an essential role in the physiology of Arabidopsis. Consists of a single exon and is characterized by a conserved C-terminal motif and N-terminal signal peptide.	RALF-LIKE 22 (RALFL22)	RALF-LIKE 22 (RALFL22)
AT3G16570	Encodes RALF23, a member of a diversely expressed predicted peptide family showing sequence similarity to tobacco Rapid Alkalinization Factor (RALF), and is believed to play an essential role in the physiology of Arabidopsis. Consists of a single exon and is characterized by a conserved C-terminal motif and N-terminal signal peptide. RALF23 is significantly downregulated by brassinolide treatment…	RAPID ALKALINIZATION FACTOR 23 (RALF23)	RAPID ALKALINIZATION FACTOR 23 (RALF23);ARABIDOPSIS RAPID ALKALINIZATION FACTOR 23 (ATRALF23)
AT1G71400	Encodes a CLAVATA2 (CLV2)-related gene. Complements the clv2 mutant when expressed under the control of the CLV2 promoter. The mRNA is cell-to-cell mobile.	RECEPTOR LIKE PROTEIN 12 (RLP12)	RECEPTOR LIKE PROTEIN 12 (AtRLP12);RECEPTOR LIKE PROTEIN 12 (RLP12)
AT2G32660	receptor like protein 22;(source:Araport11)	RECEPTOR LIKE PROTEIN 22 (RLP22)	RECEPTOR LIKE PROTEIN 22 (AtRLP22);RECEPTOR LIKE PROTEIN 22 (RLP22)
AT3G24982	receptor like protein 40;(source:Araport11)	RECEPTOR LIKE PROTEIN 40 (RLP40)	RECEPTOR LIKE PROTEIN 40 (ATRLP40);RECEPTOR LIKE PROTEIN 40 (RLP40)
AT3G02130	Encodes a receptor-like kinase RPK2 (also known as TOADSTOOL 2/TOAD2). Functions as a regulator of meristem maintenance. Mutants are insensitive to synthetic CLV3 peptide. Mutations in the RPK2 also result in stem cell expansion and increased number of floral organs, as seen in the other clv mutants. Forms homo-oligomers.	RECEPTOR-LIKE PROTEIN KINASE 2 (RPK2)	RECEPTOR-LIKE PROTEIN KINASE 2 (RPK2);TOADSTOOL 2 (TOAD2);CLV3 PEPTIDE INSENSITIVE 1 (CLI1)
AT4G16950	Contains a putative nucleotide binding site and leucine-rich repeats. Similar to the plant resistance genes N and L6, and to the toll and interleukin-1 receptors. Confers resistance to Peronospora parasitica.Redundant function together with SIKIC1 and 3 in SNC1-mediated autoimmunity. Protein levels controlled by MUSE1 and MUSE2.	RECOGNITION OF PERONOSPORA PARASITICA 5 (RPP5)	RECOGNITION OF PERONOSPORA PARASITICA 5 (RPP5);SIDEKICK SNC1 2 (SIKIC2)
AT1G58602	LRR and NB-ARC domains-containing disease resistance protein;(source:Araport11)	RECOGNITION OF PERONOSPORA PARASITICA 7 (RPP7)	RECOGNITION OF PERONOSPORA PARASITICA 7 (RPP7)
AT3G61730	Encodes a nuclear localized F-box protein that is involved in tapetal layer degeneration and pollen development. Interacts with ASK1 and that interaction is mediated by the F-box domain.	REDUCED MALE FERTILITY (RMF)	REDUCED MALE FERTILITY (RMF)
AT3G23590	Encodes a protein shown to physically associate with the conserved transcriptional coregulatory complex, Mediator, and is involved in the regulation of phenylpropanoid homeostasis. Acts redundantly with REF4/MED5b (At2g48110). Required for expression of some dark-upregulated genes. RFR1 is the MED5a subunit of the mediator complex.	REF4-RELATED 1 (RFR1)	(MED33A);REF4-RELATED 1 (RFR1); (MED5A)
AT5G42040	regulatory particle non-ATPase 12B;(source:Araport11)	REGULATORY PARTICLE NON-ATPASE 12B (RPN12b)	REGULATORY PARTICLE NON-ATPASE 12B (RPN12b)
AT1G22190	The gene encodes a putative transcription factor belongings to the abiotic stress-associated DREB A-6 clade. The mRNA is cell-to-cell mobile.	RELATED TO AP2 4 (RAP2.4)	OAS HIGH ACCUMULATION 1 (OSH1);RELATED TO AP2 4 (RAP2.4); (WIND2);RELATED TO AP2.4D (RAP2.4D)
AT1G43160	encodes a member of the ERF (ethylene response factor) subfamily B-4 of ERF/AP2 transcription factor family (RAP2.6). The protein contains one AP2 domain. There are 7 members in this subfamily.	RELATED TO AP2 6 (RAP2.6)	RELATED TO AP2 6 (RAP2.6);ETHYLENE RESPONSIVE FACTOR113 (ERF113)
AT4G11170	Encodes RMG1 (Resistance Methylated Gene 1), a NB-LRR disease resistance protein with a Toll/interleukin-1 receptor (TIR) domain at its N terminus. RMG1 is expressed at high levels in response to flg22 and in naive met1/nrpd2 relative to wild-type plants. Expression of this gene is controlled by DNA methylation in its promoter region. The RMG1 promoter region is constitutively demethylated by act…	RESISTANCE METHYLATED GENE 1 (RMG1)	RESISTANCE METHYLATED GENE 1 (RMG1)
AT4G26090	Encodes a plasma membrane protein with leucine-rich repeat, leucine zipper, and P loop domains that confers resistance to Pseudomonas syringae infection by interacting with the avirulence gene avrRpt2. RPS2 protein interacts directly with plasma membrane associated protein RIN4 and this interaction is disrupted by avrRpt2. The mRNA is cell-to-cell mobile.	RESISTANT TO P. SYRINGAE 2 (RPS2)	RESISTANT TO P. SYRINGAE 2 (RPS2)
AT5G60010	ferric reductase-like transmembrane component family protein;(source:Araport11)	RESPIRATORY BURST OXIDASE HOMOLOG H (RBOHH)	RESPIRATORY BURST OXIDASE HOMOLOG H (RBOHH)
AT2G25180	Encodes an Arabidopsis response regulator (ARR) protein that acts in concert with other type-B ARRs in the cytokinin signaling pathway. Also involved in cytokinin-dependent inhibition of hypocotyl elongation and cytokinin-dependent greening and shooting in tissue culture. ARR1, ARR10, and ARR12 are redundant regulators of drought response, with ARR1 being the most critical.The retention of leaf w…	RESPONSE REGULATOR 12 (RR12)	RESPONSE REGULATOR 12 (ARR12);RESPONSE REGULATOR 12 (RR12); (ATARR12)
AT1G59940	Type A response regulator highly similar to bacterial two-component response regulators. Rapidly induced by cytokinin. Involved in red-light signaling. Acts redundantly with ARR3 in the control of circadian period in a cytokinin-independent manner.	RESPONSE REGULATOR 3 (ARR3)	RESPONSE REGULATOR 3 (ARR3)
AT3G57040	response regulator ARR9, A two-component response regulator-like protein with a receiver domain with a conserved aspartate residue and a possible phosphorylation site and at the N-terminal half. Appears to interact with histidine kinase like genes ATHP3 and ATHP2	RESPONSE REGULATOR 9 (ARR9)	RESPONSE REGULATOR 9 (ARR9);RESPONSE REGULATOR 4 (ATRR4)
AT1G09950	RESPONSE TO ABA AND SALT 1;(source:Araport11)	RESPONSE TO ABA AND SALT 1 (RAS1)	RESPONSE TO ABA AND SALT 1 (RAS1)
AT5G24660	response to low sulfur 2;(source:Araport11)	RESPONSE TO LOW SULFUR 2 (LSU2)	RESPONSE TO LOW SULFUR 2 (LSU2)
AT3G49570	response to low sulfur 3;(source:Araport11)	RESPONSE TO LOW SULFUR 3 (LSU3)	RESPONSE TO LOW SULFUR 3 (LSU3)
AT1G03120	responsive to abscisic acid 28;(source:Araport11)	RESPONSIVE TO ABSCISIC ACID 28 (RAB28)	RESPONSIVE TO ABSCISIC ACID 28 (ATRAB28);RESPONSIVE TO ABSCISIC ACID 28 (RAB28)
AT1G47128	cysteine proteinase precursor-like protein/ dehydration stress-responsive gene (RD21). Has been shown to have peptide ligase activity and protease activity in vitro. RD21 is involved in immunity to the necrotrophic fungal pathogen Botrytis cinerea.Activity detected in root, leaf, flower and cell culture.	RESPONSIVE TO DEHYDRATION 21A (RD21A)	RESPONSIVE TO DEHYDRATION 21 (RD21);RESPONSIVE TO DEHYDRATION 21A (RD21A)
AT5G59820	Encodes a zinc finger protein involved in high light and cold acclimation. Overexpression of this putative transcription factor increases the expression level of 9 cold-responsive genes and represses the expression level of 15 cold-responsive genes, including CBF genes. Also, lines overexpressing this gene exhibits a small but reproducible increase in freeze tolerance. Because of the repression o…	RESPONSIVE TO HIGH LIGHT 41 (RHL41)	(ZAT12); (ATZAT12);RESPONSIVE TO HIGH LIGHT 41 (RHL41)
AT5G48310	Protein of unknown function that may be involved in stress response. Strongly expressed in vascular tissues.Mutants are ABA- insensitive.	RESPONSIVENESS TO ABA SALT AND DROUGHT 1 (RASD1)	RESPONSIVENESS TO ABA SALT AND DROUGHT 1 (RASD1)
AT2G12646	Plant AT-rich sequence and zinc-binding transcription factor (PLATZ) family protein which plays central role in mediating RGF1 signalling. Controls root meristem size through ROS signalling.	RGF1-INDUCIBLE TRANSCRIPTION FACTOR 1 (RITF1)	RGF1-INDUCIBLE TRANSCRIPTION FACTOR 1 (RITF1); (PLATZ7)
AT1G78570	Encodes a UDP-L-Rhamnose synthase involved in the biosynthesis of rhamnose, a major monosaccharide component of pectin. Catalyzes the conversion of UDP-D-Glc to UDP-L-Rha. The dehydrogenase domain of RHM1 was shown to catalyze the conversion of UDP-D-Glc to the reaction intermediate UDP-4-keto-6-deoxy-D-Glc using recombinant protein assay but the activity of the full-length protein was not determ…	RHAMNOSE BIOSYNTHESIS 1 (RHM1)	RHAMNOSE BIOSYNTHESIS 1 (RHM1);REPRESSOR OF LRX1 1 (ROL1);ARABIDOPSIS THALIANA RHAMNOSE BIOSYNTHESIS 1 (ATRHM1)
AT1G16460	encodes a cytoplasmic thiosulfate:cyanide sulfurtransferase, activity of which increased the rhodanese activity of transgenic yeast. Can also act as a mercaptopyruvate sulfurtransferase.	RHODANESE HOMOLOGUE 2 (RDH2)	RHODANESE HOMOLOGUE 2 (ATRDH2);ARABIDOPSIS THALIANA MERCAPTOPYRUVATE SULFURTRANSFERASE 2 (ATMST2);MERCAPTOPYRUVATE SULFURTRANSFERASE 2 (MST2);SULFURTRANSFERASE 2 (ST2);SULFURTRANSFERASE 2 (STR2);RHODANESE HOMOLOGUE 2 (RDH2)
AT3G05590	Encodes cytoplasmic ribosomal protein L18.	RIBOSOMAL PROTEIN L18 (RPL18)	RIBOSOMAL PROTEIN L18 (RPL18)
AT3G11964	Encodes a nucleolar protein that is a ribosome biogenesis co-factor. Mutants display aberrant RNA processing and female gametophyte development.	RIBOSOMAL RNA PROCESSING 5 (RRP5)	RIBOSOMAL RNA PROCESSING 5 (RRP5)
AT3G46620	Encodes an ABA- and drought-induced RING-DUF1117 gene whose mutation results in hyposensitive phenotypes toward ABA in terms of germination rate and stomatal closure and markedly reduced tolerance to drought stress relative to wild-type plants.	RING AND DOMAIN OF UNKNOWN FUNCTION 1117 1 (RDUF1)	ARABIDOPSIS THALIANA RING AND DOMAIN OF UNKNOWN FUNCTION 1117 1 (ATRDUF1);RING AND DOMAIN OF UNKNOWN FUNCTION 1117 1 (RDUF1);BCA2A ZINC FINGER ATL 10 (BTL10)
AT5G59550	Encodes an ABA- and drought-induced RING-DUF1117 gene whose mutation results in hyposensitive phenotypes toward ABA in terms of germination rate and stomatal closure and markedly reduced tolerance to drought stress relative to wild-type plants.	RING AND DOMAIN OF UNKNOWN FUNCTION 1117 2 (RDUF2)	ARABIDOPSIS THALIANA RING AND DOMAIN OF UNKNOWN FUNCTION 1117 2 (ATRDUF2);RING AND DOMAIN OF UNKNOWN FUNCTION 1117 2 (RDUF2);BCA2A ZINC FINGER ATL 9 (BTL09)
AT1G79380	Encodes a ubiquitin ligase that is an essential upstream modulator of JA signaling in response to various stimuli.	RING DOMAIN LIGASE 4 (RGLG4)	RING DOMAIN LIGASE 4 (RGLG4)
AT1G15100	Encodes a putative RING-H2 finger protein RHA2a.	RING-H2 FINGER A2A (RHA2A)	RING-H2 FINGER A2A (RHA2A)
AT3G19130	RBP47B, is a component of the stress granule proteome and interacts with 2',3'-cAMP.	RNA-BINDING PROTEIN 47B (RBP47B)	RNA-BINDING PROTEIN 47B (ATRBP47B);RNA-BINDING PROTEIN 47B (RBP47B)
AT4G11130	Encodes RNA-dependent RNA polymerase that is required for endogenous siRNA (but not miRNA) formation. Nomenclature according to Xie, et al. (2004).	RNA-DEPENDENT RNA POLYMERASE 2 (RDR2)	(ATRDR2);SILENCING MOVEMENT DEFICIENT 1 (SMD1);RNA-DEPENDENT RNA POLYMERASE 2 (RDR2)
AT5G51060	RHD2 (along with RHD3 and RHD4) is required for normal root hair elongation. Has NADPH oxidase activity. Gene is expressed in the elongation and differention zone in trichoblasts and elongating root hairs. RDH2 is localized to the growing tips of root hair cells. It is required for the production of reactive oxygen species in response to extracellular ATP stimulus. The increase in ROS production …	ROOT HAIR DEFECTIVE 2 (RHD2)	ROOT HAIR DEFECTIVE 2 (RHD2);A. THALIANA RESPIRATORY BURST OXIDASE HOMOLOG C (ATRBOHC);RESPIRATORY BURST OXIDASE HOMOLOG C (RBOHC)
AT3G51460	Encodes RHD4 (ROOT HAIR DEFECTIVE4), a phosphatidylinositol-4-phosphate phosphatase required for root hair development. The mRNA is cell-to-cell mobile.	ROOT HAIR DEFECTIVE4 (RHD4)	ROOT HAIR DEFECTIVE 4 (RHD4);ROOT HAIR DEFECTIVE4 (RHD4)
AT4G36380	Encodes a cytochrome P-450 gene that is involved in leaf blade expansion by controlling polar cell expansion in the leaf length direction. Member of the CYP90C CYP450 family. ROT3 was shown to be involved in brassinosteroid biosynthesis, most likely in the conversion step of typhasterol (TY) to castasterone (CS). As 6-deoxo-CS was unable to restore the phenotype of rot3-1, it has been postulated …	ROTUNDIFOLIA 3 (ROT3)	ROTUNDIFOLIA 3 (ROT3)
AT4G13395	ROTUNDIFOLIA like 12;(source:Araport11)	ROTUNDIFOLIA LIKE 12 (RTFL12)	DEVIL 10 (DVL10);ROTUNDIFOLIA LIKE 12 (RTFL12)
AT1G68825	ROTUNDIFOLIA like 15;(source:Araport11)	ROTUNDIFOLIA LIKE 15 (RTFL15)	DEVIL 5 (DVL5);ROTUNDIFOLIA LIKE 15 (RTFL15)
AT1G64585	ROTUNDIFOLIA like 22;(source:Araport11)	ROTUNDIFOLIA LIKE 22 (RTFL22)	DEVIL 12 (DVL12);ROTUNDIFOLIA LIKE 22 (RTFL22)
AT2G05940	Encodes a receptor-like cytoplasmic kinase that phosphorylates the host target RIN4, leading to the activation of a plant innate immune receptor RPM1.	RPM1-INDUCED PROTEIN KINASE (RIPK)	RPM1-INDUCED PROTEIN KINASE (RIPK);PBS1-LIKE 14 (PBL14)
AT1G23860	Encodes a 9G8-like serine-arginine rich (SR) protein that interacts in vivo with U1-70K, a U1 small nuclear ribonucleoprotein 70-kDa protein that is involved in nuclear precursor mRNA processing. Barta et al (2010) have proposed a nomenclature for Serine/Arginine-Rich Protein Splicing Factors (SR proteins): Plant Cell. 2010, 22:2926.	RS-CONTAINING ZINC FINGER PROTEIN 21 (RSZ21)	(SRZ-21); (SRZ21);RS-CONTAINING ZINC FINGER PROTEIN 21 (RSZP21);RS-CONTAINING ZINC FINGER PROTEIN 21 (RSZ21);RS-CONTAINING ZINC FINGER PROTEIN 21 (At-RSZ21)
AT4G39460	Encodes a plastid metabolite transporter required for the import of S-Adenosylmethionine from the cytosol. Impaired function of SAMT1 led to decreased accumulation of prenyllipids and mainly affected the chlorophyll pathway.	S-ADENOSYLMETHIONINE CARRIER 1 (SAMC1)	S-ADENOSYLMETHIONINE CARRIER 1 (SAMC1);SAM TRANSPORTER1 (SAMT1)
AT5G03350	Belongs to the group of early SA-activated genes. Involved in resistance to Pst Avr-Rpm1 as a component of the SA35 mediated defense processes associated to the ETI response. Involved in resistance to P.syringae pv. tomato Avr-Rpm1 in Arabidopsis, as a component of the SA-mediated defense processes associated with the effector-triggered immunity response.	SA-INDUCED LEGUME LECTIN-LIKE PROTEIN 1 (SAI-LLP1)	SA-INDUCED LEGUME LECTIN-LIKE PROTEIN 1 (SAI-LLP1)
AT3G02515	Member of Sadhu non-coding retrotransposon family	SADHU NON-CODING RETROTRANSPOSON 6-1 (SADHU6-1)	SADHU NON-CODING RETROTRANSPOSON 6-1 (SADHU6-1)
AT1G27730	Related to Cys2/His2-type zinc-finger proteins found in higher plants. Compensated for a subset of calcineurin deficiency in yeast. Salt tolerance produced by ZAT10 appeared to be partially dependent on ENA1/PMR2, a P-type ATPase required for Li+ and Na+ efflux in yeast. The protein is localized to the nucleus, acts as a transcriptional repressor and is responsive to chitin oligomers. Also involv…	SALT TOLERANCE ZINC FINGER (STZ)	SALT TOLERANCE ZINC FINGER (STZ); (ZAT10)
AT3G55980	salt-inducible zinc finger 1;(source:Araport11)	SALT-INDUCIBLE ZINC FINGER 1 (SZF1)	SALT-INDUCIBLE ZINC FINGER 1 (SZF1); (ATSZF1);TANDEM ZINC FINGER 11 (TZF11)
AT4G17230	Encodes a scarecrow-like protein (SCL13). Member of GRAS gene family. Regulated by heat shock.	SCARECROW-LIKE 13 (SCL13)	SCARECROW-LIKE 13 (SCL13)
AT5G40390	Encodes a protein which might be involved in the formation of verbascose. A T-DNA insertion mutant was shown to have a decreased amount of verbascose (as well as mannitol) whereas the levels of raffinose and stachyose remained unchanged. Enhances drought tolerance through raffinose synthesis or galactinol hydrolysis.	SEED IMBIBITION 1-LIKE (SIP1)	SEED IMBIBITION 1-LIKE (SIP1);RAFFINOSE SYNTHASE 5 (RS5)
AT4G27160	seed storage albumin 3;(source:Araport11)	SEED STORAGE ALBUMIN 3 (SESA3)	(AT2S3);SEED STORAGE ALBUMIN 3 (SESA3)
AT5G13030	Chloroplast localized homolog of SELO. Loss of function mutants have reduced production of reactive oxygen species (ROS) and higher ROS scavenging.	SELENOPROTEIN O (SELO)	SELENOPROTEIN O (SELO)
AT3G47300	SELT-like protein precursor;(source:Araport11)	SELT-LIKE PROTEIN PRECURSOR (SELT)	SELT-LIKE PROTEIN PRECURSOR (SELT)
AT3G10985	A senescence-associated gene whose expression is induced in response to treatment with Nep1, a fungal protein that causes necrosis. The mRNA is cell-to-cell mobile.	SENESCENCE ASSOCIATED GENE 20 (SAG20)	SENESCENCE ASSOCIATED GENE 20 (SAG20);WOUND-INDUCED PROTEIN 12 (WI12);ARABIDOPSIS THALIANA WOUND-INDUCED PROTEIN 12 (ATWI-12)
AT5G56760	Encodes a cytosolic serine O-acetyltransferase involved in sulfur assimilation and cysteine biosynthesis. Expressed in the vascular system.	SERINE ACETYLTRANSFERASE 1;1 (SERAT1;1)	SERINE ACETYLTRANSFERASE 1;1 (SERAT1;1);SERINE ACETYLTRANSFERASE 1;1 (ATSERAT1;1);SERINE ACETYLTRANSFERASE 5 (SAT5);SERINE ACETYLTRANSFERASE 52 (SAT-52)
AT4G30810	serine carboxypeptidase-like 29;(source:Araport11)	SERINE CARBOXYPEPTIDASE-LIKE 29 (scpl29)	SERINE CARBOXYPEPTIDASE-LIKE 29 (scpl29)
AT3G45010	serine carboxypeptidase-like 48;(source:Araport11)	SERINE CARBOXYPEPTIDASE-LIKE 48 (scpl48)	SERINE CARBOXYPEPTIDASE-LIKE 48 (scpl48)
AT3G48780	Encodes one of the two LCB2 subunits (LCB2a and LCB2b) of serine palmitoyltransferase, an enzyme involved in sphingolipid biosynthesis. LCB2a and LCB2b are functional redundant. Double mutants are gametophytic lethal. The mRNA is cell-to-cell mobile.	SERINE PALMITOYLTRANSFERASE 1 (SPT1)	SERINE PALMITOYLTRANSFERASE 1 (ATSPT1);SERINE PALMITOYLTRANSFERASE 1 (SPT1)
AT5G01820	Encodes a CBL-interacting serine/threonine protein kinase.	SERINE/THREONINE PROTEIN KINASE 1 (SR1)	SERINE/THREONINE PROTEIN KINASE 1 (ATSR1);SNF1-RELATED PROTEIN KINASE 3.15 (SnRK3.15);CBL-INTERACTING PROTEIN KINASE 14 (CIPK14); (ATCIPK14);SERINE/THREONINE PROTEIN KINASE 1 (SR1);SOS2-LIKE PROTEIN KINASE 24 (PKS24)
AT1G11870	Seryl-tRNA synthetase targeted to chloroplasts and mitochondria. Its inactivation causes developmental arrest of chloroplasts and mitochondria in Nicotiana benthamiana.	SERYL-TRNA SYNTHETASE (SRS)	(ATSRS);SERYL-TRNA SYNTHETASE (SRS)
AT5G53430	Homology Subgroup III; Orthology Group 2 - A putative histone methyltransferase (predicted to methylate H3K4) related to the Drosophila trithorax group proteins TRX and TRR and the yeast gene SET1. A plant line expressing an RNAi construct directed against this gene has reduced agrobacterium-mediated tumor formation.	SET DOMAIN GROUP 29 (SDG29)	SET DOMAIN GROUP 29 (SDG29); (SDG29); (SET29);ARABIDOPSIS TRITHORAX5 (ATX5)
AT1G17040	Encodes a protein that contains an SH2 domain. It can pull down a 120-kD tyrosine-phosphorylated protein in vitro. It is predicted to act as a transcription factor.	SH2 DOMAIN PROTEIN A (SHA)	SH2 DOMAIN PROTEIN A (SHA)
AT4G26690	Glycerophosphoryl diester phosphodiesterase-like protein involved in cell wall cellulose accumulation and pectin linking. Impacts root hair, trichome and epidermal cell development.	SHAVEN 3 (SHV3)	SHAVEN 3 (SHV3);GLYCEROPHOSPHODIESTER PHOSPHODIESTERASE (GDPD) LIKE 3 (GDPDL3);GLYCEROPHOSPHODIESTERASE-LIKE 2 (GPDL2);MUTANT ROOT HAIR 5 (MRH5)
AT5G39510	Encodes a member of SNARE gene family. Homologous with yeast VTI1 and is involved in vesicle transport. Mutant alleles such as sgr4/zig are defective in the shoots response to gravity resulting in a zigzag growth pattern of the stem. Involved in protein trafficking to lytic vacuoles. Can conditionally substitute VTI12 in protein storage vacuole trafficking when plants are devoid of VTI12. The mRN…	SHOOT GRAVITROPSIM 4 (SGR4)	VESICLE TRANSPORT V-SNARE 11 (VTI11); (ATVTI1A);VESICLE TRANSPORT V-SNARE 11 (ATVTI11); (ZIG);SHOOT GRAVITROPSIM 4 (SGR4);VESICLE TRANSPORT V-SNARE 1A (VTI1A); (ZIG1);IMPAIRED TONOPLAST TRAFFIC 3 (ITT3)
AT1G69935	Encodes a nuclear localized serine-arginine-aspartate-rich protein that acts as a negative regulator of photomorphogenesis.	SHORT HYPOCOTYL IN WHITE LIGHT1 (SHW1)	SHORT HYPOCOTYL IN WHITE LIGHT1 (SHW1)
AT4G25350	SHB1 encodes a nuclear and cytosolic protein that has motifs homologous with SYG1 protein family members. Acts in cryptochrome signaling. Overexpression of SHB1 enhanced the expression of PHYTOCHROME-INTERACTING FACTOR4 (PIF4) under red light and promoted proteasome-mediated degradation of phytochrome A and hypocotyl elongation under far-red light. A knockout allele suppressed LONG HYPOCOTYL IN F…	SHORT HYPOCOTYL UNDER BLUE1 (SHB1)	SHORT HYPOCOTYL UNDER BLUE1 (SHB1)
AT1G10682	Has been identified as a translated small open reading frame by ribosome profiling.	SHORT OPEN READING FRAME 1 (SORF1)	SHORT OPEN READING FRAME 1 (SORF1)
AT3G26612	Has been identified as a translated small open reading frame by ribosome profiling.	SHORT OPEN READING FRAME 28 (SORF28)	SHORT OPEN READING FRAME 28 (SORF28)
AT5G24735	Has been identified as a translated small open reading frame by ribosome profiling.	SHORT OPEN READING FRAME 31 (SORF31)	SHORT OPEN READING FRAME 31 (SORF31)
AT3G29250	NAD(P)-binding Rossmann-fold superfamily protein;(source:Araport11)	SHORT-CHAIN DEHYDROGENASE REDUCTASE 4 (SDR4)	SHORT-CHAIN DEHYDROGENASE REDUCTASE 4 (SDR4); (ATSDR4)
AT3G61220	CytADR/SDR1 is an aldehyde reductase that catalyzes the reduction of the aldehyde carbonyl groups on alpha,beta-unsaturated aldehydes with more than 5 carbons in vitro. It can also act on menthone and neomenthol in vitro, but these do not represent likely endogenous activities of this enzyme in planta. GFP-tagged CytADR appears to localize to the cytosol where it likely plays a role in detoxifyin…	SHORT-CHAIN DEHYDROGENASE/REDUCTASE 1 (SDR1)	SHORT-CHAIN DEHYDROGENASE/REDUCTASE 1 (SDR1)
AT2G47130	Encodes a short-chain dehydrogenase/reductase that is not involved in ABA biosynthesis but plays an important role in plant defense response to bacteria.	SHORT-CHAIN DEHYDROGENASE/REDUCTASE 2 (SDR3)	SHORT-CHAIN DEHYDROGENASE/REDUCTASE 2 (SDR3); (ATSDR3)
AT5G16930	AAA-type ATPase family protein;(source:Araport11)	SHOT1 BINDING ATPASE 2 (SBA2)	SHOT1 BINDING ATPASE 2 (SBA2)
AT4G16940	Redundant function together with SIKIC2 and 3 in SNC1-mediated autoimmunity. Protein levels controlled by MUSE1 and MUSE2.	SIDEKICK SNC1 1 (SIKIC1)	SIDEKICK SNC1 1 (SIKIC1)
AT5G13730	Encodes sigma 4 factor, involved in regulating the activity of the plastid-encoded RNA polymerase PEP. Regulates the overall quantity of NDH complexes and thus influences NDH activity.	SIGMA FACTOR 4 (SIG4)	SIGMA FACTOR 4 (SIG4); (SIGD)
AT2G22300	Encodes a putative CAM binding transcription factor. Loss of function mutations show enhanced resistance to fungal and bacterial pathogens suggesting that CAMTA functions to suppress defense responses.It acts in the cold response pathway, it can bind to and activate the expression of DREB1 genes.	SIGNAL RESPONSIVE 1 (SR1)	CALMODULIN-BINDING TRANSCRIPTION ACTIVATOR 3 (CAMTA3);SIGNAL RESPONSIVE 1 (SR1)
AT3G47720	Encodes a protein with similarity to RCD1 but without the WWE domain. The protein does have a PARP signature upstream of the C-terminal protein interaction domain. The PARP signature may bind NAD+ and attach the ADP-ribose-moiety from NAD+ to the target molecule. Its presence suggests a role for the protein in ADP ribosylation.	SIMILAR TO RCD ONE 4 (SRO4)	SIMILAR TO RCD ONE 4 (SRO4)
AT5G16270	Encodes a SCC1/REC8 ortholog that may be involved in mitosis and may represent a mitotic cohesin. Plays a role in somatic DNA double strand break damage repair. The mRNA is cell-to-cell mobile.	SISTER CHROMATID COHESION 1 PROTEIN 4 (SYN4)	ARABIDOPSIS HOMOLOG OF RAD21 3 (ATRAD21.3);SISTER CHROMATID COHESION 1 PROTEIN 4 (SYN4)
AT5G48450	Encodes a protein with two DUF26 domains and a signal peptide for secretion. The protein is transported to the apoplast when it is expressed as a GFP fusion protein.	SKU5 SIMILAR 3 (sks3)	SKU5 SIMILAR 3 (sks3)
AT4G22010	SKU5 similar 4;(source:Araport11)	SKU5 SIMILAR 4 (sks4)	SKU5 SIMILAR 4 (sks4)
AT5G24030	Encodes a protein with ten predicted transmembrane helices. The SLAH3 protein has similarity to the SLAC1 protein involved in ion homeostasis in guard cells. Although it is not expressed in guard cells, it can complement an slac1-2 mutant suggesting that it performs a similar function. SLAH3:GFP localizes to the plasma membrane.	SLAC1 HOMOLOGUE 3 (SLAH3)	SLAC1 HOMOLOGUE 3 (SLAH3)
AT5G18030	SAUR-like auxin-responsive protein family;(source:Araport11)	SMALL AUXIN UP RNA 21 (SAUR21)	SMALL AUXIN UP RNA 21 (SAUR21)
AT1G56150	SAUR-like auxin-responsive protein family;(source:Araport11)	SMALL AUXIN UPREGULATED 71 (SAUR71)	SMALL AUXIN UPREGULATED 71 (SAUR71)
AT2G35290	hypothetical protein;(source:Araport11)	SMALL AUXIN UPREGULATED RNA 79 (SAUR79)	SMALL AUXIN UPREGULATED RNA 79 (SAUR79)
AT4G30350	Encodes a member of an eight-gene family (SMAX1 and SMAX1-like) that has weak similarity to AtHSP101, a ClpB chaperonin required for thermotolerance. Regulates root and root hair development downstream of KAI2-mediated signaling.	SMAX1-LIKE 2 (SMXL2)	SMAX1-LIKE 2 (SMXL2)
AT3G20010	Encodes a member of the SNF2 family of helicase-like proteins and is involved in RNA-directed DNA methylation. It is functionally redundant with FRG2 and interacts physically with SUVR2, another component of the RdDM pathway.	SNF2-RING-HELICASE LIKE 1 (FRG1)	SNF2-RING-HELICASE LIKE 1 (FRG1);CHROMATIN REMODELING 27 (CHR27)
AT3G53530	Chloroplast-targeted copper chaperone protein;(source:Araport11)	SODIUM POTASSIUM ROOT DEFECTIVE 3 (NAKR3)	SODIUM POTASSIUM ROOT DEFECTIVE 3 (NAKR3);HEAVY METAL ASSOCIATED PROTEIN 30 (ATHMP30)
AT1G14750	Encodes a meiotic cyclin-like protein, distinct from all other known Arabidopsis cyclins. It is not required for meiotic DSB formation but is necessary for meiotic DSB repair via the homologous chromosome.	SOLO DANCERS (SDS)	SOLO DANCERS (SDS)
AT2G13790	somatic embryogenesis receptor-like kinase 4;(source:Araport11)	SOMATIC EMBRYOGENESIS RECEPTOR-LIKE KINASE 4 (SERK4)	SOMATIC EMBRYOGENESIS RECEPTOR-LIKE KINASE 4 (ATSERK4);SOMATIC EMBRYOGENESIS RECEPTOR-LIKE KINASE 4 (SERK4);BAK1-LIKE 1 (BKK1);BRI1- ASSOCIATED KINASE 7 (BAK7)
AT1G03790	Encodes SOMNUS (SOM), a nucleus-localized CCCH-type zinc finger protein. SOM negatively regulates light-dependent seed germination downstream of PIL5 (AT2G20180).	SOMNUS (SOM)	SOMNUS (SOM);TANDEM CCCH ZINC FINGER PROTEIN 4 (TZF4); (ATTZF4)
AT5G51970	Encodes a putative sorbitol dehydrogenase that can be thiolated in vitro.	SORBITOL DEHYDROGENASE (ATSDH)	SORBITOL DEHYDROGENASE (ATSDH)
AT3G48195	Encodes a member of the Arabidopsis sorting nexin family.	SORTING NEXIN 5 (SNX5)	SORTING NEXIN 5 (SNX5)
AT4G30960	Encodes CBL-interacting protein kinase 6 (CIPK6). Required for development and salt tolerance. The mRNA is cell-to-cell mobile.	SOS3-INTERACTING PROTEIN 3 (SIP3)	CBL-INTERACTING PROTEIN KINASE 6 (CIPK6);SOS3-INTERACTING PROTEIN 3 (SIP3);SNF1-RELATED PROTEIN KINASE 3.14 (SNRK3.14);CBL-INTERACTING PROTEIN KINASE 6 (ATCIPK6)
AT2G30360	Encodes a SOS2-like protein kinase that is a member of the CBL-interacting protein kinase family.Loss of function mutants show a decrease in sensitivity to high pH.Phosphorylates AHA2, a plasma membrane H+ ATPase.This phosphorylation appears to regulate the activity of the proton transporter.	SOS3-INTERACTING PROTEIN 4 (SIP4)	CBL-INTERACTING PROTEIN KINASE 11 (CIPK11);PROTEIN KINASE SOS2-LIKE 5 (PKS5);SOS3-INTERACTING PROTEIN 4 (SIP4);SNF1-RELATED PROTEIN KINASE 3.22 (SNRK3.22)
AT1G09070	SRC2 specifically binds the peptide PIEPPPHH, and moves from ER to a vacuole fraction where it gets internalized. Involved in Protein Storage Vacuole targeting. The mRNA is cell-to-cell mobile.	SOYBEAN GENE REGULATED BY COLD-2 (SRC2)	SOYBEAN GENE REGULATED BY COLD-2 (SRC2);SOYBEAN GENE REGULATED BY COLD-2 ((AT)SRC2); (ATSRC2)
AT3G55200	Encodes a spliceosomal protein that is required for proper reproduction. RNAi lines display low pollen viability,caused by a defect in the transition from microspore to bicellular stage during pollen development.	SPLICEOSOME-ASSOCIATED PROTEIN 130 A (SAP130a)	SPLICEOSOME-ASSOCIATED PROTEIN 130 A (SAP130a);ARABIDOPSIS THALIANA SPLICEOSOME-ASSOCIATED PROTEIN 130 A (AtSAP130a)
AT3G55220	Encodes a spliceosomal protein that is required for proper reproduction. RNAi lines display low pollen viability,caused by a defect in the transition from microspore to bicellular stage during pollen development.	SPLICEOSOME-ASSOCIATED PROTEIN 130 B (SAP130b)	ARABIDOPSIS THALIANA SPLICEOSOME-ASSOCIATED PROTEIN 130 B (AtSAP130b);SPLICEOSOME-ASSOCIATED PROTEIN 130 B (SAP130b)
AT2G47070	member of SPL gene family, encodes DNA binding proteins and putative transcription factors. All have the SBP-box, which encodes the SBP-domain, required for and sufficient for interaction with DNA.	SQUAMOSA PROMOTER BINDING PROTEIN-LIKE 1 (SPL1)	SQUAMOSA PROMOTER BINDING PROTEIN-LIKE 1 (SPL1)
AT5G18830	Encodes a member of the Squamosa Binding Protein family of transcriptional regulators. SPL7 is expressed highly in roots and appears to play a role in copper homeostasis. Mutants are hypersensitive to copper deficient conditions and display a retarded growth phenotype. SPL7 binds to the promoter of the copper responsive miRNAs miR398b and miR389c.	SQUAMOSA PROMOTER BINDING PROTEIN-LIKE 7 (SPL7)	SQUAMOSA PROMOTER BINDING PROTEIN-LIKE 7 (SPL7)
AT2G42200	Encodes a putative transcriptional regulator that is involved in the vegetative to reproductive phase transition. Expression is regulated by MIR156b. SPL activity nonautonomously inhibits initiation of new leaves at the shoot apical meristem.	SQUAMOSA PROMOTER BINDING PROTEIN-LIKE 9 (SPL9)	SQUAMOSA PROMOTER BINDING PROTEIN-LIKE 9 (SPL9); (AtSPL9)
AT5G50570	Squamosa promoter-binding protein-like (SBP domain) transcription factor family protein;(source:Araport11)	SQUAMOSA PROMOTER-BINDING PROTEIN LIKE 13A (SPL13A)	SQUAMOSA PROMOTER-BINDING PROTEIN LIKE 13A (SPL13A);SQUAMOSA PROMOTER-BINDING PROTEIN LIKE 13 (SPL13)
AT3G12630	Encodes a protein with E3 ligase activity that acts as a positive regulator of stress responses in Arabidopsis.	STRESS ASSOCIATED PROTEIN 5 (SAP5)	STRESS ASSOCIATED PROTEIN 5 (SAP5)
AT1G51840	kinase-like protein;(source:Araport11)	STRESS INDUCED FACTOR 1 (SIF1)	STRESS INDUCED FACTOR 1 (SIF1)
AT3G04740	encodes a protein with similarities to subunits of the Mediator complex, required for RNA polymerase II recruitment at target promoters in response to specific activators. Lines carrying loss of function mutations in the gene have reduced cell numbers in aerial organs. On the other hand, lines overexpressing the gene have increased number of small cells in clusters, suggesting cell division is mo…	STRUWWELPETER (SWP)	STRUWWELPETER (SWP);MEDIATOR COMPONENTS 14 (MED14);ARABIDOPSIS MEDIATOR COMPONENTS 14 (ATMED14)
AT1G68830	STN7 protein kinase; required for state transitions, phosphorylation of the major antenna complex (LHCII) between PSII and PSI, and light adaptation. STN7 is involved in state transitions.	STT7 HOMOLOG STN7 (STN7)	STT7 HOMOLOG STN7 (STN7)
AT5G62575	Encodes subunit 7 of mitochondrial complex II (succinate dehydrogenase complex) and participates in the respiratory chain. It contributes to anchoring succinate dehydrogenase to the inner mitochondrial membrane. The mRNA is cell-to-cell mobile.	SUCCINATE DEHYDROGENASE 7 (SDH7)	SUCCINATE DEHYDROGENASE 7 (SDH7);SUCCINATE DEHYDROGENASE 7B (SDH7B)
AT5G20280	Encodes a protein with putative sucrose-phosphate synthase activity. When the gene was expressed in transgenic tobacco plants, a clear trend for increased SPS activity was noted.	SUCROSE PHOSPHATE SYNTHASE 1F (SPS1F)	SUCROSE PHOSPHATE SYNTHASE 1F (ATSPS1F);SUCROSE PHOSPHATE SYNTHASE 1F (SPS1F);SUCROSE-PHOSPHATE SYNTHASE A1 (SPSA1)
AT5G11110	Encodes a protein with putative sucrose-phosphate synthase activity.Involved in pollen exine formation.	SUCROSE PHOSPHATE SYNTHASE 2F (SPS2F)	SUCROSE PHOSPHATE SYNTHASE 1 (SPS1);SUCROSE PHOSPHATE SYNTHASE 2F (ATSPS2F);SUCROSE PHOSPHATE SYNTHASE 2F (SPS2F);SUCROSE-PHOSPHATE SYNTHASE A2 (SPSA2);KAONASHI 2 (KNS2)
AT5G20830	Encodes a protein with sucrose synthase activity (SUS1).	SUCROSE SYNTHASE 1 (SUS1)	SUCROSE SYNTHASE 1 (SUS1); (ASUS1); (atsus1);SUCROSE SYNTHASE 1 (SUSY1)
AT2G02860	encodes a sucrose transporter in sieve elements and a number of sink tissues and cell types. Gene expression is induced by wounding.	SUCROSE TRANSPORTER 2 (SUT2)	SUCROSE TRANSPORTER 2 (SUT2);ARABIDOPSIS THALIANA SUCROSE TRANSPORTER 3 (ATSUC3);SUCROSE TRANSPORTER 3 (SUC3); (ATSUT2)
AT1G22710	Encodes for a high-affinity transporter essential for phloem loading and long-distance transport. A major sucrose transporter, AtSUC2 can also transport a wide range of physiological and synthetic glucose conjugates with both &#945;- or &#946;-linkage.	SUCROSE-PROTON SYMPORTER 2 (SUC2)	SUCROSE-PROTON SYMPORTER 2 (SUC2);SUCROSE TRANSPORTER 1 (SUT1);ARABIDOPSIS THALIANA SUCROSE-PROTON SYMPORTER 2 (ATSUC2)
AT5G06170	sucrose symporter with hight affinity for sucrose (K0.5=0.066 +/- 0.025mM), that can also transport a wide range of glucosides.	SUCROSE-PROTON SYMPORTER 9 (SUC9)	SUCROSE-PROTON SYMPORTER 9 (ATSUC9);SUCROSE-PROTON SYMPORTER 9 (SUC9)
AT1G11260	Encodes a H+/hexose cotransporter. The mRNA is cell-to-cell mobile.	SUGAR TRANSPORTER 1 (STP1)	SUGAR TRANSPORTER 1 (STP1);SUGAR TRANSPORTER 1 (ATSTP1)
AT3G47990	SUGAR-INSENSITIVE 3;(source:Araport11)	SUGAR-INSENSITIVE 3 (SIS3)	SUGAR-INSENSITIVE 3 (SIS3)
AT3G45070	Encodes a sulfotransferase with sulfating activity toward flavonoids.	SULFOTRANSFERASE 202B1 (SULT202B1)	SULFOTRANSFERASE 202B1 (SULT202B1); (ATSULT202B1)
AT1G04770	SDI2 is a member of a small family of TPR proteins in Arabidopsis. Like SDI1 it is induced by low sulfer and appears to play a role in negative regulation of glucosinolate biosynthesis.	SULFUR DEFICIENCY INDUCED 2 (SDI2)	SULFUR DEFICIENCY INDUCED 2 (SDI2)
AT5G50680	Encodes a protein that is part of a heterodimeric SUMO E1 activating enzyme.	SUMO ACTIVATING ENZYME 1B (SAE1B)	SUMO ACTIVATING ENZYME 1B (SAE1B);ARABIDOPSIS THALIANA SUMO ACTIVATING ENZYME 1B (ATSAE1B)
AT5G50580	Encodes one of the two subunits of the SUMO activation enzyme required during sumolation. Sumolation is a post-translational protein modification process similar to ubiquitination during which a polypeptide (SUMO) is covalently attached to a target protein.	SUMO-ACTIVATING ENZYME 1B (SAE1B)	SUMO-ACTIVATING ENZYME 1B (SAE1B); (AT-SAE1-2)
AT5G66020	Mutants in this gene are unable to express female sterility in response to beta-aminobutyric acid, as wild type plants do. non-consensus AT donor splice site at exon 7, TA donor splice site at exon 10, AT acceptor splice at exon 13.	SUPPRESSOR OF ACTIN 1B (ATSAC1B)	IMPAIRED IN BABA-INDUCED STERILITY 2 (IBS2);SUPPRESSOR OF ACTIN 1B (ATSAC1B);SAC DOMAIN-CONTAINING PROTEIN 6 (ATSAC6);SUPPRESSOR OF ACTIN 1B (SACIB)
AT5G08150	Encodes SOB5. Activation tagging lines accumulated higher level of cytokinin.	SUPPRESSOR OF PHYTOCHROME B 5 (SOB5)	SUPPRESSOR OF PHYTOCHROME B 5 (SOB5)
AT5G25440	Receptor like kinase involved in HopZ1a effector triggered immunity. Interacts with ZAR1. Localization to membrane is dependent on N-terminal myristoylation domain.	SUPPRESSOR OF ZED1-D1 (SZE1)	SUPPRESSOR OF ZED1-D1 (SZE1)
AT5G16830	member of SYP2 Gene Family. Over-expression of the gene in tobacco protoplasts leads to a disruption of vacuolar transport from the prevacuolar compartment (PVC) to the vacuole, but not from the Golgi apparatus to the plasma membrane.	SYNTAXIN OF PLANTS 21 (SYP21)	SYNTAXIN OF PLANTS 21 (SYP21); (ATSYP21); (PEP12); (ATPEP12); (PEP12P)
AT4G17730	member of SYP2 Gene Family	SYNTAXIN OF PLANTS 23 (SYP23)	SYNTAXIN OF PLANTS 23 (SYP23); (ATSYP23)
AT3G52400	syntaxin protein, involved in the negative regulation of defense pathways such as programmed cell death, salicylic acid signalling pathway, jasmonic acid signalling pathway	SYNTAXIN OF PLANTS 122 (SYP122)	SYNTAXIN OF PLANTS 122 (SYP122); (ATSYP122)
AT5G58620	Involved in control of defence gene expression post-transcriptionally through release from translation arrest within TZF9-PAB2-containing RNA granules. TZF9 shows phospho-mobility shift after flg22 treatment, inferred to be caused by phosphorylation through MPK3 and/or MPK6. The major MPK3/6-targeted phospho-sites are S181, S323, S343, S352, S356, S362 and S377.	TANDEM ZINC FINGER PROTEIN 9 (TZF9)	TANDEM ZINC FINGER PROTEIN 9 (TZF9)
AT2G45680	TCP family transcription factor;(source:Araport11)	TCP DOMAIN PROTEIN 9 (TCP9)	TCP DOMAIN PROTEIN 9 (TCP9)
AT5G24590	Member of NAc protein family. Interacts with turnip crinkle virus (TCV) capsid protein. Transcription factor involved in regulating the defense response of Arabidopsis to TCV.	TCV-INTERACTING PROTEIN (TIP)	ARABIDOPSIS NAC DOMAIN CONTAINING PROTEIN 91 (ANAC091);TCV-INTERACTING PROTEIN (TIP); (ANAC91)
AT1G49950	Encodes a telomeric DNA binding protein and Single Myb Histone (SMH) gene family member. In vitro, an N-terminal Myb domain enables it to interact with double-stranded telomeric repeats.Mutations in TRB1 and TRB3 enhance the lhp1 mutant phenotype. Triple mutants are more strongly affected than the respective double mutants with lhp1. TRB1 binds non-H3K27me3 target genes predominantly at the trans…	TELOMERE REPEAT BINDING FACTOR 1 (TRB1)	TELOMERE REPEAT BINDING FACTOR 1 (TRB1);TELOMERE REPEAT BINDING FACTOR 1 (ATTRB1)
AT3G47620	Encodes a transcription factor AtTCP14 that regulates seed germination. AtTCP14 shows elevated expression level just prior to germination. AtTCP14 is predominantly expressed in the vascular tissue of the embryo, and affects gene expression in radicles in a non-cell-autonomous manner. Modulates GA-dependent stamen filament elongation by direct activation of SAUR63 subfamily genes through conserved…	TEOSINTE BRANCHED, CYCLOIDEA AND PCF (TCP) 14 (TCP14)	TEOSINTE BRANCHED, CYCLOIDEA AND PCF (TCP) 14 (AtTCP14);TEOSINTE BRANCHED, CYCLOIDEA AND PCF (TCP) 14 (TCP14)
AT1G61120	Encodes a geranyllinalool synthase that produces a precursor to TMTT, a volatile plant defense C16-homoterpene. GES transcript levels rise in response to alamethicin, a fungal peptide mixture that damages membranes. This transcriptional response is blocked in JA biosynthetic and JA signaling mutants, but GES transcript levels still rise in response to alamethicin in mutants with salicylic acid an…	TERPENE SYNTHASE 04 (TPS04)	TERPENE SYNTHASE 04 (TPS04);GERANYLLINALOOL SYNTHASE (GES);TERPENE SYNTHASE 4 (TPS4)
AT1G62060	Encodes a member of a mucilage protein family. Predicted in silico to be glycosylated.	TESTA ABUNDANT 2 (TBA2)	TESTA ABUNDANT 2 (TBA2)
AT2G01960	Member of TETRASPANIN family	TETRASPANIN14 (TET14)	TETRASPANIN14 (TET14)
AT2G23810	Member of TETRASPANIN family	TETRASPANIN8 (TET8)	TETRASPANIN8 (TET8)
AT3G43210	Encodes a kinesin TETRASPORE. Required for cytokinesis in pollen. In mutants, all four microspore nuclei remain within the same cytoplasm after meiosis.	TETRASPORE (TES)	TETRASPORE (TES);ARABIDOPSIS NPK1-ACTIVATING KINESIN 2 (ATNACK2);NPK1-ACTIVATING KINESIN 2 (NACK2)
AT5G10090	Encodes one of the 36 carboxylate clamp (CC)-tetratricopeptide repeat (TPR) proteins (Prasad 2010, Pubmed ID: 20856808) with potential to interact with Hsp90/Hsp70 as co-chaperones.	TETRATRICOPEPTIDE REPEAT 13 (TPR13)	TETRATRICOPEPTIDE REPEAT 13 (TPR13)
AT5G65160	Encodes one of the 36 carboxylate clamp (CC)-tetratricopeptide repeat (TPR) proteins (Prasad 2010, Pubmed ID: 20856808) with potential to interact with Hsp90/Hsp70 as co-chaperones.	TETRATRICOPEPTIDE REPEAT 14 (TPR14)	TETRATRICOPEPTIDE REPEAT 14 (TPR14)
AT1G24460	Encodes a novel protein that co-immunoprecipitates with SYP41. It is involved in vacuolar trafficking and salt tolerance, potentially via a role in vesicle fusion and in maintaining TGN structure or identity. Mutants display delayed formation of the Brefeldin A (BFA) compartment in cotyledons upon application of BFA.	TGN-LOCALIZED SYP41 INTERACTING PROTEIN (TNO1)	TGN-LOCALIZED SYP41 INTERACTING PROTEIN (TNO1)
AT5G54380	Encodes THESEUS1 (THE1), a receptor kinase regulated by Brassinosteroids and required for cell elongation during vegetative growth.	THESEUS1 (THE1)	THESEUS1 (THE1)
AT3G08710	Associated to plasma membrane. Moves cell to cell, suggesting a role in intercellular communication.	THIOREDOXIN H-TYPE 9 (TH9)	THIOREDOXIN H-TYPE 9 (ATH9);THIOREDOXIN TYPE H 9 (TRX H9);THIOREDOXIN H-TYPE 9 (TH9)
AT4G27800	Choroplast protein phosphatase TAP38/PPH1 is required for efficient dephosphorylation of the LHCII anthena and state transition from state 2 to state 1.	THYLAKOID-ASSOCIATED PHOSPHATASE 38 (TAP38)	THYLAKOID-ASSOCIATED PHOSPHATASE 38 (TAP38);PROTEIN PHOSPHATASE 1 (PPH1)
AT5G23070	Encodes a thymidine kinase that salvages DNA precursors. The pyrimidine salvage pathway is crucial for chloroplast development and genome replication, as well as for the maintenance of its integrity.	THYMIDINE KINASE 1B (TK1B)	THYMIDINE KINASE 1B (TK1B); (ATTK1B); (TK2)
AT5G61380	Pseudo response regulator involved in the generation of circadian rhythms. TOC1 appears to shorten the period of circumnutation speed. TOC1 contributes to the plant fitness (carbon fixation, biomass) by influencing the circadian clock period. PRR3 may increase the stability of TOC1 by preventing interactions between TOC1 and the F-box protein ZTL. Expression of TOC1 is correlated with rhythmic ch…	TIMING OF CAB EXPRESSION 1 (TOC1)	PSEUDO-RESPONSE REGULATOR 1 (PRR1);TIMING OF CAB EXPRESSION 1 (AtTOC1); (APRR1);TIMING OF CAB EXPRESSION 1 (TOC1)
AT1G14740	Encodes a PHD-finger protein that, with TTA1, is redundantly required for MP-dependent embryonic root meristem initiation.	TITANIA 1 (TTA1)	TITANIA 1 (TTA1); (OBE3)
AT2G45900	Phosphatidylinositol N-acetyglucosaminlytransferase subunit P-like protein;(source:Araport11)	TON1 RECRUITING MOTIF 13 (TRM13)	TON1 RECRUITING MOTIF 13 (TRM13)
AT5G43880	methyl-coenzyme M reductase II subunit gamma, putative (DUF3741);(source:Araport11)	TON1 RECRUITING MOTIF 21 (TRM21)	TON1 RECRUITING MOTIF 21 (TRM21)
AT2G36420	nucleolin-like protein;(source:Araport11)	TON1 RECRUITING MOTIF 27 (TRM27)	TON1 RECRUITING MOTIF 27 (TRM27)
AT5G03670	histone-lysine N-methyltransferase SETD1B-like protein;(source:Araport11)	TON1 RECRUITING MOTIF 28 (TRM28)	TON1 RECRUITING MOTIF 28 (TRM28)
AT4G01470	Encodes AtTIP1;3, functions as water and urea channels in pollen.	TONOPLAST INTRINSIC PROTEIN 1;3 (TIP1;3)	(GAMMA-TIP3);TONOPLAST INTRINSIC PROTEIN 1;3 (TIP1;3); (ATTIP1.3)
AT5G27030	TOPLESS-related 3;(source:Araport11)	TOPLESS-RELATED 3 (TPR3)	TOPLESS-RELATED 3 (TPR3)
AT5G37770	Encodes a protein with 40% similarity to calmodulin. Binds Ca(2+) and, as a consequence, undergoes conformational changes. CML24 expression occurs in all major organs, and transcript levels are increased from 2- to 15-fold in plants subjected to touch, darkness, heat, cold, hydrogen peroxide, abscisic acid (ABA), and indole-3-acetic acid. However, CML24 protein accumulation changes were not detec…	TOUCH 2 (TCH2)	TOUCH 2 (TCH2); (ATCML24);CALMODULIN-LIKE 24 (CML24)
AT5G57560	Encodes a cell wall-modifying enzyme, rapidly upregulated in response to environmental stimuli.	TOUCH 4 (TCH4)	TOUCH 4 (TCH4);XYLOGLUCAN ENDOTRANSGLUCOSYLASE/HYDROLASE 22 (XTH22); (ATXTH22)
AT5G20930	Nuclear serine/threonine protein kinase that requires a coiled-coil region for oligomerization and catalytic activity. Required for leaf and flower development and is involved in the regulation of RNA interference. Expression localized to the developing style by stage 13.	TOUSLED (TSL)	TOUSLED (TSL)
AT3G16720	RING-H2 protein induced after exposure to chitin or inactivated crude cellulase preparations. The mRNA is cell-to-cell mobile.	TOXICOS EN LEVADURA 2 (ATL2)	TOXICOS EN LEVADURA 2 (ATL2);TOXICOS EN LEVADURA 2 (TL2)
AT3G25795	Encodes a trans-acting siRNA that is phosphate starvation-upregulated and activated by PAP1 (MYB75). Has been identified as a translated small open reading frame by ribosome profiling.	TRANS ACTING SIRNA 4 (TAS4)	SHORT OPEN READING FRAME 27 (SORF27);TRANS ACTING SIRNA 4 (TAS4)
AT3G23230	encodes a member of the ERF (ethylene response factor) subfamily B-3 of ERF/AP2 transcription factor family. The protein contains one AP2 domain. There are 18 members in this subfamily including ATERF-1, ATERF-2, AND ATERF-5.	TRANSCRIPTIONAL REGULATOR OF DEFENSE RESPONSE 1 (TDR1)	TRANSCRIPTIONAL REGULATOR OF DEFENSE RESPONSE 1 (TDR1); (ATTDR1);ETHYLENE RESPONSE FACTOR 98 (ERF98); (ATERF98)
AT2G45290	Transketolase;(source:Araport11)	TRANSKETOLASE 2 (TKL2)	TRANSKETOLASE 2 (TKL2)
AT3G24660	member of Receptor kinase-like protein family	TRANSMEMBRANE KINASE-LIKE 1 (TMKL1)	TRANSMEMBRANE KINASE-LIKE 1 (TMKL1)
AT5G48100	Encodes a protein that is similar to laccase-like polyphenol oxidases. Involved in lignin and flavonoids biosynthesis. It has four conserved copper binding domains. Expressed in developing testa, where it colocalizes with the flavonoid end products proanthocyanidins and flavonols. Mutant plants exhibited a delay in developmentally determined browning of the testa, characterized by the pale brown …	TRANSPARENT TESTA 10 (TT10)	TRANSPARENT TESTA 10 (TT10);LACCASE-LIKE 15 (LAC15); (ATLAC15); (ATTT10)
AT2G16950	TRN1 is an importin beta protein that functions as a nuclear import receptor for AtGRP7 and in interacts with AGO1 to affect miRNA loading.	TRANSPORTIN 1 (TRN1)	TRANSPORTIN 1 (TRN1);TRANSPORTIN 1 (ATTRN1); (IMB2)
AT4G24040	Encodes a trehalase, member of Glycoside Hydrolase Family 37.	TREHALASE 1 (TRE1)	(ATTRE1);TREHALASE 1 (TRE1)
AT3G12060	Encodes a member of the TBL (TRICHOME BIREFRINGENCE-LIKE) gene family containing a plant-specific DUF231 (domain of unknown function) domain. TBL gene family has 46 members, two of which (TBR/AT5G06700 and TBL3/AT5G01360) have been shown to be involved in the synthesis and deposition of secondary wall cellulose, presumably by influencing the esterification state of pectic polymers. A nomenclature…	TRICHOME BIREFRINGENCE-LIKE 1 (TBL1)	TRICHOME BIREFRINGENCE-LIKE 1 (TBL1)
AT5G19160	Encodes a member of the TBL (TRICHOME BIREFRINGENCE-LIKE) gene family containing a plant-specific DUF231 (domain of unknown function) domain. TBL gene family has 46 members, two of which (TBR/AT5G06700 and TBL3/AT5G01360) have been shown to be involved in the synthesis and deposition of secondary wall cellulose, presumably by influencing the esterification state of pectic polymers. A nomenclature…	TRICHOME BIREFRINGENCE-LIKE 11 (TBL11)	TRICHOME BIREFRINGENCE-LIKE 11 (TBL11)
AT3G28150	Encodes a member of the TBL (TRICHOME BIREFRINGENCE-LIKE) gene family containing a plant-specific DUF231 (domain of unknown function) domain. A putative xyloglucan O-acetyltransferase. TBL gene family has 46 members, two of which (TBR/AT5G06700 and TBL3/AT5G01360) have been shown to be involved in the synthesis and deposition of secondary wall cellulose, presumably by influencing the esterificati…	TRICHOME BIREFRINGENCE-LIKE 22 (TBL22)	TRICHOME BIREFRINGENCE-LIKE 22 (TBL22);ALTERED XYLOGLUCAN 4-LIKE (AXY4L)
AT1G19835	TCS1 encodes a coiled-coil domain protein that binds to microtubules and co-localizes with the cortical microtubules. Mutants have defects in trichome branching and hypocotyl elongation. TCS1 interacts with ZWI and appears to be involved in microtubule assembly.	TRICHOME CELL SHAPE 1 (TCS1)	TRICHOME CELL SHAPE 1 (TCS1)
AT3G21300	RNA methyltransferase family protein;(source:Araport11)	TRNA METHYLTRANSFERASE 2A (TRM2A)	(ATTRM2A);TRNA METHYLTRANSFERASE 2A (TRM2A)
AT2G43510	Member of the defensin-like (DEFL) family. Encodes putative trypsin inhibitor protein which may function in defense against herbivory.	TRYPSIN INHIBITOR PROTEIN 1 (TI1)	TRYPSIN INHIBITOR PROTEIN 1 (ATTI1);TRYPSIN INHIBITOR PROTEIN 1 (TI1)
AT1G23320	Encodes a protein with similarity to the TAA1 trytophan aminotransferase involved in IAA biosynthesis. This gene appears to be expressed at a very low level during seedling development. Triple mutant analyses implicate this gene in embryonic development.	TRYPTOPHAN AMINOTRANSFERASE RELATED 1 (TAR1)	TRYPTOPHAN AMINOTRANSFERASE RELATED 1 (TAR1)
AT3G06380	Member of plant TLP family which differs in having an F box domain. Interacts with ASK proteins.Plasma membrane tethering is mediated by PIP2 binding domain. Mutants are insensitive to ABA. May act redundantly with its paralog TPL3.	TUBBY-LIKE PROTEIN 9 (TLP9)	TUBBY-LIKE PROTEIN 9 (ATTLP9);TUBBY-LIKE PROTEIN 9 (TLP9)
AT1G04820	Encodes an alpha tubulin isoform that is expressed in roots, leaves and flowers.	TUBULIN ALPHA-4 CHAIN (TUA4)	TUBULIN ALPHA-4 CHAIN (TUA4);TORTIFOLIA 2 (TOR2)
AT5G62690	encodes tubulin beta-2/beta-3 chain The mRNA is cell-to-cell mobile.	TUBULIN BETA CHAIN 2 (TUB2)	TUBULIN BETA CHAIN 2 (TUB2)
AT3G02140	Encodes a protein that acts in the nucleus and is an important negative regulator of ABA and salt stress responses, and could play a critical role in controlling root elongation, floral initiation and starch degradation.	TWO OR MORE ABRES-CONTAINING GENE 2 (TMAC2)	TWO OR MORE ABRES-CONTAINING GENE 2 (TMAC2);ABI FIVE BINDING PROTEIN 4 (AFP4)
AT5G36160	Encodes a cytosolic L-tyrosine aminotransferase. AtTAT2 exhibits much broader amino donor specificity than AtTAT1 and can use not only Tyr but also Phe, Trp, His, Met, Leu, Ala, Ser, Cys, Asp, Asn, Gln, and Arg as amino donors.	TYR AMINOTRANSFERASE 2 (TAT2)	TYR AMINOTRANSFERASE 2 (ATTAT2);TYR AMINOTRANSFERASE 2 (TAT2)
AT4G27960	ubiquitin conjugating enzyme	UBIQUITIN CONJUGATING ENZYME 9 (UBC9)	UBIQUITIN CONJUGATING ENZYME 9 (UBC9)
AT5G42300	Ubiquitin like protein that appears to play a role in pre-mRNA splicing.	UBIQUITIN-LIKE PROTEIN 5 (UBL5)	UBIQUITIN-LIKE PROTEIN 5B (UBL5B);UBIQUITIN-LIKE PROTEIN 5 (UBL5)
AT3G53090	encodes a ubiquitin-protein ligase containing a HECT domain. There are six other HECT-domain UPLs in Arabidopsis.	UBIQUITIN-PROTEIN LIGASE 7 (UPL7)	UBIQUITIN-PROTEIN LIGASE 7 (UPL7)
AT3G14400	Encodes a ubiquitin-specific protease.	UBIQUITIN-SPECIFIC PROTEASE 25 (UBP25)	UBIQUITIN-SPECIFIC PROTEASE 25 (UBP25)
AT4G30440	Encodes a UDP-D-glucuronate 4-epimerase involved in pectin biosynthesis in the cell wall and affects cell wall integrity and immunity to fungi and bacteria.	UDP-D-GLUCURONATE 4-EPIMERASE 1 (GAE1)	UDP-D-GLUCURONATE 4-EPIMERASE 1 (GAE1)
AT3G23820	Encodes a UDP-D-glucuronate 4-epimerase involved in pectin biosynthesis in the cell wall and affects cell wall integrity and immunity to fungi and bacteria. The mRNA is cell-to-cell mobile.	UDP-D-GLUCURONATE 4-EPIMERASE 6 (GAE6)	UDP-D-GLUCURONATE 4-EPIMERASE 6 (GAE6)
AT3G29360	Encodes one of four UDP-glucose dehydrogenase UGD) genes. Mutation of this gene in combination with UGD3 leads to swollen plant cell walls and severe developmental defects associated with changes in pectic polysaccharides.	UDP-GLUCOSE DEHYDROGENASE 2 (UGD2)	UDP-GLUCOSE DEHYDROGENASE 2 (UGD2)
AT5G15490	Encodes one of four UDP-glucose dehydrogenase UGD) genes. Mutation of this gene in combination with UGD2 leads to swollen plant cell walls and severe developmental defects associated with changes in pectic polysaccharides.	UDP-GLUCOSE DEHYDROGENASE 3 (UGD3)	UDP-GLUCOSE DEHYDROGENASE 3 (UGD3)
AT2G29750	UDP-glucosyl transferase 71C1;(source:Araport11)	UDP-GLUCOSYL TRANSFERASE 71C1 (UGT71C1)	UDP-GLUCOSYL TRANSFERASE 71C1 (UGT71C1)
AT4G34131	UDP-glucosyl transferase 73B3;(source:Araport11)	UDP-GLUCOSYL TRANSFERASE 73B3 (UGT73B3)	UDP-GLUCOSYL TRANSFERASE 73B3 (UGT73B3)
AT3G16520	UDP-glucosyl transferase 88A1;(source:Araport11)	UDP-GLUCOSYL TRANSFERASE 88A1 (UGT88A1)	UDP-GLUCOSYL TRANSFERASE 88A1 (UGT88A1)
AT5G11230	Nucleotide-sugar transporter family protein;(source:Araport11)	UDPARABINOFURANOSE TRANSPORTER 2 (UAFT2)	UDPARABINOFURANOSE TRANSPORTER 2 (UAFT2)
AT1G29300	intracellular protein transporter, putative (DUF641);(source:Araport11)	UNFERTILIZED EMBRYO SAC 1 (UNE1)	UNFERTILIZED EMBRYO SAC 1 (UNE1)
AT4G02590	basic helix-loop-helix (bHLH) DNA-binding superfamily protein;(source:Araport11)	UNFERTILIZED EMBRYO SAC 12 (UNE12)	UNFERTILIZED EMBRYO SAC 12 (UNE12)
AT4G19185	nodulin MtN21-like transporter family protein	USUALLY MULTIPLE ACIDS MOVE IN AND OUT TRANSPORTERS 2 (UMAMIT2)	USUALLY MULTIPLE ACIDS MOVE IN AND OUT TRANSPORTERS 2 (UMAMIT2)
AT1G70260	Encodes an endoplasmic reticulum (ER)-localized nodulin MtN21-like transporter family protein that negatively regulates resistance against biotrophic pathogens but not the necrotrophic pathogen, B. cinerea, possibly by regulating ROS production, cell death and PR1 expression.	USUALLY MULTIPLE ACIDS MOVE IN AND OUT TRANSPORTERS 36 (UMAMIT36)	USUALLY MULTIPLE ACIDS MOVE IN AND OUT TRANSPORTERS 36 (UMAMIT36);RESISTANCE TO PHYTOPHTHORA PARASITICA 1 (RTP1)
AT5G63860	UV-B-specific signaling component that orchestrates expression of a range of genes with vital UV-protective functions. Located in the nucleus and the cytosol. Associates with chromatin via histones. UV-B light promotes URV8 protein accumulation in the nucleus. UVR8 interaction with COP1 is negatively regulated by RUP1 and RUP2.	UVB-RESISTANCE 8 (UVR8)	UVB-RESISTANCE 8 (UVR8);UVB-RESISTANCE 8 (ATUVR8)
AT4G25950	V-ATPase G-subunit like protein	VACUOLAR ATP SYNTHASE G3 (VATG3)	VACUOLAR ATP SYNTHASE G3 (VATG3)
AT5G09260	vacuolar protein sorting-associated protein 20.2;(source:Araport11)	VACUOLAR PROTEIN SORTING-ASSOCIATED PROTEIN 20.2 (VPS20.2)	VACUOLAR PROTEIN SORTING-ASSOCIATED PROTEIN 20.2 (VPS20.2)
AT5G46510	Disease resistance protein (TIR-NBS-LRR class) family;(source:Araport11)	VARIATION IN COMPOUND TRIGGERED ROOT GROWTH RESPONSE-LIKE (VICTL)	VARIATION IN COMPOUND TRIGGERED ROOT GROWTH RESPONSE-LIKE (VICTL)
AT3G13300	Encodes VCS (VARICOSE). Involved in mRNA decapping. VCS forms a mRNA decapping complex with DCP1 (At1g08370) and DCP2 (At5g13570). Unlike DCP2, VCS itself does not have mRNA decapping activity in vitro. DCP1, DCP2 and VCS colocalize in cytoplasmic loci, which are putative Arabidopsis mRNA processing bodies. Null mutants of DCP1, DCP2, and VCS accumulate capped mRNAs with a reduced degradation rat…	VARICOSE (VCS)	VARICOSE (VCS)
AT2G42400	VOZ transcription factor which acts as positive regulator of several salt-responsive genes. Functionally redundant in salt stress with VOZ1.	VASCULAR PLANT ONE ZINC FINGER PROTEIN 2 (VOZ2)	VASCULAR PLANT ONE ZINC FINGER PROTEIN 2 (VOZ2);VASCULAR PLANT ONE ZINC FINGER PROTEIN 2 (ATVOZ2)
AT3G21710	transmembrane protein;(source:Araport11)	VASCULAR-RELATED UNKNOWN PROTEIN 1 (VUP1)	VASCULAR-RELATED UNKNOWN PROTEIN 1 (VUP1)
AT5G41600	VIRB2-interacting protein 3;(source:Araport11)	VIRB2-INTERACTING PROTEIN 3 (BTI3)	VIRB2-INTERACTING PROTEIN 3 (BTI3);RETICULAN LIKE PROTEIN B4 (RTNLB4)
AT5G28040	Member of the GeBP/GPL family of leucine zipper transcription factors. VPF4 interacts with the F-box proteins from A.tumefaciens VirF and VBF. Over expression results in decreased tumor formation upon Agrobacterium infection. Mutants show changes in the level of expression of defense response genes.	VIRF INTERACTING PROTEIN 4 (VFP4)	VIRF INTERACTING PROTEIN 4 (VFP4)
AT1G16110	Encodes a WAK-like receptor-like kinase with a cytoplasmic Ser/Thr protein kinase domain and an extracellular domain with EGF-like repeats. It has been shown to be localized to the cell wall.	WALL ASSOCIATED KINASE-LIKE 6 (WAKL6)	WALL ASSOCIATED KINASE-LIKE 6 (WAKL6)
AT1G47200	WPP family members contains an NE targeting domain. This domain, called the WPP domain after a highly conserved Trp-Pro-Pro motif, is necessary for NE targeting of WPP1. RNAi suppression of WPP2 resulted in reduced mitotic activity.	WPP DOMAIN PROTEIN 2 (WPP2)	WPP DOMAIN PROTEIN 2 (WPP2)
AT5G27940	WPP domain protein 3;(source:Araport11)	WPP DOMAIN PROTEIN 3 (WPP3)	WPP DOMAIN PROTEIN 3 (WPP3)
AT2G24570	member of WRKY Transcription Factor; Group II-d; negative regulator of basal resistance to Pseudomonas syringae.	WRKY DNA-BINDING PROTEIN 17 (WRKY17)	WRKY DNA-BINDING PROTEIN 17 (WRKY17); (AtWRKY17)
AT2G30250	member of WRKY Transcription Factor; Group I. Located in nucleus. Involved in response to various abiotic stresses - especially salt stress.	WRKY DNA-BINDING PROTEIN 25 (WRKY25)	(AtWRKY25);WRKY DNA-BINDING PROTEIN 25 (WRKY25)
AT1G80840	Pathogen-induced transcription factor. Binds W-box sequences in vitro. Forms protein complexes with itself and with WRKY40 and WRKY60. Coexpression with WRKY18 or WRKY60 made plants more susceptible to both P. syringae and B. cinerea. WRKY18, WRKY40, and WRKY60 have partially redundant roles in response to the hemibiotrophic bacterial pathogen Pseudomonas syringae and the necrotrophic fungal path…	WRKY DNA-BINDING PROTEIN 40 (WRKY40)	WRKY DNA-BINDING PROTEIN 40 (WRKY40); (ATWRKY40)
AT5G49520	Encodes WRKY48, a member of the WRKY Transcription Factor. WRKY48 is a stress- and pathogen-induced transcriptional activator that represses plant basal defense. The mRNA is cell-to-cell mobile.	WRKY DNA-BINDING PROTEIN 48 (WRKY48)	WRKY DNA-BINDING PROTEIN 48 (WRKY48);ARABIDOPSIS THALIANA WRKY DNA-BINDING PROTEIN 48 (ATWRKY48)
AT1G69310	Encodes WRKY57, a member of the WRKY Transcription Factor. Activation of WRKY57 confers drought tolerance.	WRKY DNA-BINDING PROTEIN 57 (WRKY57)	WRKY DNA-BINDING PROTEIN 57 (WRKY57); (AtWRKY57)
AT4G24240	Encodes a Ca-dependent calmodulin binding protein. Sequence similarity to the WRKY transcription factor gene family.	WRKY DNA-BINDING PROTEIN 7 (WRKY7)	(ATWRKY7);WRKY DNA-BINDING PROTEIN 7 (WRKY7)
AT2G17950	Homeobox gene controlling the stem cell pool. Expressed in the stem cell organizing center of meristems. Required to keep the stem cells in an undifferentiated state. Regulation of WUS transcription is a central checkpoint in stem cell control. The size of the WUS expression domain controls the size of the stem cell population through WUS indirectly activating the expression of CLAVATA3 (CLV3) in…	WUSCHEL (WUS)	WUSCHEL (WUS); (PGA6);WUSCHEL 1 (WUS1)
AT5G07270	hypothetical protein;(source:Araport11)	XB3 ORTHOLOG 3 IN ARABIDOPSIS THALIANA (XBAT33)	XB3 ORTHOLOG 3 IN ARABIDOPSIS THALIANA (XBAT33)
AT1G09850	Arabidopsis thaliana papain-like cysteine peptidase	XYLEM BARK CYSTEINE PEPTIDASE 3 (XBCP3)	XYLEM BARK CYSTEINE PEPTIDASE 3 (XBCP3)
AT1G20850	Cysteine peptidase. Enzyme activity detected in leaf.	XYLEM CYSTEINE PEPTIDASE 2 (XCP2)	XYLEM CYSTEINE PEPTIDASE 2 (XCP2)
AT5G33290	Acts as a xylogalacturonan xylosyltransferase within the XGA biosynthesis pathway. Involved in pectin biosynthesis.	XYLOGALACTURONAN DEFICIENT 1 (XGD1)	XYLOGALACTURONAN DEFICIENT 1 (XGD1)
AT2G13820	Bifunctional inhibitor/lipid-transfer protein/seed storage 2S albumin superfamily protein;(source:Araport11)	XYLOGEN PROTEIN 2 (XYP2)	XYLOGEN PROTEIN 2 (XYP2); (AtXYP2);GLYCOSYLPHOSPHATIDYLINOSITOL-ANCHORED LIPID PROTEIN TRANSFER 11 (LPTG11)
AT4G30280	Encodes a xyloglucan endotransglucosylase/hydrolase with only only the endotransglucosylase (XET; EC 2.4.1.207) activity towards xyloglucan and non-detectable endohydrolytic (XEH; EC 3.2.1.151) activity. Expressed in the mature or basal regions of both the main and lateral roots, but not in the tip of these roots where cell division occurs.	XYLOGLUCAN ENDOTRANSGLUCOSYLASE/HYDROLASE 18 (XTH18)	XYLOGLUCAN ENDOTRANSGLUCOSYLASE/HYDROLASE 18 (ATXTH18);XYLOGLUCAN ENDOTRANSGLUCOSYLASE/HYDROLASE 18 (XTH18)
AT1G14720	member of Glycoside Hydrolase Family 16	XYLOGLUCAN ENDOTRANSGLUCOSYLASE/HYDROLASE 28 (XTH28)	XYLOGLUCAN ENDOTRANSGLYCOSYLASE RELATED 2 (XTR2);ENDOXYLOGLUCAN TRANSFERASE A2 (EXGT-A2); (ATXTH28);XYLOGLUCAN ENDOTRANSGLUCOSYLASE/HYDROLASE 28 (XTH28)
AT4G18990	xyloglucan endotransglucosylase/hydrolase 29;(source:Araport11)	XYLOGLUCAN ENDOTRANSGLUCOSYLASE/HYDROLASE 29 (XTH29)	XYLOGLUCAN ENDOTRANSGLUCOSYLASE/HYDROLASE 29 (XTH29)
AT4G37800	xyloglucan endotransglucosylase/hydrolase 7;(source:Araport11)	XYLOGLUCAN ENDOTRANSGLUCOSYLASE/HYDROLASE 7 (XTH7)	XYLOGLUCAN ENDOTRANSGLUCOSYLASE/HYDROLASE 7 (XTH7)
AT3G62720	Encodes a protein with xylosyltransferase activity, which is specific for UDP-xylose as donor substrate and for oligosaccharides with a degree of polymerization >4. Although the enzyme utilizes either cellopentaose or cellohexaose, its activity is four-fold higher with cellohexaose as an acceptor compared to cellopentaose. The enzyme is able to add several xylosyl residues to the acceptor forming…	XYLOSYLTRANSFERASE 1 (XT1)	(ATXT1);XYLOSYLTRANSFERASE 1 (XT1);XYG XYLOSYLTRANSFERASE 1 (XXT1); (ATXXT1)
AT1G65730	Arabidopsis thaliana metal-nicotianamine transporter YSL4	YELLOW STRIPE LIKE 7 (YSL7)	YELLOW STRIPE LIKE 7 (YSL7)
AT2G35980	Encodes a protein whose sequence is similar to tobacco hairpin-induced gene (HIN1) and Arabidopsis non-race specific disease resistance gene (NDR1). Expression of this gene is induced by cucumber mosaic virus, spermine and during senescence. The gene product is localized to the chloroplast. The mRNA is cell-to-cell mobile.	YELLOW-LEAF-SPECIFIC GENE 9 (YLS9)	YELLOW-LEAF-SPECIFIC GENE 9 (YLS9);NDR1/HIN1-LIKE (NHL10);ARABIDOPSIS NDR1/HIN1-LIKE 10 (ATNHL10)
AT1G63700	Member of MEKK subfamily, a component of the stomatal development regulatory pathway. Mutations in this locus result in embryo lethality.	YODA (YDA)	EMBRYO DEFECTIVE 71 (EMB71);YODA (YDA);MAP KINASE KINASE KINASE 4 (MAPKKK4)
AT2G18840	Encodes one of the two YPT/RAB GTPase Interacting Protein 4a (YIP4a) and YIP4b (formerly YIP2), which form a TGN-localized complex with ECHIDNA (ECH). This complex is required for the secretion of cell wall polysaccharides.	YPT/RAB GTPASE INTERACTING PROTEIN 4A (YIP4A)	YPT/RAB GTPASE INTERACTING PROTEIN 4A (YIP4A)
AT2G32930	Encodes a zinc finger protein.	ZINC FINGER NUCLEASE 2 (ZFN2)	ZINC FINGER NUCLEASE 2 (ZFN2)
AT4G17810	C2H2 and C2HC zinc fingers superfamily protein;(source:Araport11)	ZINC FINGER PROTEIN 1 (ZP1)	ZINC FINGER PROTEIN 1 (ZP1);EMBRYO DEFECTIVE 3022 (EMB3022)
AT1G10480	Encodes a zinc finger protein containing only a single zinc finger that acts downstream of ZFP6 in regulating trichome development by integrating GA and cytokinin signaling.	ZINC FINGER PROTEIN 5 (ZFP5)	ZINC FINGER PROTEIN 5 (ZFP5)
AT5G13740	Encodes ZIF1 (ZINC-INDUCED FACILITATOR1), a member of the Major Facilitator Superfamily (MFS) of membrane proteins which are found in all organisms and transport a wide range of small, organic molecules. Involved in a mechanism of Zn sequestration, possibly by transport of a Zn ligand or Zn-ligand complex into vacuoles. The mRNA is cell-to-cell mobile.	ZINC INDUCED FACILITATOR 1 (ZIF1)	ZINC INDUCED FACILITATOR 1 (ZIF1)
AT3G19580	Encodes zinc finger protein. mRNA levels are upregulated in response to ABA, high salt, and mild desiccation. The protein is localized to the nucleus and acts as a transcriptional repressor.	ZINC-FINGER PROTEIN 2 (ZF2)	ZINC-FINGER PROTEIN 2 (AZF2);ZINC-FINGER PROTEIN 2 (ZF2)
The query for the following terms resulted in no hits: AT2G13363 AT2G23171 AT2G33509 AT2G36053 AT3G22968 AT3G27130 AT3G27800 AT4G05370 AT4G08949 AT4G20006 AT4G22592 AT4G25386 AT1G20967 AT5G23640 AT5G34980 AT5G39581

## Sheet: Rep1 Peak Genes
Chr	Start	End	Length	Feature	Strand	insideFeature	Distance to Feature	Score
chr1	23215	23343	129	AT1G01040.1	+	upstream	-239	21
chr1	110867	111003	137	AT1G01270.1	-	downstream	1026	16
chr1	911406	911566	161	AT1G03660.1	-	overlapEnd	273	26
chr1	11806954	11807159	206	AT1G32650.1	-	downstream	3575	43
chr1	11807407	11807667	261	AT1G32650.1	-	downstream	3094	30
chr1	11822243	11822507	265	AT1G32690.1	-	upstream	-694	64
chr1	11827988	11828105	118	AT1G32700.2	+	inside	61	24
chr1	11833138	11833272	135	AT1G32710.1	+	inside	93	14
chr1	11845882	11846103	222	AT1G32740.1	+	overlapEnd	1110	21
chr1	11868911	11869038	128	AT1G32770.1	-	upstream	-2024	14
chr1	11912211	11912557	347	AT1G32870.1	+	inside	640	26
chr1	11926516	11926699	184	AT1G32910.1	+	inside	1183	17
chr1	11928535	11929142	608	AT1G32920.1	+	includeFeature	-62	55
chr1	921589	921835	247	AT1G03700.1	+	inside	675	130
chr1	11931016	11931199	184	AT1G32928.1	+	upstream	-223	29
chr1	11931352	11931624	273	AT1G32928.1	+	overlapEnd	157	71
chr1	11944114	11944278	165	AT1G32960.1	+	upstream	-1154	16
chr1	11948775	11948972	198	AT1G32970.1	-	inside	3108	21
chr1	11985819	11986000	182	AT1G33080.1	+	inside	159	25
chr1	12010125	12010270	146	AT1G33120.1	+	upstream	-787	29
chr1	12012187	12012319	133	AT1G33120.1	+	overlapEnd	1268	18
chr1	12022517	12022713	197	AT1G33140.1	+	upstream	-744	26
chr1	12029248	12029393	146	AT1G33180.1	+	upstream	-1572	34
chr1	12031036	12031171	136	AT1G33180.1	+	downstream	212	18
chr1	933600	933861	262	AT1G03740.1	+	upstream	-324	29
chr1	12043698	12043877	180	AT1G33200.1	+	upstream	-902	24
chr1	12053279	12053545	267	AT1G33240.1	-	inside	908	97
chr1	12058382	12058612	231	AT1G33250.1	-	inside	849	23
chr1	12058846	12058973	128	AT1G33250.1	-	inside	436	20
chr1	12064952	12065094	143	AT1G33260.1	+	inside	228	16
chr1	12070223	12070383	161	AT1G33270.1	-	upstream	-146	29
chr1	12074616	12074749	134	AT1G33290.1	+	inside	558	29
chr1	12075266	12075442	177	AT1G33290.1	+	inside	1230	17
chr1	12085237	12085403	167	AT1G33330.1	+	inside	353	18
chr1	12090290	12090407	118	AT1G33350.1	-	inside	1339	17
chr1	944678	944795	118	AT1G03770.1	+	overlapStart	-35	22
chr1	12091005	12091174	170	AT1G33350.1	-	inside	597	35
chr1	12092591	12092749	159	AT1G33360.1	+	inside	560	23
chr1	12097243	12097362	120	AT1G33370.1	-	includeFeature	45	26
chr1	12147465	12147634	170	AT1G33475.1	-	inside	640	23
chr1	12168156	12168382	227	AT1G33560.1	+	upstream	-822	25
chr1	12168832	12168980	149	AT1G33560.1	+	upstream	-185	20
chr1	12169130	12169270	141	AT1G33560.1	+	inside	109	27
chr1	12177879	12178023	145	AT1G33590.1	+	inside	164	27
chr1	12184680	12184830	151	AT1G33607.1	-	downstream	2668	29
chr1	12188709	12189087	379	AT1G33610.1	+	overlapStart	-11	64
chr1	955291	955506	216	AT1G03790.1	+	inside	810	34
chr1	12238098	12238500	403	AT1G33760.1	+	overlapEnd	356	37
chr1	12239262	12239560	299	AT1G33760.1	+	downstream	1468	64
chr1	12263051	12263215	165	AT1G33800.1	+	downstream	1654	34
chr1	12264159	12264343	185	AT1G33810.1	+	upstream	-832	48
chr1	12358193	12358379	187	AT1G34000.1	-	inside	616	17
chr1	12431067	12431257	191	AT1G34130.1	+	inside	1163	25
chr1	12435893	12436225	333	AT1G34150.1	+	overlapStart	-26	34
chr1	12455922	12456074	153	AT1G34200.1	+	inside	206	25
chr1	12464936	12465162	227	AT1G34220.1	-	inside	862	28
chr1	12483178	12483506	329	AT1G34250.1	-	downstream	292	43
chr1	977350	977621	272	AT1G03850.1	-	inside	199	34
chr1	12551812	12551953	142	AT1G34370.3	+	inside	434	24
chr1	12552162	12552383	222	AT1G34370.3	+	inside	824	14
chr1	12592221	12592345	125	AT1G34440.1	-	inside	454	26
chr1	12626521	12626675	155	AT1G34520.1	+	downstream	3122	21
chr1	12657475	12657605	131	AT1G34575.1	-	inside	1192	20
chr1	12661906	12662237	332	AT1G34580.1	+	inside	1442	53
chr1	12683402	12683548	147	AT1G34620.1	-	downstream	1072	32
chr1	12683880	12684051	172	AT1G34620.1	-	downstream	581	36
chr1	12685921	12686057	137	AT1G34630.1	+	inside	673	38
chr1	12737835	12738045	211	AT1G34750.1	-	upstream	-213	38
chr1	982719	983011	293	AT1G03870.1	-	inside	503	31
chr1	12738496	12738665	170	AT1G34750.1	-	upstream	-853	43
chr1	12738914	12739039	126	AT1G34750.1	-	upstream	-1249	21
chr1	12851702	12852097	396	AT1G35140.1	+	overlapStart	-188	83
chr1	12852190	12852341	152	AT1G35140.1	+	inside	178	34
chr1	12866863	12867078	216	AT1G35160.1	+	upstream	-293	34
chr1	12878340	12878556	217	AT1G35180.1	-	inside	196	16
chr1	12895429	12895562	134	AT1G35200.1	-	upstream	-1749	29
chr1	12897115	12897255	141	AT1G35210.1	-	inside	199	20
chr1	12919715	12919833	119	AT1G35230.1	+	downstream	2591	19
chr1	12944416	12944547	132	AT1G35280.1	+	upstream	-2012	36
chr1	987061	987244	184	AT1G03880.1	+	inside	1367	13
chr1	12986511	12986961	451	AT1G35350.1	-	upstream	-2153	43
chr1	12994572	12994799	228	AT1G35365.1	+	downstream	3295	50
chr1	13028610	13028819	210	AT1G35430.1	-	downstream	2317	29
chr1	13030328	13030457	130	AT1G35430.1	-	downstream	639	34
chr1	13030986	13031119	134	AT1G35430.1	-	overlapStart	-21	43
chr1	13074002	13074222	221	AT1G35510.1	+	inside	2627	21
chr1	13078629	13078746	118	AT1G35516.1	+	upstream	-85	34
chr1	13080059	13080338	280	AT1G35516.1	+	downstream	1425	15
chr1	13095484	13095675	192	AT1G35530.1	+	inside	5587	18
chr1	13124493	13124791	299	AT1G35580.1	-	inside	166	16
chr1	987486	987683	198	AT1G03880.1	+	inside	1799	35
chr1	13126922	13127359	438	AT1G35580.1	-	upstream	-2332	27
chr1	13127612	13127946	335	AT1G35580.1	-	upstream	-2971	14
chr1	13163516	13163663	148	AT1G35630.1	-	inside	894	21
chr1	13218364	13218503	140	AT1G35700.1	+	downstream	1183	14
chr1	13250660	13250816	157	AT1G35745.1	-	upstream	-914	34
chr1	13298609	13298742	134	AT1G35790.1	-	downstream	1433	38
chr1	13451027	13451178	152	AT1G36050.1	+	inside	636	38
chr1	13454765	13455289	525	AT1G36060.1	-	inside	635	80
chr1	13455481	13455623	143	AT1G36060.1	-	inside	110	49
chr1	13573639	13573833	195	AT1G36190.1	-	downstream	2349	29
chr1	991407	991526	120	AT1G03900.1	+	inside	215	27
chr1	13640168	13640298	131	AT1G36280.1	+	upstream	-366	30
chr1	13653653	13653798	146	AT1G36300.1	-	upstream	-1553	29
chr1	13698642	13698772	131	AT1G36370.1	-	upstream	-131	18
chr1	13700934	13701094	161	AT1G36380.1	+	inside	98	21
chr1	13748235	13748372	138	AT1G36485.1	+	downstream	206	15
chr1	13767013	13767132	120	AT1G36510.1	+	downstream	5147	26
chr1	13837887	13838395	509	AT1G36622.1	-	upstream	-1216	34
chr1	13899911	13900192	282	AT1G36730.1	-	overlapStart	-27	14
chr1	13900635	13900903	269	AT1G36732.1	-	upstream	-537	88
chr1	13976036	13976215	180	AT1G36910.1	-	upstream	-150	18
chr1	117393	117621	229	AT1G01300.1	+	inside	443	33
chr1	1007862	1007979	118	AT1G03935.1	+	upstream	-976	26
chr1	14012024	14012204	181	AT1G36950.1	-	upstream	-1292	38
chr1	14030773	14030908	136	AT1G36992.1	+	downstream	72	34
chr1	14063436	14063623	188	AT1G37036.1	-	upstream	-2526	21
chr1	14151429	14151552	124	AT1G37120.1	-	upstream	-5489	29
chr1	14152886	14153174	289	AT1G37130.1	+	upstream	-5586	43
chr1	14165287	14165615	329	AT1G37140.1	-	downstream	6589	144
chr1	14227658	14227809	152	AT1G37340.1	-	upstream	-4022	19
chr1	14307027	14307230	204	AT1G38140.1	+	downstream	4199	26
chr1	14433755	14434007	253	AT1G38340.1	+	downstream	1656	31
chr1	14960557	14960681	125	AT1G40085.1	+	downstream	33649	22
chr1	1018039	1018211	173	AT1G03970.1	+	upstream	-111	25
chr1	15040413	15040538	126	AT1G40093.1	-	downstream	622	30
chr1	15049889	15050030	142	AT1G40095.1	-	downstream	852	32
chr1	15094260	15094383	124	AT1G40104.1	+	downstream	12371	37
chr1	15109039	15109156	118	AT1G40104.1	+	downstream	27147	13
chr1	15135952	15136122	171	AT1G40105.1	+	upstream	-6255	28
chr1	15146814	15146942	129	AT1G40105.1	+	downstream	4586	13
chr1	15155285	15155433	149	AT1G40107.1	+	downstream	535	27
chr1	15173783	15173954	172	AT1G40115.1	+	upstream	-5725	16
chr1	15198128	15198246	119	AT1G40121.1	+	downstream	6196	29
chr1	15267253	15267430	178	AT1G40131.1	+	upstream	-18583	16
chr1	1018361	1018496	136	AT1G03970.1	+	inside	192	25
chr1	15359987	15360129	143	AT1G40136.1	+	upstream	-23953	16
chr1	15389067	15389218	152	AT1G40130.1	-	upstream	-2132	22
chr1	15494416	15494560	145	AT1G41723.1	+	downstream	1954	21
chr1	15602593	15602746	154	AT1G41830.1	-	downstream	5132	18
chr1	15785228	15785353	126	AT1G42280.1	+	downstream	804	31
chr1	15790669	15790793	125	AT1G42300.1	-	downstream	1047	20
chr1	15892417	15892563	147	AT1G42430.1	+	inside	979	29
chr1	15897804	15897924	121	AT1G42440.1	-	inside	2075	21
chr1	15944624	15944764	141	AT1G42490.1	-	downstream	2291	21
chr1	15977201	15977502	302	AT1G42550.1	+	inside	222	34
chr1	1018818	1019016	199	AT1G03970.1	+	inside	681	17
chr1	16090263	16090396	134	AT1G42736.1	+	upstream	-214	16
chr1	16189035	16189371	337	AT1G43050.1	-	upstream	-1545	24
chr1	16264292	16264515	224	AT1G43160.1	+	inside	416	30
chr1	16274278	16274579	302	AT1G43180.1	-	upstream	-1630	17
chr1	16283423	16283540	118	AT1G43200.1	+	upstream	-1964	21
chr1	16385116	16385333	218	AT1G43444.1	-	downstream	1067	25
chr1	16643223	16643664	442	AT1G43886.1	-	downstream	1821	55
chr1	16710357	16710487	131	AT1G44000.1	-	upstream	-901	18
chr1	16737810	16737932	123	AT1G44050.1	+	upstream	-1437	34
chr1	16762268	16762390	123	AT1G44090.1	-	inside	157	24
chr1	1027403	1027595	193	AT1G04000.1	-	downstream	1374	18
chr1	16786513	16786894	382	AT1G44125.1	-	includeFeature	60	144
chr1	16801846	16801963	118	AT1G44170.1	-	upstream	-1873	34
chr1	16837808	16838253	446	AT1G44350.1	-	overlapStart	171	20
chr1	16876021	16876208	188	AT1G44608.1	-	inside	144	13
chr1	16888200	16888430	231	AT1G44740.1	+	inside	912	25
chr1	16894180	16894311	132	AT1G44750.3	+	overlapStart	-10	25
chr1	16894729	16894902	174	AT1G44750.3	+	inside	560	16
chr1	17015167	17015361	195	AT1G45010.1	-	inside	139	21
chr1	17041041	17041207	167	AT1G45080.1	+	downstream	944	21
chr1	17050709	17050896	188	AT1G45100.1	+	inside	172	20
chr1	1028371	1028640	270	AT1G04000.1	-	overlapEnd	367	37
chr1	17058696	17058824	129	AT1G45120.1	+	upstream	-995	29
chr1	17090936	17091135	200	AT1G45165.1	+	inside	168	29
chr1	17091377	17091764	388	AT1G45163.1	-	overlapStart	-106	151
chr1	17091977	17092124	148	AT1G45163.1	-	upstream	-586	34
chr1	17131984	17132296	313	AT1G45207.2	-	inside	1408	14
chr1	17136229	17136378	150	AT1G45211.1	+	upstream	-88	29
chr1	17141499	17141618	120	AT1G45223.1	+	inside	287	19
chr1	17171677	17171834	158	AT1G45230.1	-	upstream	-375	15
chr1	17180004	17180135	132	AT1G45474.1	+	inside	718	15
chr1	17187931	17188115	185	AT1G45616.1	-	upstream	-1489	13
chr1	1081186	1081456	271	AT1G04140.1	-	upstream	-1000	17
chr1	17192459	17192591	133	AT1G45688.1	+	inside	1024	21
chr1	17225546	17225721	176	AT1G46264.1	+	inside	731	18
chr1	17267071	17267188	118	AT1G46768.1	-	upstream	-623	18
chr1	17268034	17268318	285	AT1G46768.1	-	upstream	-1669	25
chr1	17282168	17282644	477	AT1G47128.1	-	downstream	3203	59
chr1	17290659	17290776	118	AT1G47128.1	-	upstream	-5109	38
chr1	17295217	17295496	280	AT1G47200.1	-	downstream	3367	21
chr1	17322121	17322251	131	AT1G47260.1	-	inside	1161	15
chr1	17369590	17369800	211	AT1G47370.1	-	upstream	-992	48
chr1	17375870	17376080	211	AT1G47380.1	-	upstream	-670	48
chr1	1084600	1084820	221	AT1G04150.1	-	upstream	-464	17
chr1	17379956	17380085	130	AT1G47390.1	+	inside	477	21
chr1	17381938	17382121	184	AT1G47395.1	+	upstream	-1086	20
chr1	17395258	17395391	134	AT1G47410.1	+	inside	507	17
chr1	17396712	17396977	266	AT1G47420.1	-	inside	332	13
chr1	17399254	17399397	144	AT1G47430.1	+	downstream	1135	21
chr1	17401800	17401920	121	AT1G47440.1	+	upstream	-408	21
chr1	17441443	17441626	184	AT1G47510.1	-	upstream	-3238	34
chr1	17510982	17511119	138	AT1G47625.1	-	downstream	439	26
chr1	17539305	17539510	206	AT1G47670.1	-	overlapStart	78	24
chr1	17544118	17544235	118	AT1G47690.1	+	overlapEnd	98	23
chr1	1109593	1109738	146	AT1G04200.1	+	overlapStart	-9	17
chr1	17612810	17613025	216	AT1G47820.1	+	downstream	805	13
chr1	17628132	17628265	134	AT1G47860.1	-	downstream	2072	29
chr1	17700549	17700710	162	AT1G47990.1	+	inside	1976	21
chr1	17720367	17720552	186	AT1G48040.1	-	inside	1238	22
chr1	17769033	17769325	293	AT1G48100.1	+	inside	2259	137
chr1	17773438	17773603	166	AT1G48110.1	-	upstream	-714	31
chr1	17804687	17804837	151	AT1G48230.1	+	upstream	-1501	15
chr1	17825148	17825306	159	AT1G48267.1	+	upstream	-592	34
chr1	17842712	17842929	218	AT1G48290.1	+	upstream	-2087	28
chr1	17847184	17847339	156	AT1G48300.1	+	upstream	-128	14
chr1	1111354	1111503	150	AT1G04200.1	+	inside	1753	15
chr1	17852651	17852781	131	AT1G48310.1	-	inside	1015	25
chr1	17853609	17853735	127	AT1G48310.1	-	overlapStart	59	19
chr1	17861170	17861345	176	AT1G48330.1	+	upstream	-2638	38
chr1	17872752	17872894	143	AT1G48370.1	+	upstream	-1736	14
chr1	17891454	17891663	210	AT1G48410.1	-	inside	334	18
chr1	17921701	17921833	133	AT1G48480.1	+	downstream	3293	38
chr1	17922056	17922232	177	AT1G48480.1	+	downstream	3670	24
chr1	17949034	17949233	200	AT1G48550.1	-	downstream	3511	15
chr1	17969461	17969639	179	AT1G48605.1	-	inside	530	15
chr1	17972972	17973176	205	AT1G48610.1	-	upstream	-276	34
chr1	118172	118655	484	AT1G01300.1	+	overlapEnd	1350	21
chr1	1114444	1114626	183	AT1G04210.1	+	upstream	-160	30
chr1	18018129	18018359	231	AT1G48720.1	+	overlapStart	97	37
chr1	18030888	18031319	432	AT1G48745.1	+	overlapEnd	276	108
chr1	18064595	18064716	122	AT1G48840.1	+	inside	2726	24
chr1	18085026	18085289	264	AT1G48890.1	-	upstream	-989	26
chr1	18106288	18106483	196	AT1G48940.1	-	overlapStart	36	18
chr1	18107057	18107203	147	AT1G48950.1	+	overlapStart	68	19
chr1	18110876	18111201	326	AT1G48953.1	-	overlapEnd	342	26
chr1	18131903	18132051	149	AT1G49010.1	+	upstream	-736	43
chr1	18132691	18132827	137	AT1G49010.1	+	overlapStart	46	21
chr1	18138239	18138378	140	AT1G49032.1	+	overlapStart	-6	30
chr1	1114755	1114948	194	AT1G04210.1	+	inside	157	23
chr1	18140703	18140873	171	AT1G49032.1	+	downstream	2474	18
chr1	18184261	18184387	127	AT1G49170.1	-	inside	110	28
chr1	18216889	18217026	138	AT1G49240.1	+	inside	420	25
chr1	18247672	18247862	191	AT1G49320.1	+	overlapEnd	1327	34
chr1	18269744	18270084	341	AT1G49360.1	-	upstream	-491	14
chr1	18276105	18276292	188	AT1G49370.1	-	downstream	279	25
chr1	18306943	18307127	185	AT1G49450.1	+	overlapEnd	1352	20
chr1	18321990	18322200	211	AT1G49500.1	-	overlapStart	84	22
chr1	18343454	18343575	122	AT1G49560.1	+	inside	790	17
chr1	18345932	18346067	136	AT1G49570.1	+	upstream	-1076	34
chr1	1116396	1116594	199	AT1G04210.1	+	inside	1800	17
chr1	18359886	18360047	162	AT1G49600.1	-	inside	184	20
chr1	18366720	18366956	237	AT1G49620.1	-	upstream	-279	59
chr1	18378933	18379054	122	AT1G49650.1	-	upstream	-507	15
chr1	18393031	18393182	152	AT1G49710.1	-	inside	663	18
chr1	18429644	18429796	153	AT1G49780.1	-	inside	569	16
chr1	18451931	18452195	265	AT1G49840.1	+	upstream	-179	25
chr1	18457007	18457227	221	AT1G49850.1	-	upstream	-673	24
chr1	18477270	18477450	181	AT1G49900.1	-	inside	283	21
chr1	18479195	18479358	164	AT1G49910.1	+	inside	252	21
chr1	18496951	18497426	476	AT1G49950.1	-	upstream	-475	277
chr1	1125528	1125689	162	AT1G04230.1	+	overlapStart	33	20
chr1	18504925	18505047	123	AT1G49975.1	+	inside	142	22
chr1	18555838	18555955	118	AT1G50090.1	-	inside	898	29
chr1	18557766	18557957	192	AT1G50100.1	+	upstream	-117	20
chr1	18570763	18570907	145	AT1G50130.1	+	downstream	1434	29
chr1	18574862	18574989	128	AT1G50140.1	-	inside	3737	29
chr1	18634962	18635086	125	AT1G50310.1	+	upstream	-959	25
chr1	18639242	18639388	147	AT1G50320.1	-	inside	149	43
chr1	18678584	18678847	264	AT1G50420.1	-	inside	909	24
chr1	18690170	18690337	168	AT1G50450.1	-	inside	94	48
chr1	18690736	18690932	197	AT1G50450.1	-	upstream	-486	43
chr1	1136953	1137148	196	AT1G04250.1	+	inside	669	21
chr1	18694062	18694213	152	AT1G50460.1	+	inside	108	21
chr1	18715254	18715375	122	AT1G50500.1	-	inside	283	28
chr1	18752428	18752550	123	AT1G50630.1	-	inside	1080	13
chr1	18753290	18753739	450	AT1G50630.1	-	overlapStart	55	103
chr1	18772843	18772969	127	AT1G50659.1	-	upstream	-976	24
chr1	18807654	18807929	276	AT1G50740.1	+	overlapStart	-68	35
chr1	18808014	18808134	121	AT1G50740.1	+	inside	214	23
chr1	18862964	18863105	142	AT1G50880.1	+	downstream	2198	18
chr1	18880679	18880796	118	AT1G50950.1	+	inside	274	21
chr1	18905071	18905188	118	AT1G50990.1	+	inside	2201	18
chr1	1140963	1141265	303	AT1G04260.1	-	inside	183	16
chr1	18927342	18927477	136	AT1G51060.1	+	overlapEnd	463	20
chr1	18937930	18938125	196	AT1G51120.1	+	overlapStart	-62	19
chr1	18943676	18943912	237	AT1G51140.1	-	overlapEnd	1819	29
chr1	18945209	18945351	143	AT1G51140.1	-	inside	333	18
chr1	18953729	18953937	209	AT1G51170.1	-	inside	1006	30
chr1	18986631	18986866	236	AT1G51210.1	+	upstream	-1060	26
chr1	19045692	19045935	244	AT1G51370.1	+	inside	200	21
chr1	19050199	19050366	168	AT1G51390.1	+	upstream	-144	34
chr1	19057743	19057944	202	AT1G51405.1	+	overlapStart	65	16
chr1	19060506	19060630	125	AT1G51410.1	+	inside	684	16
chr1	1141910	1142055	146	AT1G04260.1	-	upstream	-685	27
chr1	19100026	19100223	198	AT1G51500.1	-	inside	848	25
chr1	19125642	19125807	166	AT1G51580.1	+	inside	113	32
chr1	19140075	19140205	131	AT1G51620.2	+	upstream	-77	25
chr1	19145533	19145741	209	AT1G51630.1	-	upstream	-1555	88
chr1	19153911	19154235	325	AT1G51660.1	+	upstream	-501	14
chr1	19161090	19161409	320	AT1G51680.1	-	inside	214	39
chr1	19174308	19174826	519	AT1G51700.1	+	inside	302	43
chr1	19208904	19209044	141	AT1G51790.1	-	inside	1600	21
chr1	19242120	19242259	140	AT1G51823.1	+	upstream	-103	43
chr1	19250510	19250689	180	AT1G51840.1	-	upstream	-450	24
chr1	1151512	1151670	159	AT1G04300.2	-	inside	1504	14
chr1	19302860	19303132	273	AT1G51950.1	+	upstream	-2673	21
chr1	19310311	19310620	310	AT1G51960.1	+	overlapStart	112	16
chr1	19310947	19311109	163	AT1G51960.1	+	inside	674	44
chr1	19311447	19311604	158	AT1G51960.1	+	inside	1172	21
chr1	19321225	19321402	178	AT1G51980.1	-	downstream	5457	17
chr1	19330993	19331155	163	AT1G51990.1	+	inside	126	19
chr1	19400657	19400780	124	AT1G52130.1	-	inside	1645	38
chr1	19428776	19428983	208	AT1G52185.1	-	downstream	1397	16
chr1	19430340	19430573	234	AT1G52185.1	-	upstream	-179	24
chr1	19470100	19470379	280	AT1G52280.1	-	upstream	-791	48
chr1	1155139	1155272	134	AT1G04300.1	-	upstream	-1311	32
chr1	19472145	19472385	241	AT1G52290.1	-	overlapStart	97	33
chr1	19473364	19473491	128	AT1G52290.1	-	upstream	-1066	34
chr1	19498433	19498591	159	AT1G52350.1	-	includeFeature	-20	25
chr1	19511072	19511234	163	AT1G52390.1	-	downstream	1081	18
chr1	19566580	19566735	156	AT1G52520.1	+	inside	726	16
chr1	19586176	19586293	118	AT1G52570.1	-	inside	317	21
chr1	19600532	19600705	174	AT1G52610.1	-	upstream	-1216	50
chr1	19616869	19616986	118	AT1G52670.1	-	inside	492	18
chr1	19662610	19662808	199	AT1G52790.1	-	inside	592	20
chr1	19675547	19675745	199	AT1G52840.1	+	upstream	-465	18
chr1	1161549	1161870	322	AT1G04330.1	-	overlapEnd	176	43
chr1	19675944	19676303	360	AT1G52840.1	+	includeFeature	13	38
chr1	19697371	19697489	119	AT1G52890.1	-	inside	1014	18
chr1	19706427	19706556	130	AT1G52905.1	+	overlapEnd	263	27
chr1	19729003	19729120	118	AT1G52950.1	+	downstream	3580	34
chr1	19744203	19744428	226	AT1G52990.1	-	upstream	-867	29
chr1	19779605	19779808	204	AT1G53070.1	+	downstream	1336	18
chr1	19796593	19796768	176	AT1G53130.1	-	upstream	-1227	18
chr1	19821659	19821861	203	AT1G53170.1	-	inside	336	26
chr1	19825180	19825665	486	AT1G53170.1	-	upstream	-3326	295
chr1	19832481	19832695	215	AT1G53180.1	+	inside	1007	26
chr1	128403	128531	129	AT1G01320.1	-	inside	1632	20
chr1	1175206	1175450	245	AT1G04370.1	+	inside	152	13
chr1	19843544	19843663	120	AT1G53200.1	-	upstream	-435	27
chr1	19855173	19855320	148	AT1G53240.1	-	inside	1556	14
chr1	19861331	19861458	128	AT1G53265.1	-	inside	81	26
chr1	19863750	19863890	141	AT1G53270.1	+	inside	943	25
chr1	19887465	19887635	171	AT1G53310.1	-	inside	520	20
chr1	19893159	19893332	174	AT1G53320.1	-	inside	183	13
chr1	19936027	19936293	267	AT1G53430.2	+	overlapStart	88	43
chr1	19953441	19953559	119	AT1G53450.1	-	inside	339	25
chr1	19958898	19959017	120	AT1G53470.1	+	inside	372	29
chr1	19996301	19996780	480	AT1G53590.1	+	overlapStart	-15	48
chr1	1182297	1182587	291	AT1G04390.1	-	inside	1173	19
chr1	20013569	20013702	134	AT1G53625.1	-	downstream	1178	29
chr1	20033375	20033538	164	AT1G53660.1	+	upstream	-575	26
chr1	20056178	20056579	402	AT1G53710.1	-	overlapStart	-107	178
chr1	20065102	20065231	130	AT1G53750.1	-	downstream	3158	19
chr1	20079885	20080012	128	AT1G53785.1	-	upstream	-1306	28
chr1	20102916	20103053	138	AT1G53840.1	+	inside	1452	38
chr1	20107164	20107283	120	AT1G53850.1	-	upstream	-1432	20
chr1	20112787	20112930	144	AT1G53870.1	+	inside	564	13
chr1	20118086	20118273	188	AT1G53885.1	+	upstream	-1617	26
chr1	20128789	20128941	153	AT1G53900.1	+	inside	1232	22
chr1	1184716	1184956	241	AT1G04390.1	-	upstream	-1221	39
chr1	20152574	20152726	153	AT1G53990.1	+	inside	1635	14
chr1	20171913	20172065	153	AT1G54040.1	-	upstream	-209	25
chr1	20183843	20183975	133	AT1G54070.1	+	downstream	1227	21
chr1	20206602	20206869	268	AT1G54120.1	+	upstream	-341	102
chr1	20207110	20207471	362	AT1G54120.1	+	overlapEnd	213	202
chr1	20255286	20255421	136	AT1G54250.1	+	inside	145	34
chr1	20259022	20259151	130	AT1G54270.1	+	upstream	-1408	15
chr1	20273745	20273913	169	AT1G54310.1	+	inside	212	16
chr1	20279827	20280016	190	AT1G54330.1	-	inside	967	20
chr1	20289735	20289937	203	AT1G54355.1	-	downstream	480	18
chr1	1197512	1197834	323	AT1G04425.1	+	downstream	784	59
chr1	20290059	20290197	139	AT1G54355.1	-	downstream	188	14
chr1	20348840	20348962	123	AT1G54490.1	+	upstream	-1398	13
chr1	20363031	20363241	211	AT1G54520.1	+	upstream	-428	21
chr1	20401585	20401756	172	AT1G54620.1	-	upstream	-655	16
chr1	20412341	20412547	207	AT1G54670.1	-	downstream	556	16
chr1	20413067	20413185	119	AT1G54680.1	+	upstream	-84	24
chr1	20416012	20416159	148	AT1G54700.1	+	inside	189	34
chr1	20430961	20431180	220	AT1G54740.1	+	inside	232	17
chr1	20432178	20432325	148	AT1G54750.1	+	upstream	-984	33
chr1	20432457	20432602	146	AT1G54750.1	+	upstream	-706	21
chr1	1213240	1213371	132	AT1G04470.1	-	inside	1285	25
chr1	20439518	20439696	179	AT1G54780.1	+	overlapStart	75	25
chr1	20464020	20464165	146	AT1G54890.1	+	inside	986	26
chr1	20469964	20470137	174	AT1G54905.1	+	upstream	-197	21
chr1	20510301	20510456	156	AT1G54985.1	+	upstream	-784	21
chr1	20533858	20533998	141	AT1G55035.1	-	downstream	447	22
chr1	20566008	20566207	200	AT1G55120.3	+	overlapStart	43	43
chr1	20574579	20574711	133	AT1G55150.1	+	overlapStart	12	28
chr1	20598159	20598317	159	AT1G55210.1	-	inside	382	15
chr1	20622517	20622637	121	AT1G55280.1	-	downstream	1956	21
chr1	20675098	20675252	155	AT1G55370.1	+	inside	324	21
chr1	1215695	1215969	275	AT1G04480.1	+	upstream	-277	34
chr1	20723472	20723671	200	AT1G55510.1	+	overlapStart	91	38
chr1	20729640	20729834	195	AT1G55530.1	-	inside	790	15
chr1	20733148	20733270	123	AT1G55535.1	-	inside	593	29
chr1	20734154	20734272	119	AT1G55535.1	-	upstream	-411	34
chr1	20740896	20741027	132	AT1G55540.1	-	inside	2087	19
chr1	20781574	20781740	167	AT1G55610.1	-	inside	1717	18
chr1	20788939	20789070	132	AT1G55620.1	-	inside	1309	20
chr1	20793391	20793585	195	AT1G55630.1	-	upstream	-238	28
chr1	20840470	20840611	142	AT1G55740.1	-	upstream	-1833	20
chr1	20871204	20871342	139	AT1G55830.2	-	upstream	-1068	20
chr1	1216297	1216461	165	AT1G04480.1	+	inside	270	26
chr1	20902066	20902214	149	AT1G55890.1	+	inside	777	18
chr1	20930908	20931025	118	AT1G55964.1	+	upstream	-1009	15
chr1	20953018	20953170	153	AT1G56020.1	+	inside	879	21
chr1	20979118	20979235	118	AT1G56090.1	-	overlapStart	9	19
chr1	20979419	20979573	155	AT1G56090.1	-	upstream	-311	31
chr1	21001875	21002062	188	AT1G56130.1	-	upstream	-1081	41
chr1	21007552	21007719	168	AT1G56140.1	-	inside	89	48
chr1	21007860	21008050	191	AT1G56140.1	-	upstream	-230	43
chr1	21008408	21008555	148	AT1G56140.1	-	upstream	-757	29
chr1	21017523	21017729	207	AT1G56150.1	+	inside	195	35
chr1	1229701	1229941	241	AT1G04520.1	+	upstream	-2030	21
chr1	21044430	21044591	162	AT1G56220.1	+	overlapEnd	1097	20
chr1	21048854	21048992	139	AT1G56230.1	-	overlapStart	36	18
chr1	21057161	21057364	204	AT1G56240.1	-	inside	147	18
chr1	21079305	21079474	170	AT1G56300.1	-	inside	778	18
chr1	21095063	21095332	270	AT1G56350.1	+	inside	359	20
chr1	21097002	21097175	174	AT1G56350.1	+	inside	2249	18
chr1	21119911	21120049	139	AT1G56415.1	+	inside	86	29
chr1	21120831	21120983	153	AT1G56415.1	+	downstream	1013	34
chr1	21137472	21137605	134	AT1G56430.1	+	inside	516	29
chr1	21167385	21167590	206	AT1G56510.1	+	upstream	-215	30
chr1	1231888	1232140	253	AT1G04520.1	+	inside	163	21
chr1	21167728	21167889	162	AT1G56510.1	+	inside	105	15
chr1	21173980	21174127	148	AT1G56520.1	-	downstream	4866	14
chr1	21179980	21180147	168	AT1G56530.1	+	inside	828	34
chr1	21181458	21181798	341	AT1G56540.1	+	overlapStart	-35	38
chr1	21202427	21202554	128	AT1G56590.1	-	inside	2207	19
chr1	21207655	21207797	143	AT1G56600.1	+	inside	107	29
chr1	21213730	21213868	139	AT1G56612.3	-	downstream	1145	14
chr1	21241797	21241928	132	AT1G56670.1	+	inside	175	26
chr1	21244531	21244663	133	AT1G56670.1	+	downstream	2910	24
chr1	21250626	21250775	150	AT1G56680.1	-	inside	717	20
chr1	1232790	1232965	176	AT1G04520.1	+	inside	1027	15
chr1	21340260	21340383	124	AT1G57613.1	+	inside	140	26
chr1	21341683	21341879	197	AT1G57620.1	+	upstream	-1081	21
chr1	21342283	21342570	288	AT1G57620.1	+	upstream	-436	38
chr1	21363846	21363966	121	AT1G57680.1	-	upstream	-69	21
chr1	21364606	21364788	183	AT1G57680.1	-	upstream	-860	69
chr1	21379642	21379857	216	AT1G57730.1	-	downstream	1632	14
chr1	21392472	21392886	415	AT1G57765.1	+	upstream	-813	25
chr1	21442055	21442268	214	AT1G57990.1	-	inside	710	16
chr1	21442398	21442563	166	AT1G57990.1	-	inside	392	26
chr1	21442909	21443056	148	AT1G57990.1	-	upstream	-110	43
chr1	142626	142810	185	AT1G01360.1	+	inside	581	17
chr1	1236529	1236665	137	AT1G04540.1	+	upstream	-658	48
chr1	21443487	21443676	190	AT1G57990.1	-	upstream	-710	43
chr1	21465344	21465577	234	AT1G58030.1	-	inside	2681	28
chr1	21467222	21467383	162	AT1G58030.1	-	inside	839	15
chr1	21468456	21468696	241	AT1G58030.1	-	upstream	-435	34
chr1	21469055	21469193	139	AT1G58030.1	-	upstream	-983	29
chr1	21478752	21478926	175	AT1G58040.1	+	downstream	2102	21
chr1	21507197	21507357	161	AT1G58080.1	-	inside	152	26
chr1	21507731	21507886	156	AT1G58080.1	-	upstream	-379	19
chr1	21527408	21527572	165	AT1G58140.1	-	downstream	1894	26
chr1	21529149	21529348	200	AT1G58140.1	-	downstream	136	22
chr1	1240434	1240815	382	AT1G04550.1	+	overlapStart	43	17
chr1	21534802	21534988	187	AT1G58160.1	+	downstream	1139	34
chr1	21562596	21562869	274	AT1G58220.1	-	overlapStart	-63	21
chr1	21566521	21566729	209	AT1G58230.1	+	inside	295	28
chr1	21580469	21580637	169	AT1G58235.1	-	inside	88	15
chr1	21617855	21618086	232	AT1G58270.1	-	upstream	-3881	38
chr1	21623839	21623956	118	AT1G58280.3	-	upstream	-1287	25
chr1	21626054	21626458	405	AT1G58290.1	-	upstream	-205	48
chr1	21629855	21629997	143	AT1G58300.1	-	overlapStart	70	24
chr1	21641455	21641572	118	AT1G58330.1	+	inside	365	28
chr1	21669970	21670087	118	AT1G58350.1	-	upstream	-3201	29
chr1	1291593	1291770	178	AT1G04635.1	+	inside	333	29
chr1	21676758	21676928	171	AT1G58360.1	+	inside	221	29
chr1	21685977	21686113	137	AT1G58370.1	+	inside	1295	21
chr1	21701017	21701178	162	AT1G58400.1	-	upstream	-1980	29
chr1	21707198	21707358	161	AT1G58420.1	+	upstream	-128	47
chr1	21707482	21707606	125	AT1G58420.1	+	inside	138	22
chr1	21717003	21717277	275	AT1G58440.1	-	overlapStart	106	38
chr1	21718817	21718957	141	AT1G58450.1	+	overlapEnd	874	25
chr1	21744851	21745006	156	AT1G58590.1	-	upstream	-1037	21
chr1	21747306	21747472	167	AT1G58590.1	-	upstream	-3498	21
chr1	21749353	21749775	423	AT1G58561.1	+	upstream	-3682	26
chr1	1301037	1301196	160	AT1G04660.1	-	inside	190	34
chr1	21757035	21757174	140	AT1G58602.1	+	upstream	-3062	59
chr1	21768846	21769058	213	AT1G58643.1	+	inside	1611	16
chr1	21771031	21771183	153	AT1G58684.1	-	inside	110	21
chr1	21773220	21773394	175	AT1G58725.1	-	overlapStart	58	21
chr1	21774892	21775023	132	AT1G58725.1	-	upstream	-1593	15
chr1	21783889	21784006	118	AT1G58808.1	+	upstream	-2921	22
chr1	21795698	21795874	177	AT1G58848.1	+	downstream	3647	30
chr1	21797228	21797374	147	AT1G58889.1	-	downstream	4361	13
chr1	21800433	21800620	188	AT1G58889.1	-	downstream	1136	24
chr1	21801822	21801961	140	AT1G58889.1	-	upstream	-230	17
chr1	1305086	1305238	153	AT1G04680.1	-	inside	2618	23
chr1	21804290	21804436	147	AT1G58936.1	+	inside	764	13
chr1	21804976	21805172	197	AT1G58936.1	+	inside	1475	17
chr1	21827089	21827218	130	AT1G59218.1	+	upstream	-1243	22
chr1	21838133	21838250	118	AT1G59265.1	-	upstream	-413	24
chr1	21842550	21842723	174	AT1G59359.1	-	inside	1097	15
chr1	21884563	21884745	183	AT1G59580.1	+	inside	134	25
chr1	21887914	21888059	146	AT1G59590.1	+	inside	127	18
chr1	21888186	21888567	382	AT1G59590.1	+	overlapEnd	517	30
chr1	21891549	21891803	255	AT1G59600.1	-	inside	234	27
chr1	21897554	21897682	129	AT1G59610.1	+	inside	4206	29
chr1	1308677	1309029	353	AT1G04680.1	-	upstream	-1073	59
chr1	21995038	21995290	253	AT1G59780.1	-	inside	2527	22
chr1	22011029	22011332	304	AT1G59820.1	+	upstream	-418	74
chr1	22019659	22019986	328	AT1G59830.1	-	downstream	2471	26
chr1	22022101	22022355	255	AT1G59830.1	-	overlapStart	65	34
chr1	22056944	22057104	161	AT1G59910.1	-	overlapStart	28	38
chr1	22057254	22057498	245	AT1G59910.1	-	upstream	-324	87
chr1	22061435	22061619	185	AT1G59930.1	-	overlapStart	-46	20
chr1	22065890	22066016	127	AT1G59940.1	-	overlapEnd	942	38
chr1	22074062	22074299	238	AT1G59970.1	+	inside	580	20
chr1	22111721	22111838	118	AT1G60025.1	+	downstream	4324	21
chr1	1314733	1314925	193	AT1G04690.1	+	inside	1168	16
chr1	22112593	22112710	118	AT1G60030.1	-	downstream	3996	34
chr1	22149219	22149380	162	AT1G60070.1	-	overlapStart	-4	20
chr1	22166362	22166585	224	AT1G60110.1	+	upstream	-2027	48
chr1	22166807	22166968	162	AT1G60110.1	+	upstream	-1613	18
chr1	22177039	22177188	150	AT1G60130.1	+	downstream	2936	15
chr1	22184701	22184875	175	AT1G60150.1	-	upstream	-1645	25
chr1	22198573	22198794	222	AT1G60190.1	+	inside	282	28
chr1	22199984	22200115	132	AT1G60190.1	+	inside	1648	21
chr1	22208483	22208621	139	AT1G60220.1	+	inside	221	29
chr1	22227126	22227387	262	AT1G60280.1	-	inside	672	38
chr1	1337401	1337585	185	AT1G04770.1	-	inside	274	14
chr1	22241885	22242083	199	AT1G60350.1	-	inside	251	24
chr1	22248488	22249301	814	AT1G60390.1	-	inside	662	40
chr1	22261964	22262081	118	AT1G60420.1	+	overlapStart	45	28
chr1	22272077	22272345	269	AT1G60450.1	-	inside	1003	46
chr1	22280160	22280402	243	AT1G60470.1	-	inside	173	14
chr1	22288321	22288444	124	AT1G60490.1	-	inside	1808	14
chr1	22289094	22289229	136	AT1G60490.1	-	inside	1028	32
chr1	22346498	22346667	170	AT1G60670.1	+	inside	2484	24
chr1	22356460	22356702	243	AT1G60710.1	-	overlapStart	46	24
chr1	22359880	22360031	152	AT1G60730.1	-	inside	126	29
chr1	1337711	1337907	197	AT1G04770.1	-	overlapStart	-42	21
chr1	22370426	22370616	191	AT1G60780.1	-	inside	1364	15
chr1	22384345	22384477	133	AT1G60790.1	-	upstream	-2195	28
chr1	22401537	22401675	139	AT1G60850.1	-	upstream	-1451	20
chr1	22410001	22410289	289	AT1G60870.1	+	overlapEnd	434	34
chr1	22430117	22430244	128	AT1G60920.1	-	inside	87	21
chr1	22444516	22444830	315	AT1G60950.1	+	overlapStart	109	35
chr1	22447075	22447226	152	AT1G60960.1	-	upstream	-90	20
chr1	22461681	22461812	132	AT1G60989.1	+	upstream	-483	38
chr1	22477523	22477886	364	AT1G61020.1	-	includeFeature	142	48
chr1	22481865	22481994	130	AT1G61040.1	+	upstream	-1886	19
chr1	1357483	1357628	146	AT1G04820.1	-	inside	710	14
chr1	22521179	22521306	128	AT1G61120.1	+	upstream	-2446	21
chr1	22565165	22565401	237	AT1G61210.1	+	inside	499	25
chr1	22568270	22568429	160	AT1G61210.1	+	inside	3566	18
chr1	22584618	22584984	367	AT1G61250.1	+	upstream	-1233	13
chr1	22585895	22586112	218	AT1G61250.1	+	overlapStart	-30	14
chr1	22586474	22586762	289	AT1G61250.1	+	inside	584	19
chr1	22653435	22653557	123	AT1G61390.1	-	inside	143	34
chr1	22659113	22659315	203	AT1G61410.1	-	upstream	-150	28
chr1	22672789	22673008	220	AT1G61450.1	+	upstream	-423	31
chr1	22677355	22677645	291	AT1G61470.1	+	upstream	-684	77
chr1	148940	149071	132	AT1G01390.1	-	inside	755	28
chr1	1363552	1363718	167	AT1G04840.1	-	inside	1327	18
chr1	22700143	22700433	291	AT1G61520.1	+	overlapStart	137	22
chr1	22702795	22702961	167	AT1G61540.1	+	inside	381	15
chr1	22715740	22715863	124	AT1G61563.1	-	upstream	-473	18
chr1	22733595	22733720	126	AT1G61610.1	+	inside	187	21
chr1	22740628	22740832	205	AT1G61620.1	+	downstream	3078	25
chr1	22759143	22759371	229	AT1G61660.1	-	upstream	-3086	38
chr1	22785138	22785319	182	AT1G61690.1	-	inside	1554	14
chr1	22793530	22793700	171	AT1G61730.1	-	inside	962	17
chr1	22797629	22797780	152	AT1G61732.1	+	downstream	1969	13
chr1	22800750	22800900	151	AT1G61740.1	-	inside	195	20
chr1	1423538	1423819	282	AT1G05000.1	+	upstream	-1981	21
chr1	22833156	22833304	149	AT1G61820.1	+	upstream	-2221	20
chr1	22834484	22834692	209	AT1G61820.1	+	upstream	-863	59
chr1	22854654	22854846	193	AT1G61850.1	+	upstream	-1566	29
chr1	22855601	22855748	148	AT1G61850.1	+	upstream	-642	18
chr1	22870913	22871030	118	AT1G61890.1	-	inside	191	29
chr1	22877504	22877758	255	AT1G61890.1	-	upstream	-6468	64
chr1	22926286	22926403	118	AT1G62030.1	-	inside	196	18
chr1	22934532	22934741	210	AT1G62045.1	-	downstream	472	29
chr1	22941780	22942053	274	AT1G62060.1	-	overlapEnd	331	18
chr1	22948433	22948617	185	AT1G62085.1	-	downstream	1617	21
chr1	1425693	1425824	132	AT1G05000.1	+	inside	99	20
chr1	22949907	22950115	209	AT1G62085.1	-	inside	131	18
chr1	22974233	22974393	161	AT1G62170.1	+	inside	438	20
chr1	22986180	22986299	120	AT1G62210.1	+	inside	145	24
chr1	22997038	22997172	135	AT1G62250.1	-	upstream	-102	18
chr1	23033469	23033731	263	AT1G62305.1	-	upstream	-4411	29
chr1	23034968	23035098	131	AT1G62310.1	-	downstream	4268	34
chr1	23044592	23044734	143	AT1G62320.1	-	inside	192	25
chr1	23057986	23058140	155	AT1G62355.1	+	upstream	-93	24
chr1	23073589	23073715	127	AT1G62370.1	+	downstream	1078	22
chr1	23083420	23083582	163	AT1G62380.1	+	inside	1162	26
chr1	1430242	1430505	264	AT1G05010.1	-	downstream	2321	56
chr1	23097154	23097289	136	AT1G62421.1	+	upstream	-2261	29
chr1	23108447	23108612	166	AT1G62430.1	-	inside	393	29
chr1	23112406	23112604	199	AT1G62440.1	+	inside	688	21
chr1	23113117	23113279	163	AT1G62440.1	+	inside	1381	38
chr1	23132112	23132354	243	AT1G62500.1	+	overlapStart	53	21
chr1	23136752	23136961	210	AT1G62510.1	-	inside	225	15
chr1	23144740	23145305	566	AT1G62520.1	+	inside	517	23
chr1	23146542	23146720	179	AT1G62530.1	-	inside	755	17
chr1	23151793	23151910	118	AT1G62540.1	+	overlapStart	-17	18
chr1	23169157	23169338	182	AT1G62570.1	+	overlapStart	42	24
chr1	1430708	1431165	458	AT1G05010.1	-	downstream	1759	41
chr1	23184290	23184456	167	AT1G62620.1	+	inside	1696	22
chr1	23195287	23195433	147	AT1G62650.1	+	upstream	-361	31
chr1	23199986	23200200	215	AT1G62660.1	+	inside	145	24
chr1	23202822	23202986	165	AT1G62660.1	+	inside	2956	13
chr1	23235228	23235389	162	AT1G62750.1	-	inside	1013	14
chr1	23265758	23266061	304	AT1G62830.1	-	inside	1262	16
chr1	23286334	23286474	141	AT1G62870.1	-	inside	104	21
chr1	23295766	23295902	137	AT1G62890.1	+	downstream	270	38
chr1	23325221	23325542	322	AT1G62970.1	+	inside	2025	16
chr1	23337382	23337511	130	AT1G62990.1	+	overlapStart	-21	18
chr1	1435686	1435803	118	AT1G05020.1	-	inside	1601	13
chr1	23343427	23343547	121	AT1G63000.1	+	inside	978	24
chr1	23391425	23391546	122	AT1G63080.1	-	upstream	-758	26
chr1	23395260	23395668	409	AT1G63090.1	-	upstream	-2855	64
chr1	23412189	23412504	316	AT1G63130.1	+	upstream	-507	43
chr1	23469823	23470031	209	AT1G63270.1	-	inside	426	14
chr1	23484776	23484915	140	AT1G63310.1	-	downstream	2198	23
chr1	23490081	23490223	143	AT1G63330.1	+	inside	313	13
chr1	23493819	23493984	166	AT1G63340.1	-	inside	117	19
chr1	23507293	23507446	154	AT1G63400.1	+	overlapStart	51	33
chr1	23547589	23547714	126	AT1G63490.1	-	inside	4294	24
chr1	1436563	1436765	203	AT1G05020.1	-	inside	681	41
chr1	23579928	23580098	171	AT1G63590.1	+	inside	118	34
chr1	23582418	23582580	163	AT1G63600.1	+	inside	784	17
chr1	23600956	23601216	261	AT1G63650.1	+	inside	1278	34
chr1	23601731	23601854	124	AT1G63650.1	+	inside	1984	29
chr1	23614488	23614680	193	AT1G63680.1	+	inside	124	20
chr1	23629838	23630092	255	AT1G63700.1	-	upstream	-934	38
chr1	23633330	23633509	180	AT1G63710.1	-	inside	511	28
chr1	23637329	23637683	355	AT1G63720.1	-	overlapStart	-158	38
chr1	23645397	23645555	159	AT1G63740.1	+	overlapStart	-48	13
chr1	23650561	23650959	399	AT1G63750.3	+	overlapStart	-179	63
chr1	1436968	1437421	454	AT1G05020.1	-	overlapStart	151	22
chr1	23651161	23651346	186	AT1G63750.3	+	inside	315	25
chr1	23667885	23668153	269	AT1G63790.1	-	upstream	-463	25
chr1	23685302	23685535	234	AT1G63830.1	+	overlapStart	11	59
chr1	23685666	23685976	311	AT1G63830.1	+	inside	414	34
chr1	23686977	23687097	121	AT1G63830.1	+	inside	1630	20
chr1	23689261	23689378	118	AT1G63835.1	-	downstream	123	43
chr1	23705761	23705987	227	AT1G63860.1	-	inside	131	29
chr1	23706096	23706575	480	AT1G63860.1	-	upstream	-331	67
chr1	23733917	23734047	131	AT1G63950.1	+	upstream	-1017	26
chr1	23762467	23762605	139	AT1G64050.1	+	overlapStart	-47	39
chr1	1439724	1439841	118	AT1G05030.1	-	inside	1603	21
chr1	23770042	23770381	340	AT1G64060.1	+	overlapStart	-53	53
chr1	23770734	23770936	203	AT1G64060.1	+	inside	570	20
chr1	23778454	23779035	582	AT1G64065.1	+	overlapStart	117	46
chr1	23782980	23783107	128	AT1G64070.1	+	inside	3096	20
chr1	23789440	23789614	175	AT1G64090.1	+	inside	133	21
chr1	23796944	23797073	130	AT1G64107.1	-	upstream	-453	18
chr1	23815459	23815587	129	AT1G64160.1	+	downstream	1461	32
chr1	23816628	23817181	554	AT1G64170.1	-	inside	1389	85
chr1	23847068	23847230	163	AT1G64260.1	+	upstream	-606	27
chr1	23855344	23855490	147	AT1G64280.1	-	overlapStart	-10	18
chr1	1441896	1442124	229	AT1G05030.1	-	upstream	-625	29
chr1	23856301	23856457	157	AT1G64280.1	-	upstream	-972	43
chr1	23862135	23862321	187	AT1G64300.1	+	upstream	-1314	22
chr1	23878679	23878914	236	AT1G64340.1	+	inside	672	15
chr1	23887974	23888113	140	AT1G64360.1	+	inside	117	26
chr1	23895692	23895966	275	AT1G64380.1	-	upstream	-3841	38
chr1	23905543	23905845	303	AT1G64385.1	+	downstream	5386	35
chr1	23923852	23924041	190	AT1G64405.1	+	inside	147	29
chr1	23942296	23942470	175	AT1G64450.1	-	inside	403	16
chr1	23962699	23962836	138	AT1G64530.1	+	inside	2949	34
chr1	23968768	23968885	118	AT1G64550.1	+	overlapStart	-23	24
chr1	149376	149634	259	AT1G01390.1	-	inside	256	16
chr1	1464354	1464636	283	AT1G05090.1	+	inside	1294	34
chr1	23980222	23980339	118	AT1G64570.1	+	inside	1413	23
chr1	23991385	23991537	153	AT1G64585.1	-	upstream	-1364	21
chr1	24000616	24000748	133	AT1G64610.1	-	inside	615	20
chr1	24022551	24022704	154	AT1G64640.1	-	inside	523	25
chr1	24030262	24030509	248	AT1G64660.1	+	inside	1410	41
chr1	24038271	24038408	138	AT1G64690.1	+	inside	272	23
chr1	24048372	24048579	208	AT1G64720.1	-	overlapStart	61	17
chr1	24056014	24056390	377	AT1G64760.1	-	overlapStart	-8	43
chr1	24057723	24057953	231	AT1G64770.1	+	inside	290	19
chr1	24063916	24064034	119	AT1G64780.1	-	upstream	-1410	29
chr1	1465445	1465562	118	AT1G05090.1	+	inside	2303	18
chr1	24097018	24097352	335	AT1G64850.1	-	inside	389	34
chr1	24116200	24116518	319	AT1G64910.1	-	inside	308	20
chr1	24123785	24123907	123	AT1G64940.1	+	overlapStart	58	34
chr1	24128495	24128684	190	AT1G64950.1	+	inside	1004	17
chr1	24153217	24153397	181	AT1G65020.1	-	downstream	3204	25
chr1	24154314	24154560	247	AT1G65020.1	-	overlapEnd	2074	31
chr1	24170784	24170962	179	AT1G65060.1	-	inside	584	26
chr1	24225389	24225583	195	AT1G65210.1	+	inside	675	13
chr1	24245451	24245598	148	AT1G65280.1	+	overlapStart	24	25
chr1	24249000	24249151	152	AT1G65290.1	-	overlapEnd	1290	38
chr1	1478890	1479102	213	AT1G05136.1	+	includeFeature	74	76
chr1	24297840	24298344	505	AT1G65420.1	-	inside	282	38
chr1	24298838	24299015	178	AT1G65420.1	-	upstream	-552	14
chr1	24349219	24349514	296	AT1G65486.1	+	upstream	-156	59
chr1	24349814	24350156	343	AT1G65486.2	+	includeFeature	143	29
chr1	24350739	24351021	283	AT1G65486.2	+	downstream	1038	48
chr1	24354594	24354719	126	AT1G65490.1	+	upstream	-135	43
chr1	24359371	24359715	345	AT1G65510.1	+	overlapStart	88	29
chr1	24360340	24360610	271	AT1G65510.1	+	downstream	1020	36
chr1	24365158	24365312	155	AT1G65540.1	-	inside	776	15
chr1	24372384	24372594	211	AT1G65560.1	-	inside	1184	48
chr1	1486328	1486597	270	AT1G05150.1	-	inside	244	20
chr1	24384953	24385130	178	AT1G65585.1	+	upstream	-136	34
chr1	24394166	24394455	290	AT1G65610.1	-	inside	951	49
chr1	24423786	24423903	118	AT1G65670.1	-	inside	109	18
chr1	24442882	24443069	188	AT1G65730.1	+	inside	338	25
chr1	24462847	24462985	139	AT1G65770.1	-	upstream	-1178	14
chr1	24465872	24466112	241	AT1G65780.1	-	inside	896	13
chr1	24493875	24494052	178	AT1G65845.1	-	upstream	-182	48
chr1	24553145	24553271	127	AT1G65960.2	+	inside	1115	25
chr1	24554004	24554193	190	AT1G65960.1	+	upstream	-1769	34
chr1	24589536	24589741	206	AT1G66050.1	+	inside	105	15
chr1	1501358	1501508	151	AT1G05180.2	-	overlapStart	36	21
chr1	24590415	24590541	127	AT1G66050.1	+	inside	945	20
chr1	24601877	24602022	146	AT1G66090.1	+	upstream	-270	29
chr1	24636135	24636288	154	AT1G66160.1	+	upstream	-1005	16
chr1	24637153	24638265	1113	AT1G66160.1	+	overlapStart	492	239
chr1	24639225	24639397	173	AT1G66170.1	-	inside	1911	26
chr1	24642494	24642625	132	AT1G66170.1	-	upstream	-1338	29
chr1	24643260	24643443	184	AT1G66173.1	+	upstream	-716	20
chr1	24644796	24645119	324	AT1G66173.1	+	downstream	890	76
chr1	24646158	24646467	310	AT1G66180.1	+	upstream	-908	38
chr1	24647919	24648237	319	AT1G66180.1	+	inside	858	24
chr1	1518568	1518700	133	AT1G05230.1	-	upstream	-1610	21
chr1	24648328	24648446	119	AT1G66180.1	+	inside	1167	13
chr1	24656287	24656404	118	AT1G66200.1	-	inside	1174	21
chr1	24657061	24657376	316	AT1G66200.1	-	inside	302	25
chr1	24698379	24698650	272	AT1G66260.1	-	upstream	-631	34
chr1	24731827	24732139	313	AT1G66330.1	-	inside	161	24
chr1	24743851	24744011	161	AT1G66350.1	+	upstream	-4395	34
chr1	24748338	24748639	302	AT1G66350.1	+	inside	162	40
chr1	24770889	24771577	689	AT1G66400.1	-	overlapStart	96	323
chr1	24772887	24773028	142	AT1G66400.1	-	upstream	-1629	19
chr1	24778352	24778557	206	AT1G66430.1	+	overlapStart	55	15
[truncated: 7,395 more rows]

## Sheet: Rep1 Gene Description
Locus Identifier	Gene Model Description	Gene Model Type	Primary Gene Symbol	All Gene Symbols
[truncated: 3,500 more rows]

[truncated: 2 more sheets: Rep2 Peak Genes, Rep2 Genes Description]
