# Supplementary material for: Mechanosensory trichome cells evoke a mechanical stimuli–induced immune response in Arabidopsis thaliana
Source: Nat Commun. 2022 Mar 8;13:1216. doi: 10.1038/s41467-022-28813-8 (PMC8904797; doi:10.1038/s41467-022-28813-8)
Supplement: Supplementary file 14 — Supplementary Data 11 [file 41467_2022_28813_MOESM14_ESM.xlsx]

## Sheet: Transcriptome datasets
Supplementary Data 11, The list includes the information of transcriptome datasets for meta-analysis.
Transcriptome datasets
Dataset	Source	Accession code	Experimental condition	Pearson correlation coefficient
flg22	Denoux et al., Mol. Plant, 2008	E-NASC-76	10-day-old Arabidopsis seedlings treated with 1 µM flg22 for 30 min	-
Chitin	Unpublished	GSE74955	8-day-old Arabidopsis seedlings treated with 40 µM chitin for 1 h	-
Psm ES4326	Unpublished	GSE18978	Leaves from 4-week-old Arabidopsis plants inoculated with Pseudomonas syringae pv. maculicola (Psm) ES4326 (24 h post inoculation)	-
SA and JA	Nomoto et al., Cell Rep., 2021	DRA003119	2-week-old Arabidopsis seedlings treated with 0.5 mM SA or 50 µM JA for 24 h	-
Water spray	Van Moerkercke et al., PNAS, 2019	E-MTAB-8021	2-week-old Arabidopsis seedlings grown with MS medium and treated with water spray for 10 min or 25 min	water spray 10 min vs Raindrop 15 min: r = 0.556281244, water spray 25 min vs MS 15 min: r = 0.556021735
Bending	Lee et al., New Phytol., 2005	now not available	Leaves from 4-week-old Arabidopsis plants treated with bending back and forth manually for 30 min	-
Brushing	Xu et al., Plant J., 2019	PRJNA473032	Leaves from 4-week-old Arabidopsis plants treated with brushing for 30 min	brushing 30 min vs MS 15 min: r = 0.263571236
Cotton swabbing	Wang et al., PNAS, 2018	not shown	2-week-old Arabidopsis seedlings grown with MS medium and treated with cotton swabing for 30 min	cotton swab 30 min vs MS 15 min: r = 0.606250705
NtMKK2DD	Su et al., PLoS Biol., 2018	SRP111959	12-day-old Arabidopsis GVG-NtMEK2DD seedlings treated with 2 μM DEX for 0 and 6 h	-
camta1 camta2 camta3	Kim et al., Plant J., 2013	GSE43818	4-week-old Arabidopsis camta1 camta2 camta3 triple mutant	-
