# Supplementary material for: Mechanosensory trichome cells evoke a mechanical stimuli–induced immune response in Arabidopsis thaliana
Source: Nat Commun. 2022 Mar 8;13:1216. doi: 10.1038/s41467-022-28813-8 (PMC8904797; doi:10.1038/s41467-022-28813-8)
Supplement: Supplementary file 21 — Source Data [file 41467_2022_28813_MOESM21_ESM.xlsx]

## Sheet: Fig. 1b & 1c
Fig. 1b & 1c
	Sample Name	Gene Name	Cq	2^[Cq(Col-0_mock)-Cq]		Gene Name	Cq	2^[Cq(Col-0_mock)-Cq]	/UBQ5		Gene Name	Cq	2^[Cq(Col-0_mock)-Cq]	/UBQ5		Gene Name	Cq	2^[Cq(Col-0_mock)-Cq]	/UBQ5		Gene Name	Cq	2^[Cq(Col-0_mock)-Cq]	/UBQ5		Gene Name	Cq	2^[Cq(Col-0_mock)-Cq]	/UBQ5		Gene Name	Cq	2^[Cq(Col-0_mock)-Cq]	/UBQ5		Gene Name	Cq	2^[Cq(Col-0_mock)-Cq]	/UBQ5		Gene Name	Cq	2^[Cq(Col-0_mock)-Cq]	/UBQ5		Gene Name	Cq	2^[Cq(Col-0_mock)-Cq]	/UBQ5
rep1	mock	UBQ5	21.4	1		TCH2	26.14	1	1		TCH4	25.4	1	1		WRKY33	23.71	1	1		WRKY40	26.2	1	1		WRKY53	25.59	1	1		CBP60g	24.88	1	1		MYB51	24.26	1	1		ERF1	29.18	1	1		JAZ1	24.52	1	1
	Raindrop	UBQ5	21.58	0.882703		TCH2	21.11	32.6724	37.014		TCH4	19.7	51.9842	58.892		WRKY33	20.42	9.78112	11.0809		WRKY40	19.92	77.7085	88.0347		WRKY53	22.71	7.3615	8.33973		CBP60g	22.46	5.35171	6.06287		MYB51	22.32	3.83706	4.34694		ERF1	27.19	3.97237	4.50023		JAZ1	21.38	8.81524	9.98664
	MS	UBQ5	21.72	0.80107		TCH2	21.24	29.8571	37.2715		TCH4	20.21	36.5044	45.5696		WRKY33	19.69	16.2234	20.2521		WRKY40	20.21	63.5579	79.3413		WRKY53	21.28	19.8353	24.761		CBP60g	22.79	4.25748	5.31474		MYB51	21.54	6.58873	8.22491		ERF1	26.71	5.54044	6.9163		JAZ1	20.66	14.5203	18.1261
rep2	mock	UBQ5	21.46	1		TCH2	26.08	1	1		TCH4	25.21	1	1		WRKY33	23.85	1	1		WRKY40	26.39	1	1		WRKY53	25.79	1	1		CBP60g	24.94	1	1		MYB51	24.39	1	1		ERF1	29.44	1	1		JAZ1	24.57	1	1
	Raindrop	UBQ5	21.61	0.90125		TCH2	21.14	30.6965	34.0598		TCH4	19.78	43.1115	47.8352		WRKY33	20.27	11.9588	13.2691		WRKY40	19.85	93.0542	103.25		WRKY53	22.5	9.78112	10.8528		CBP60g	22.43	5.6962	6.32033		MYB51	22.46	3.81055	4.22807		ERF1	27.29	4.43828	4.92458		JAZ1	21.03	11.6318	12.9063
	MS	UBQ5	21.71	0.840896		TCH2	21.32	27.0958	32.2226		TCH4	20.19	32.4467	38.5859		WRKY33	19.6	19.0273	22.6274		WRKY40	20.14	76.1093	90.5097		WRKY53	21.3	22.4711	26.7228		CBP60g	23.09	3.605	4.28709		MYB51	21.54	7.21	8.57419		ERF1	26.45	7.94474	9.44794		JAZ1	20.75	14.1232	16.7955
rep3	mock	UBQ5	21.3	1		TCH2	25.95	1	1		TCH4	25.26	1	1		WRKY33	23.54	1	1		WRKY40	26.21	1	1		WRKY53	25.74	1	1		CBP60g	24.87	1	1		MYB51	24.35	1	1		ERF1	29.81	1	1		JAZ1	24.51	1	1
	Raindrop	UBQ5	21.38	0.946058		TCH2	21.08	29.2426	30.91		TCH4	19.76	45.2548	47.8352		WRKY33	20.38	8.9383	9.44794		WRKY40	19.76	87.4266	92.4115		WRKY53	22.32	10.7034	11.3137		CBP60g	22.45	5.35171	5.65685		MYB51	22.59	3.38698	3.5801		ERF1	27.36	5.46416	5.77572		JAZ1	21.01	11.3137	11.9588
	MS	UBQ5	21.52	0.858565		TCH2	21.38	23.7524	27.6652		TCH4	20.07	36.5044	42.5179		WRKY33	20	11.6318	13.5479		WRKY40	20.05	71.5064	83.2859		WRKY53	21.29	21.8566	25.4572		CBP60g	22.73	4.40762	5.1337		MYB51	21.99	5.1337	5.9794		ERF1	26.5	9.91766	11.5514		JAZ1	20.62	14.8254	17.2677

## Sheet: Fig. 2c
Fig. 2c
5 min after treatment
IAA		178 -> 132 (m/z)		176 ->130 (m/z)			IAA		Tukey's multiple comparison test	Mean Diff.	95.00% CI of diff.	Below threshold?	Summary	Adjusted P Value
No.	#	d2-IAA	ng/sample	IAA	ng/sample	FWmg	ng/g FW		mock vs. Raindrop(10 droplets)	0.1522	-1.081 to 1.385	No	ns	0.9776
1	mock	7231	5.06	506	0.344267	83.6	4.11803		mock vs. MS(1 brushing)	0.003175	-1.230 to 1.236	No	ns	>0.9999
2	mock	7491	5.06	587	0.386691	95.8	4.03644		mock vs. Wounding(Cut)	-0.3839	-1.617 to 0.8490	No	ns	0.7554
3	mock	7227	5.06	646	0.442485	95	4.65773		Raindrop(10 droplets) vs. MS(1 brushing)	-0.1491	-1.382 to 1.084	No	ns	0.9789
4	Raindrop(10 droplets)	7476	5.06	627	0.41456	127	3.26425		Raindrop(10 droplets) vs. Wounding(Cut)	-0.5361	-1.769 to 0.6968	No	ns	0.5369
5	Raindrop(10 droplets)	5220	5.06	399	0.376956	83.8	4.49829		MS(1 brushing) vs. Wounding(Cut)	-0.387	-1.620 to 0.8459	No	ns	0.751
6	Raindrop(10 droplets)	5792	5.06	558	0.477665	104	4.59294
7	MS(1 brushing)	7447	5.06	634	0.420969	98.6	4.26946
8	MS(1 brushing)	7258	5.06	457	0.308789	78	3.95883
9	MS(1 brushing)	7054	5.06	469	0.326611	71.4	4.57438
13	Wounding(Cut)	5807	5.06	400	0.338731	74.4	4.55284
14	Wounding(Cut)	7113	5.06	520	0.3601	82.7	4.3543
15	Wounding(Cut)	3770	5.06	424	0.559268	110.6	5.05668
ABA		269 -> 159 (m/z)		263 ->153 (m/z)			ABA		Tukey's multiple comparison test	Mean Diff.	95.00% CI of diff.	Below threshold?	Summary	Adjusted P Value
No.	#	d6-ABA	ng/sample	ABA	ng/sample	FWmg	ng/g FW		mock vs. Raindrop(10 droplets)	0.1262	-2.436 to 2.688	No	ns	0.9985
1	mock	7504	3	1110	0.442846	83.6	5.2972		mock vs. MS(1 brushing)	-1.137	-3.699 to 1.425	No	ns	0.5216
2	mock	7558	3	1298	0.514298	95.8	5.36845		mock vs. Wounding(Cut)	0.02725	-2.535 to 2.589	No	ns	>0.9999
3	mock	7800	3	1298	0.498313	95	5.2454		Raindrop(10 droplets) vs. MS(1 brushing)	-1.263	-3.825 to 1.299	No	ns	0.4403
4	Raindrop(10 droplets)	8086	3	1416	0.524435	127	4.12941		Raindrop(10 droplets) vs. Wounding(Cut)	-0.09896	-2.661 to 2.463	No	ns	0.9993
5	Raindrop(10 droplets)	5227	3	753	0.431261	83.8	5.14632		MS(1 brushing) vs. Wounding(Cut)	1.164	-1.398 to 3.726	No	ns	0.5035
6	Raindrop(10 droplets)	5824	3	1265	0.650696	104	6.25669
7	MS(1 brushing)	7788	3	1399	0.537988	98.6	5.45627
8	MS(1 brushing)	7562	3	1099	0.435078	78	5.57792
9	MS(1 brushing)	7684	3	1518	0.591742	71.4	8.28771
13	Wounding(Cut)	6104	3	735	0.360321	74.4	4.84302
14	Wounding(Cut)	8048	3	1230	0.457581	82.7	5.53303
15	Wounding(Cut)	4003	3	806	0.603129	110.6	5.45325
JA		211 -> 59 (m/z)		209 ->59 (m/z)			JA		Tukey's multiple comparison test	Mean Diff.	95.00% CI of diff.	Below threshold?	Summary	Adjusted P Value
No.	#	d2-JA	ng/sample	JA	ng/sample	FWmg	ng/g FW		mock vs. Raindrop(10 droplets)	-25.92	-58.13 to 6.276	No	ns	0.1205
1	mock	2990	6.36	855	1.7304	83.6	20.6985		mock vs. MS(1 brushing)	-22.69	-54.89 to 9.513	No	ns	0.1879
2	mock	3257	6.36	1142	2.14174	95.8	22.3563		mock vs. Wounding(Cut)	-115.9	-148.1 to -83.68	Yes	****	<0.0001
3	mock	3201	6.36	1422	2.73708	95	28.8113		Raindrop(10 droplets) vs. MS(1 brushing)	3.236	-28.96 to 35.44	No	ns	0.9876
4	Raindrop(10 droplets)	3176	6.36	2446	4.8099	127	37.8732		Raindrop(10 droplets) vs. Wounding(Cut)	-89.96	-122.2 to -57.76	Yes	****	<0.0001
5	Raindrop(10 droplets)	2100	6.36	1540	4.57574	83.8	54.603		MS(1 brushing) vs. Wounding(Cut)	-93.19	-125.4 to -60.99	Yes	****	<0.0001
6	Raindrop(10 droplets)	2453	6.36	2327	5.94505	104	57.1639
7	MS(1 brushing)	3271	6.36	2791	5.33844	98.6	54.1424
8	MS(1 brushing)	3301	6.36	1698	3.18325	78	40.8109
9	MS(1 brushing)	3215	6.36	1668	3.21142	71.4	44.9778
13	Wounding(Cut)	2620	6.36	5020	12.0977	74.4	162.603
14	Wounding(Cut)	3321	6.36	5309	10.0789	82.7	121.873
15	Wounding(Cut)	1814	6.36	4285	14.9352	110.6	135.038
JAIIe		328-> 136(m/z)		322 ->130 (m/z)			JAIIe		Tukey's multiple comparison test	Mean Diff.	95.00% CI of diff.	Below threshold?	Summary	Adjusted P Value
No.	#	13C6-JAIIe	ng/sample	JAIIe	ng/sample	FWmg	ng/g FW		mock vs. Raindrop(10 droplets)	-0.3112	-0.9677 to 0.3454	No	ns	0.471
1	mock	2072	0.106	89	0.00426706	83.6	0.0510414		mock vs. MS(1 brushing)	-0.183	-0.8396 to 0.4735	No	ns	0.809
2	mock	2280	0.106	129	0.00571134	95.8	0.0596173		mock vs. Wounding(Cut)	-2.114	-2.771 to -1.458	Yes	****	<0.0001
3	mock	2193	0.106	164	0.00764101	95	0.0804317		Raindrop(10 droplets) vs. MS(1 brushing)	0.1281	-0.5285 to 0.7847	No	ns	0.9212
4	Raindrop(10 droplets)	2329	0.106	862	0.0389463	127	0.306663		Raindrop(10 droplets) vs. Wounding(Cut)	-1.803	-2.460 to -1.146	Yes	***	0.0001
5	Raindrop(10 droplets)	1514	0.106	503	0.0349306	83.8	0.416833		MS(1 brushing) vs. Wounding(Cut)	-1.931	-2.588 to -1.275	Yes	****	<0.0001
6	Raindrop(10 droplets)	1734	0.106	687	0.0417105	104	0.401063
7	MS(1 brushing)	2398	0.106	519	0.0226556	98.6	0.229773
8	MS(1 brushing)	2511	0.106	392	0.016262	78	0.208487
9	MS(1 brushing)	2266	0.106	467	0.0215595	71.4	0.301954
13	Wounding(Cut)	1817	0.106	3480	0.20273	74.4	2.72486
14	Wounding(Cut)	2521	0.106	3463	0.145322	82.7	1.75722
15	Wounding(Cut)	1263	0.106	2707	0.226905	110.6	2.05158
SA		141 -> 97 (m/z)		137 ->93 (m/z)			SA		Tukey's multiple comparison test	Mean Diff.	95.00% CI of diff.	Below threshold?	Summary	Adjusted P Value
No.	#	d4-SA	ng/sample	SA	ng/sample	FWmg	ng/g FW		mock vs. Raindrop(10 droplets)	-16.24	-65.63 to 33.14	No	ns	0.7251
1	mock	5945	37.86	963	6.12795	83.6	73.3008		mock vs. MS(1 brushing)	-10.26	-59.65 to 39.12	No	ns	0.9072
2	mock	6464	37.86	1210	7.08223	95.8	73.9273		mock vs. Wounding(Cut)	-25.44	-74.82 to 23.94	No	ns	0.4062
3	mock	6360	37.86	1476	8.78158	95	92.4376		Raindrop(10 droplets) vs. MS(1 brushing)	5.981	-43.40 to 55.36	No	ns	0.9788
4	Raindrop(10 droplets)	6753	37.86	1406	7.87779	127	62.0299		Raindrop(10 droplets) vs. Wounding(Cut)	-9.196	-58.58 to 40.19	No	ns	0.9304
5	Raindrop(10 droplets)	4433	37.86	1195	10.2011	83.8	121.731		MS(1 brushing) vs. Wounding(Cut)	-15.18	-64.56 to 34.21	No	ns	0.7622
6	Raindrop(10 droplets)	4973	37.86	1430	10.8819	104	104.634
7	MS(1 brushing)	6907	37.86	1426	7.81167	98.6	79.2259
8	MS(1 brushing)	6729	37.86	1253	7.04507	78	90.3214
9	MS(1 brushing)	6869	37.86	1308	7.20453	71.4	100.904
13	Wounding(Cut)	5543	37.86	994	6.78445	74.4	91.1889
14	Wounding(Cut)	7059	37.86	1583	8.48541	82.7	102.605
15	Wounding(Cut)	3453	37.86	1233	13.5143	110.6	122.191

## Sheet: Fig. 2d
Fig. 2d
	anti-phospho-p44/42 MAPK						Ponceau S

## Sheet: Fig. 2e
Fig. 2e
	anti-phospho-p44/42 MAPK						Ponceau S

## Sheet: Fig. 2f
Fig. 2f
	anti-phospho-p44/42 MAPK						Ponceau S

## Sheet: Fig. 2g
Fig. 2g
	Raindrop	-	+		t test
Lesion size (mm)	1	2.15	0.68		P value	<0.0001
	2	1.62	0.51		P value summary	****
	3	1.71	1.29		Significantly different (P < 0.05)?	Yes
	4	1.21	0.7		One- or two-tailed P value?	Two-tailed
	5	2.62	1.07		t, df	t=5.302, df=56
	6	2.03	0.86
	7	1.65	0.38
	8	1.57	0
	9	1.49	0
	10	2.24	0
	11	2.03	0
	12	1.68	0.76
	13	1.46	2.59
	14	2.35	0
	15	1.43	1.46
	16	1.58	1.36
	17	1.71	0.7
	18	2.48	0.48
	19	2.06	0
	20	2.07	0.91
	21	0.92	1.23
	22	0.79	1.77
	23	3.03	1.22
	24	0	0.85
	25	2.27	0.68
	26	2.07	0
	27	2.15	0
	28	0	0.48
	29	0	0.38
	Average	1.66793	0.702069
	SE	0.137158	0.114992

## Sheet: Fig. 2h
Fig. 2h
		Col-0			t test
	MS	-	+		P value	<0.0001
Lesion size (mm)	1	2.76	0.64		P value summary	****
	2	1.44	0		Significantly different (P < 0.05)?	Yes
	3	2.07	1.17		One- or two-tailed P value?	Two-tailed
	4	1.19	0.63		t, df	t=7.764, df=23
	5	1.4	0.64
	6	1.55	0
	7	1.66	0
	8	0.77	0.52
	9	2.11	0.23
	10	2.31	0.33
	11	1.82	0.31
	12	2.14	0
	13	1.99
	Average	1.78538	0.3725
	SE	0.139838	0.100285

## Sheet: Fig. 2i
Fig. 2i
	MS	-	+		Unpaired t test
log10cfu/leaf disc	1	7.16137	5.79588		P value	<0.0001
	2	7.23045	5.81291		P value summary	****
	3	6.77815	5.79588		Significantly different (P < 0.05)?	Yes
	4	6.90309	5.92942		One- or two-tailed P value?	Two-tailed
	5	7.24304	6.03141		t, df	t=11.61, df=14
	6	7.12222	6.22401
	7	6.87506	6.23679
	8	7.07004	6.13033
	Average	7.04793	5.99458
	SE	0.0578114	0.062162

## Sheet: Fig. 3b
Fig. 3b
		Sample Name	Gene Name	Cq	2^[Cq(Col-0_mock)-Cq]		Gene Name	Cq	2^[Cq(Col-0_mock)-Cq]	/UBQ5		Gene Name	Cq	2^[Cq(Col-0_mock)-Cq]	/UBQ5		WRKY33
rep1	mock	Col-0	UBQ5	20.48	1		WRKY33	24.64	1	1		CBP60g	26.06	1	1		Tukey's multiple comparisons test	Mean Diff.	95.00% CI of diff.	Below threshold?	Summary	Adjusted P Value
		CAMTA3	UBQ5	21.18	0.615572		WRKY33	25.1	0.726986	1.18099		CBP60g	26.81	0.594604	0.965936		CAMTA3 mock vs. CAMTA3(A855V) mock	0.425	-6.387 to 7.237	No	ns	0.9969
		CAMTA3(A855V)	UBQ5	20.34	1.10191		WRKY33	25.27	0.646176	0.586417		CBP60g	26.72	0.632878	0.574349		CAMTA3 mock vs. CAMTA3 Raindrop 15 min	-48.03	-54.84 to -41.22	Yes	****	<0.0001
	Raindrop 15 min	CAMTA3	UBQ5	20.96	0.716978		WRKY33	19.51	35.0174	48.8403		CBP60g	22.49	11.8762	16.5642		CAMTA3 mock vs. CAMTA3(A855V) Raindrop 15 min	-31.53	-38.34 to -24.72	Yes	****	<0.0001
		CAMTA3(A855V)	UBQ5	21.08	0.659754		WRKY33	20.46	18.1261	27.4741		CBP60g	24.07	3.97237	6.02099		CAMTA3(A855V) mock vs. CAMTA3 Raindrop 15 min	-48.45	-55.27 to -41.64	Yes	****	<0.0001
																	CAMTA3(A855V) mock vs. CAMTA3(A855V) Raindrop 15 min	-31.95	-38.77 to -25.14	Yes	****	<0.0001
rep2	mock	Col-0	UBQ5	20.25	1		WRKY33	24.42	1	1		CBP60g	26.01	1	1		CAMTA3 Raindrop 15 min vs. CAMTA3(A855V) Raindrop 15 min	16.5	9.687 to 23.31	Yes	***	0.0003
		CAMTA3	UBQ5	21.06	0.570382		WRKY33	25.36	0.521233	0.913831		CBP60g	25.77	1.18099	2.07053
		CAMTA3(A855V)	UBQ5	20.45	0.870551		WRKY33	25.29	0.547147	0.628507		CBP60g	27	0.503478	0.578344		CBP60g
	Raindrop 15 min	CAMTA3	UBQ5	20.9	0.63728		WRKY33	19.47	30.91	48.5029		CBP60g	22.64	10.3388	16.2234		Tukey's multiple comparisons test	Mean Diff.	95.00% CI of diff.	Below threshold?	Summary	Adjusted P Value
		CAMTA3(A855V)	UBQ5	21.02	0.586417		WRKY33	20.17	19.0273	32.4467		CBP60g	24.01	4	6.82108		CAMTA3 mock vs. CAMTA3(A855V) mock	1.3	-0.9485 to 3.549	No	ns	0.3187
																	CAMTA3 mock vs. CAMTA3 Raindrop 15 min	-15.32	-17.57 to -13.07	Yes	****	<0.0001
rep3	mock	Col-0	UBQ5	20.14	1		WRKY33	24.36	1	1		CBP60g	25.96	1	1		CAMTA3 mock vs. CAMTA3(A855V) Raindrop 15 min	-4.839	-7.088 to -2.590	Yes	***	0.0006
		CAMTA3	UBQ5	21.09	0.517632		WRKY33	25.27	0.532185	1.02811		CBP60g	25.56	1.31951	2.54912		CAMTA3(A855V) mock vs. CAMTA3 Raindrop 15 min	-16.62	-18.87 to -14.37	Yes	****	<0.0001
		CAMTA3(A855V)	UBQ5	20.41	0.82932		WRKY33	25.29	0.524858	0.632878		CBP60g	27.14	0.441351	0.532185		CAMTA3(A855V) mock vs. CAMTA3(A855V) Raindrop 15 min	-6.139	-8.388 to -3.890	Yes	***	0.0001
	Raindrop 15 min	CAMTA3	UBQ5	21.01	0.547147		WRKY33	19.59	27.2843	49.8665		CBP60g	22.6	10.2674	18.7654		CAMTA3 Raindrop 15 min vs. CAMTA3(A855V) Raindrop 15 min	10.48	8.235 to 12.73	Yes	****	<0.0001
		CAMTA3(A855V)	UBQ5	21.23	0.469761		WRKY33	20.21	17.7531	37.7918		CBP60g	24.19	3.41054	7.26015

## Sheet: Fig. 3c
Fig. 3c
		Sample Name	Gene Name	Cq	2^[Cq(Col-0_mock)-Cq]		Gene Name	Cq	2^[Cq(Col-0_mock)-Cq]	/UBQ5		Gene Name	Cq	2^[Cq(Col-0_mock)-Cq]	/UBQ5		WRKY33
rep1	mock	Col-0	UBQ5	20.12	1		WRKY33	22.61	1	1		CBP60g	26.21	1	1		Tukey's multiple comparisons test	Mean Diff.	95.00% CI of diff.	Below threshold?	Summary	Adjusted P Value
		CAMTA3	UBQ5	19.54	1.49485		WRKY33	22.66	0.965936	0.646176		CBP60g	25.26	1.93187	1.29235		CAMTA3 mock vs. CAMTA3(A855V) mock	0.3799	-6.831 to 7.590	No	ns	0.9981
		CAMTA3(A855V)	UBQ5	19.94	1.13288		WRKY33	23.49	0.543367	0.479632		CBP60g	25.81	1.31951	1.16473		CAMTA3 mock vs. CAMTA3 MS 15 min	-24.28	-31.49 to -17.06	Yes	****	<0.0001
	MS 15 min	CAMTA3	UBQ5	20.2	0.946058		WRKY33	18.07	23.2636	24.59		CBP60g	21.4	28.0514	29.6508		CAMTA3 mock vs. CAMTA3(A855V) MS 15 min	-12.77	-19.98 to -5.559	Yes	**	0.0021
		CAMTA3(A855V)	UBQ5	20.16	0.972655		WRKY33	18.84	13.6422	14.0257		CBP60g	22.33	14.723	15.1369		CAMTA3(A855V) mock vs. CAMTA3 MS 15 min	-24.65	-31.87 to -17.44	Yes	****	<0.0001
																	CAMTA3(A855V) mock vs. CAMTA3(A855V) MS 15 min	-13.15	-20.36 to -5.939	Yes	**	0.0017
rep2	mock	Col-0	UBQ5	20	1		WRKY33	22.75	1	1		CBP60g	26.67	1	1		CAMTA3 MS 15 min vs. CAMTA3(A855V) MS 15 min	11.51	4.295 to 18.72	Yes	**	0.004
		CAMTA3	UBQ5	19.73	1.20581		WRKY33	22.85	0.933033	0.773782		CBP60g	25.43	2.36199	1.95884
		CAMTA3(A855V)	UBQ5	19.97	1.02101		WRKY33	25.4	0.15932	0.156041		CBP60g	25.95	1.64718	1.61328		CBP60g
	MS 15 min	CAMTA3	UBQ5	20.33	0.795536		WRKY33	18.77	15.7797	19.8353		CBP60g	22.09	23.9176	30.0647		Tukey's multiple comparisons test	Mean Diff.	95.00% CI of diff.	Below threshold?	Summary	Adjusted P Value
		CAMTA3(A855V)	UBQ5	20.21	0.864537		WRKY33	19.31	10.8528	12.5533		CBP60g	24.38	4.89056	5.65685		CAMTA3 mock vs. CAMTA3(A855V) mock	0.2086	-10.28 to 10.69	No	ns	0.9999
																	CAMTA3 mock vs. CAMTA3 MS 15 min	-31.47	-41.95 to -20.98	Yes	****	<0.0001
rep3	mock	Col-0	UBQ5	20.09	1		WRKY33	22.67	1	1		CBP60g	26.26	1	1		CAMTA3 mock vs. CAMTA3(A855V) MS 15 min	-10.77	-21.26 to -0.2849	Yes	*	0.0442
		CAMTA3	UBQ5	19.74	1.27456		WRKY33	22.51	1.11729	0.876606		CBP60g	25.37	1.85318	1.45397		CAMTA3(A855V) mock vs. CAMTA3 MS 15 min	-31.68	-42.16 to -21.19	Yes	****	<0.0001
		CAMTA3(A855V)	UBQ5	20.1	0.993092		WRKY33	23.62	0.517632	0.521233		CBP60g	25.89	1.29235	1.30134		CAMTA3(A855V) mock vs. CAMTA3(A855V) MS 15 min	-10.98	-21.47 to -0.4935	Yes	*	0.0405
	MS 15 min	CAMTA3	UBQ5	20.6	0.702222		WRKY33	18.24	21.5557	30.6965		CBP60g	21.47	27.6652	39.3966		CAMTA3 MS 15 min vs. CAMTA3(A855V) MS 15 min	20.7	10.21 to 31.18	Yes	**	0.001
		CAMTA3(A855V)	UBQ5	20.3	0.864537		WRKY33	19.07	12.1257	14.0257		CBP60g	22.45	14.0257	16.2234

[truncated: 23 more sheets: Fig. 3g, Fig. 4a-c, Fig. 4f, Fig. 5e, Fig. 5f, Fig. 5g, Fig. 5h, Supplementary Fig. 1b, Supplementary Fig. 1d, Supplementary Fig. 1e, Supplementary Fig. 4, Supplementary Fig. 5, Supplementary Fig. 6a, Supplementary Fig. 6b, Supplementary Fig. 7d, Supplementary Fig. 8f, Supplementary Fig. 8g, Supplementary Fig. 9a-c, Supplementary Fig. 11, Supplementary Fig. 12 …]
